# Supplementary material for: Durable Nanocellulose-Stabilized Emulsions of Dithizone/Chloroform in Water for Hg2+ Detection: A Novel Approach for a Classical Problem
Source: ACS Appl Mater Interfaces. 2023 Feb 23;15(9):12580–9. doi: 10.1021/acsami.2c22713 (PMC9999351; doi:10.1021/acsami.2c22713)
Supplement: Supplementary file 2 — am2c22713_si_002.zip [file am2c22713_si_002.zip]

Archive with 40 entries (40 files):
- Dithizone in chloroform/thione_clf_solvated_3nm.pdb
- Dithizone in chloroform/thione_clf_solvated_3nm-cutoutn-0.xyz
- Dithizone in chloroform/thione_clf_solvated_3nm-cutoutn-1.xyz
- Dithizone in chloroform/thione_clf_solvated_3nm-cutoutn-2.xyz
- Dithizone in chloroform/thione_clf_solvated_3nm-cutoutn-3.xyz
- Dithizone in chloroform/thione_clf_solvated_3nm-cutoutn-4.xyz
- Dithizone in chloroform/thione_clf_solvated_3nm-cutoutn-5.xyz
- Dithizone in chloroform/thione_clf_solvated_3nm-cutoutn-6.xyz
- Dithizone in chloroform/thione_clf_solvated_3nm-cutoutn-7.xyz
- Dithizone in chloroform/thione_clf_solvated_3nm-cutoutn-8.xyz
- Dithizone in chloroform/thione_clf_solvated_3nm-cutoutn-9.xyz
- Dithizone in chloroform/dithizone_anion.xyz
- Dithizone in chloroform/dithizone_thione.xyz.pdb
- Oxycellobiose in chloroform/cnf_clf-cutoutn-0.xyz
- Oxycellobiose in chloroform/cnf_clf-cutoutn-1.xyz
- Oxycellobiose in chloroform/cnf_clf-cutoutn-2.xyz
- Oxycellobiose in chloroform/cnf_clf-cutoutn-3.xyz
- Oxycellobiose in chloroform/cnf_clf-cutoutn-4.xyz
- Oxycellobiose in chloroform/cnf_clf-cutoutn-5.xyz
- Oxycellobiose in chloroform/cnf_clf-cutoutn-6.xyz
- Oxycellobiose in chloroform/cnf_clf-cutoutn-7.xyz
- Oxycellobiose in chloroform/cnf_clf-cutoutn-8.xyz
- Oxycellobiose in chloroform/cnf_clf-cutoutn-9.xyz
- Oxycellobiose in chloroform/dithizone_120.xyz
- Oxycellobiose in chloroform/oxycellobiose.xyz
- Oxycellobiose in water/cnf.pdb
- Oxycellobiose in water/cnf-cutoutn-0.xyz
- Oxycellobiose in water/cnf-cutoutn-1.xyz
- Oxycellobiose in water/cnf-cutoutn-2.xyz
- Oxycellobiose in water/cnf-cutoutn-3.xyz
- Oxycellobiose in water/cnf-cutoutn-4.xyz
- Oxycellobiose in water/cnf-cutoutn-5.xyz
- Oxycellobiose in water/cnf-cutoutn-6.xyz
- Oxycellobiose in water/cnf-cutoutn-7.xyz
- Oxycellobiose in water/cnf-cutoutn-8.xyz
- Oxycellobiose in water/cnf-cutoutn-9.xyz
- Oxycellobiose in water/oxycellobiose.xyz
- Oxycellobiose in water/solute.xyz.pdb
- Dithizone in chloroform/dithizone_planar.xyz
- Dithizone in chloroform/planar_clf_cutoutn-0.xyz
