# Supplementary material for: Durable Nanocellulose-Stabilized Emulsions of Dithizone/Chloroform in Water for Hg2+ Detection: A Novel Approach for a Classical Problem
Source: ACS Appl Mater Interfaces. 2023 Feb 23;15(9):12580–9. doi: 10.1021/acsami.2c22713 (PMC9999351; doi:10.1021/acsami.2c22713)
Supplement: Supplementary file 2 — am2c22713_si_002.zip [file am2c22713_si_002.zip › Dithizone in chloroform/thione_clf_solvated_3nm.pdb]

CRYST1   47.552   47.615   47.378  90.00  90.00  90.00 P 1           1
ATOM      1  S   SLU     1       0.075   3.390  -0.339  1.00  0.00
ATOM      2  N   SLU     1       1.815   0.041  -1.391  1.00  0.00
ATOM      3  N1  SLU     1       1.596   1.320  -0.965  1.00  0.00
ATOM      4  N2  SLU     1      -0.921   0.267   0.260  1.00  0.00
ATOM      5  N3  SLU     1      -0.716   0.842  -0.835  1.00  0.00
ATOM      6  C   SLU     1       2.756  -0.758  -0.732  1.00  0.00
ATOM      7  C1  SLU     1       3.136  -1.994  -1.269  1.00  0.00
ATOM      8  C2  SLU     1       3.328  -0.332   0.474  1.00  0.00
ATOM      9  C3  SLU     1       4.074  -2.791  -0.612  1.00  0.00
ATOM     10  C4  SLU     1       4.267  -1.128   1.131  1.00  0.00
ATOM     11  C5  SLU     1       4.639  -2.358   0.588  1.00  0.00
ATOM     12  C6  SLU     1      -1.958  -0.663   0.133  1.00  0.00
ATOM     13  C7  SLU     1      -1.675  -1.980  -0.229  1.00  0.00
ATOM     14  C8  SLU     1      -3.276  -0.273   0.367  1.00  0.00
ATOM     15  C9  SLU     1      -2.709  -2.906  -0.355  1.00  0.00
ATOM     16  C10 SLU     1      -4.311  -1.200   0.239  1.00  0.00
ATOM     17  C11 SLU     1      -4.028  -2.516  -0.122  1.00  0.00
ATOM     18  C12 SLU     1       0.307   1.760  -0.717  1.00  0.00
ATOM     19  H   SLU     1       2.703  -2.345  -2.202  1.00  0.00
ATOM     20  H1  SLU     1       3.061   0.615   0.935  1.00  0.00
ATOM     21  H2  SLU     1       1.445  -0.230  -2.292  1.00  0.00
ATOM     22  H3  SLU     1       4.364  -3.749  -1.034  1.00  0.00
ATOM     23  H4  SLU     1       4.706  -0.792   2.065  1.00  0.00
ATOM     24  H5  SLU     1       5.370  -2.979   1.099  1.00  0.00
ATOM     25  H6  SLU     1      -0.650  -2.294  -0.412  1.00  0.00
ATOM     26  H7  SLU     1      -3.507   0.752   0.650  1.00  0.00
ATOM     27  H8  SLU     1       2.402   1.936  -0.948  1.00  0.00
ATOM     28  H9  SLU     1      -2.488  -3.932  -0.637  1.00  0.00
ATOM     29  H10 SLU     1      -5.337  -0.895   0.422  1.00  0.00
ATOM     30  H11 SLU     1      -4.834  -3.238  -0.220  1.00  0.00
TER   
ATOM     31  H1  CL3     2      -9.652 -15.098 -18.638  1.00  0.00
ATOM     32  C1  CL3     2      -8.913 -14.426 -19.101  1.00  0.00
ATOM     33 CL1  CL3     2      -9.606 -12.863 -18.751  1.00  0.00
ATOM     34 CL2  CL3     2      -7.311 -14.645 -18.256  1.00  0.00
ATOM     35 CL3  CL3     2      -8.904 -14.832 -20.788  1.00  0.00
TER   
ATOM     36  H1  CL3     3     -18.958 -12.870 -16.967  1.00  0.00
ATOM     37  C1  CL3     3     -17.870 -12.943 -16.824  1.00  0.00
ATOM     38 CL1  CL3     3     -17.296 -11.963 -18.137  1.00  0.00
ATOM     39 CL2  CL3     3     -17.421 -12.268 -15.305  1.00  0.00
ATOM     40 CL3  CL3     3     -17.321 -14.623 -17.041  1.00  0.00
TER   
ATOM     41  H1  CL3     4     -13.946 -21.020 -15.923  1.00  0.00
ATOM     42  C1  CL3     4     -14.042 -20.286 -15.110  1.00  0.00
ATOM     43 CL1  CL3     4     -14.950 -21.099 -13.949  1.00  0.00
ATOM     44 CL2  CL3     4     -12.532 -19.785 -14.443  1.00  0.00
ATOM     45 CL3  CL3     4     -14.944 -18.864 -15.604  1.00  0.00
TER   
ATOM     46  H1  CL3     5     -17.268  16.742  -7.402  1.00  0.00
ATOM     47  C1  CL3     5     -16.193  16.602  -7.591  1.00  0.00
ATOM     48 CL1  CL3     5     -15.124  17.283  -6.465  1.00  0.00
ATOM     49 CL2  CL3     5     -16.001  14.865  -7.863  1.00  0.00
ATOM     50 CL3  CL3     5     -15.857  17.473  -9.060  1.00  0.00
TER   
ATOM     51  H1  CL3     6     -11.714 -21.278 -17.912  1.00  0.00
ATOM     52  C1  CL3     6     -12.015 -20.588 -18.714  1.00  0.00
ATOM     53 CL1  CL3     6     -11.954 -18.977 -18.115  1.00  0.00
ATOM     54 CL2  CL3     6     -10.839 -20.804 -19.935  1.00  0.00
ATOM     55 CL3  CL3     6     -13.601 -21.080 -19.206  1.00  0.00
TER   
ATOM     56  H1  CL3     7      -8.930 -13.386 -13.786  1.00  0.00
ATOM     57  C1  CL3     7      -8.529 -14.409 -13.810  1.00  0.00
ATOM     58 CL1  CL3     7      -8.814 -15.018 -12.140  1.00  0.00
ATOM     59 CL2  CL3     7      -9.256 -15.523 -14.984  1.00  0.00
ATOM     60 CL3  CL3     7      -6.877 -14.300 -14.230  1.00  0.00
TER   
ATOM     61  H1  CL3     8     -18.470  -6.870 -19.258  1.00  0.00
ATOM     62  C1  CL3     8     -19.270  -6.169 -19.538  1.00  0.00
ATOM     63 CL1  CL3     8     -20.665  -6.688 -18.850  1.00  0.00
ATOM     64 CL2  CL3     8     -18.713  -4.752 -18.760  1.00  0.00
ATOM     65 CL3  CL3     8     -19.477  -5.854 -21.277  1.00  0.00
TER   
ATOM     66  H1  CL3     9     -19.699  11.341 -20.252  1.00  0.00
ATOM     67  C1  CL3     9     -18.967  12.072 -19.877  1.00  0.00
ATOM     68 CL1  CL3     9     -19.771  13.638 -19.671  1.00  0.00
ATOM     69 CL2  CL3     9     -18.339  11.305 -18.370  1.00  0.00
ATOM     70 CL3  CL3     9     -17.713  12.194 -21.063  1.00  0.00
TER   
ATOM     71  H1  CL3    10     -16.723 -18.736 -21.018  1.00  0.00
ATOM     72  C1  CL3    10     -16.653 -17.687 -20.695  1.00  0.00
ATOM     73 CL1  CL3    10     -16.160 -17.570 -19.016  1.00  0.00
ATOM     74 CL2  CL3    10     -15.372 -17.089 -21.563  1.00  0.00
ATOM     75 CL3  CL3    10     -18.140 -16.773 -21.002  1.00  0.00
TER   
ATOM     76  H1  CL3    11     -16.086 -20.945   7.718  1.00  0.00
ATOM     77  C1  CL3    11     -16.436 -19.962   8.068  1.00  0.00
ATOM     78 CL1  CL3    11     -15.208 -18.820   7.862  1.00  0.00
ATOM     79 CL2  CL3    11     -17.904 -19.490   7.226  1.00  0.00
ATOM     80 CL3  CL3    11     -16.671 -20.169   9.821  1.00  0.00
TER   
ATOM     81  H1  CL3    12      -2.126 -16.460 -12.371  1.00  0.00
ATOM     82  C1  CL3    12      -2.835 -17.073 -11.795  1.00  0.00
ATOM     83 CL1  CL3    12      -3.197 -18.493 -12.774  1.00  0.00
ATOM     84 CL2  CL3    12      -1.937 -17.285 -10.323  1.00  0.00
ATOM     85 CL3  CL3    12      -4.267 -16.133 -11.465  1.00  0.00
TER   
ATOM     86  H1  CL3    13     -13.539  -4.682 -11.881  1.00  0.00
ATOM     87  C1  CL3    13     -13.493  -3.907 -11.103  1.00  0.00
ATOM     88 CL1  CL3    13     -12.065  -3.900 -10.087  1.00  0.00
ATOM     89 CL2  CL3    13     -13.616  -2.304 -11.829  1.00  0.00
ATOM     90 CL3  CL3    13     -14.894  -4.213 -10.077  1.00  0.00
TER   
ATOM     91  H1  CL3    14     -18.970 -17.398   3.217  1.00  0.00
ATOM     92  C1  CL3    14     -18.388 -16.794   2.505  1.00  0.00
ATOM     93 CL1  CL3    14     -19.602 -15.667   1.776  1.00  0.00
ATOM     94 CL2  CL3    14     -17.008 -16.008   3.276  1.00  0.00
ATOM     95 CL3  CL3    14     -17.784 -17.878   1.335  1.00  0.00
TER   
ATOM     96  H1  CL3    15     -20.279  -7.707  11.826  1.00  0.00
ATOM     97  C1  CL3    15     -19.748  -8.554  11.369  1.00  0.00
ATOM     98 CL1  CL3    15     -18.001  -8.661  11.668  1.00  0.00
ATOM     99 CL2  CL3    15     -20.569  -9.870  12.253  1.00  0.00
ATOM    100 CL3  CL3    15     -20.118  -8.594   9.684  1.00  0.00
TER   
ATOM    101  H1  CL3    16     -12.267  -0.878  -9.671  1.00  0.00
ATOM    102  C1  CL3    16     -12.436  -0.205  -8.817  1.00  0.00
ATOM    103 CL1  CL3    16     -11.844  -1.012  -7.371  1.00  0.00
ATOM    104 CL2  CL3    16     -11.394   1.263  -9.013  1.00  0.00
ATOM    105 CL3  CL3    16     -14.202   0.072  -8.850  1.00  0.00
TER   
ATOM    106  H1  CL3    17     -20.397  16.324 -15.544  1.00  0.00
ATOM    107  C1  CL3    17     -20.316  15.245 -15.744  1.00  0.00
ATOM    108 CL1  CL3    17     -20.386  14.573 -14.140  1.00  0.00
ATOM    109 CL2  CL3    17     -21.776  14.799 -16.650  1.00  0.00
ATOM    110 CL3  CL3    17     -18.865  14.795 -16.539  1.00  0.00
TER   
ATOM    111  H1  CL3    18      19.341  -4.581   8.559  1.00  0.00
ATOM    112  C1  CL3    18      19.962  -4.759   7.668  1.00  0.00
ATOM    113 CL1  CL3    18      20.896  -3.282   7.391  1.00  0.00
ATOM    114 CL2  CL3    18      21.175  -6.032   7.996  1.00  0.00
ATOM    115 CL3  CL3    18      18.810  -5.113   6.351  1.00  0.00
TER   
ATOM    116  H1  CL3    19     -20.045   6.772  -3.020  1.00  0.00
ATOM    117  C1  CL3    19     -19.920   6.116  -2.146  1.00  0.00
ATOM    118 CL1  CL3    19     -20.440   6.837  -0.605  1.00  0.00
ATOM    119 CL2  CL3    19     -18.206   5.930  -2.014  1.00  0.00
ATOM    120 CL3  CL3    19     -20.777   4.619  -2.508  1.00  0.00
TER   
ATOM    121  H1  CL3    20      17.605  -6.638  -6.344  1.00  0.00
ATOM    122  C1  CL3    20      16.688  -6.041  -6.231  1.00  0.00
ATOM    123 CL1  CL3    20      15.433  -7.096  -6.802  1.00  0.00
ATOM    124 CL2  CL3    20      16.580  -5.508  -4.561  1.00  0.00
ATOM    125 CL3  CL3    20      16.959  -4.700  -7.272  1.00  0.00
TER   
ATOM    126  H1  CL3    21     -17.675   5.221 -15.639  1.00  0.00
ATOM    127  C1  CL3    21     -18.657   4.732 -15.717  1.00  0.00
ATOM    128 CL1  CL3    21     -18.504   3.174 -16.513  1.00  0.00
ATOM    129 CL2  CL3    21     -19.030   4.520 -14.061  1.00  0.00
ATOM    130 CL3  CL3    21     -19.707   5.787 -16.650  1.00  0.00
TER   
ATOM    131  H1  CL3    22     -15.295  12.454   3.421  1.00  0.00
ATOM    132  C1  CL3    22     -15.243  11.435   3.833  1.00  0.00
ATOM    133 CL1  CL3    22     -15.119  10.404   2.399  1.00  0.00
ATOM    134 CL2  CL3    22     -13.878  11.410   4.936  1.00  0.00
ATOM    135 CL3  CL3    22     -16.694  11.163   4.726  1.00  0.00
TER   
ATOM    136  H1  CL3    23     -18.465  -5.333   7.695  1.00  0.00
ATOM    137  C1  CL3    23     -18.424  -4.481   8.389  1.00  0.00
ATOM    138 CL1  CL3    23     -19.741  -3.355   7.970  1.00  0.00
ATOM    139 CL2  CL3    23     -18.640  -5.200  10.027  1.00  0.00
ATOM    140 CL3  CL3    23     -16.810  -3.753   8.136  1.00  0.00
TER   
ATOM    141  H1  CL3    24     -21.370   9.228  11.641  1.00  0.00
ATOM    142  C1  CL3    24     -20.322   8.954  11.833  1.00  0.00
ATOM    143 CL1  CL3    24     -19.717  10.017  13.058  1.00  0.00
ATOM    144 CL2  CL3    24     -20.493   7.305  12.327  1.00  0.00
ATOM    145 CL3  CL3    24     -19.354   9.077  10.450  1.00  0.00
TER   
ATOM    146  H1  CL3    25     -11.982  -4.721   6.644  1.00  0.00
ATOM    147  C1  CL3    25     -13.057  -4.939   6.729  1.00  0.00
ATOM    148 CL1  CL3    25     -13.485  -4.956   8.387  1.00  0.00
ATOM    149 CL2  CL3    25     -13.964  -3.802   5.768  1.00  0.00
ATOM    150 CL3  CL3    25     -13.371  -6.512   6.139  1.00  0.00
TER   
ATOM    151  H1  CL3    26     -16.649 -11.252   1.028  1.00  0.00
ATOM    152  C1  CL3    26     -17.503 -11.429   0.358  1.00  0.00
ATOM    153 CL1  CL3    26     -17.402 -13.134  -0.329  1.00  0.00
ATOM    154 CL2  CL3    26     -19.005 -11.325   1.177  1.00  0.00
ATOM    155 CL3  CL3    26     -17.324 -10.217  -0.801  1.00  0.00
TER   
ATOM    156  H1  CL3    27     -16.576   4.149   5.913  1.00  0.00
ATOM    157  C1  CL3    27     -17.332   3.719   6.587  1.00  0.00
ATOM    158 CL1  CL3    27     -18.532   2.820   5.702  1.00  0.00
ATOM    159 CL2  CL3    27     -16.323   2.757   7.640  1.00  0.00
ATOM    160 CL3  CL3    27     -18.166   5.026   7.581  1.00  0.00
TER   
ATOM    161  H1  CL3    28     -15.692  18.299  21.717  1.00  0.00
ATOM    162  C1  CL3    28     -15.367  18.548  20.696  1.00  0.00
ATOM    163 CL1  CL3    28     -14.110  17.557  19.954  1.00  0.00
ATOM    164 CL2  CL3    28     -16.711  18.439  19.607  1.00  0.00
ATOM    165 CL3  CL3    28     -14.890  20.265  21.032  1.00  0.00
TER   
ATOM    166  H1  CL3    29     -16.608  -1.927   4.047  1.00  0.00
ATOM    167  C1  CL3    29     -16.906  -0.993   4.545  1.00  0.00
ATOM    168 CL1  CL3    29     -15.924  -0.918   5.961  1.00  0.00
ATOM    169 CL2  CL3    29     -16.643   0.336   3.402  1.00  0.00
ATOM    170 CL3  CL3    29     -18.481  -1.131   5.095  1.00  0.00
TER   
ATOM    171  H1  CL3    30     -15.379  -3.601  10.951  1.00  0.00
ATOM    172  C1  CL3    30     -15.673  -2.719  11.539  1.00  0.00
ATOM    173 CL1  CL3    30     -15.159  -1.361  10.529  1.00  0.00
ATOM    174 CL2  CL3    30     -17.334  -2.537  12.102  1.00  0.00
ATOM    175 CL3  CL3    30     -14.683  -2.842  12.964  1.00  0.00
TER   
ATOM    176  H1  CL3    31     -15.545  12.783  13.434  1.00  0.00
ATOM    177  C1  CL3    31     -15.380  11.938  14.119  1.00  0.00
ATOM    178 CL1  CL3    31     -13.928  11.954  15.164  1.00  0.00
ATOM    179 CL2  CL3    31     -16.911  11.606  15.006  1.00  0.00
ATOM    180 CL3  CL3    31     -15.176  10.569  12.983  1.00  0.00
TER   
ATOM    181  H1  CL3    32     -16.836  14.751 -10.890  1.00  0.00
ATOM    182  C1  CL3    32     -16.167  14.546 -11.739  1.00  0.00
ATOM    183 CL1  CL3    32     -14.737  15.483 -11.620  1.00  0.00
ATOM    184 CL2  CL3    32     -15.738  12.871 -11.507  1.00  0.00
ATOM    185 CL3  CL3    32     -16.942  14.752 -13.317  1.00  0.00
TER   
ATOM    186  H1  CL3    33     -11.106   7.073  -3.931  1.00  0.00
ATOM    187  C1  CL3    33     -11.853   6.636  -3.251  1.00  0.00
ATOM    188 CL1  CL3    33     -11.555   4.900  -2.879  1.00  0.00
ATOM    189 CL2  CL3    33     -11.690   7.578  -1.732  1.00  0.00
ATOM    190 CL3  CL3    33     -13.359   6.939  -4.123  1.00  0.00
TER   
ATOM    191  H1  CL3    34     -15.036   7.832  -8.797  1.00  0.00
ATOM    192  C1  CL3    34     -15.509   8.791  -8.540  1.00  0.00
ATOM    193 CL1  CL3    34     -14.832   9.829  -9.809  1.00  0.00
ATOM    194 CL2  CL3    34     -17.249   8.405  -8.656  1.00  0.00
ATOM    195 CL3  CL3    34     -15.093   9.318  -6.885  1.00  0.00
TER   
ATOM    196  H1  CL3    35     -16.040  -1.403 -16.932  1.00  0.00
ATOM    197  C1  CL3    35     -15.970  -1.146 -15.865  1.00  0.00
ATOM    198 CL1  CL3    35     -14.305  -0.918 -15.351  1.00  0.00
ATOM    199 CL2  CL3    35     -17.032   0.208 -15.440  1.00  0.00
ATOM    200 CL3  CL3    35     -16.626  -2.667 -15.224  1.00  0.00
TER   
ATOM    201  H1  CL3    36     -16.446   3.231  -6.541  1.00  0.00
ATOM    202  C1  CL3    36     -16.351   3.425  -5.462  1.00  0.00
ATOM    203 CL1  CL3    36     -17.429   2.304  -4.604  1.00  0.00
ATOM    204 CL2  CL3    36     -14.659   3.134  -5.196  1.00  0.00
ATOM    205 CL3  CL3    36     -16.789   5.109  -5.307  1.00  0.00
TER   
ATOM    206  H1  CL3    37     -18.410  -8.559  -9.945  1.00  0.00
ATOM    207  C1  CL3    37     -17.923  -7.999 -10.758  1.00  0.00
ATOM    208 CL1  CL3    37     -16.348  -7.466 -10.018  1.00  0.00
ATOM    209 CL2  CL3    37     -17.852  -8.979 -12.171  1.00  0.00
ATOM    210 CL3  CL3    37     -18.865  -6.571 -11.078  1.00  0.00
TER   
ATOM    211  H1  CL3    38     -16.805   2.162 -21.354  1.00  0.00
ATOM    212  C1  CL3    38     -17.150   2.232 -20.312  1.00  0.00
ATOM    213 CL1  CL3    38     -18.199   3.610 -20.256  1.00  0.00
ATOM    214 CL2  CL3    38     -17.985   0.674 -19.920  1.00  0.00
ATOM    215 CL3  CL3    38     -15.794   2.510 -19.315  1.00  0.00
TER   
ATOM    216  H1  CL3    39     -19.420  12.816  -6.566  1.00  0.00
ATOM    217  C1  CL3    39     -18.892  11.852  -6.597  1.00  0.00
ATOM    218 CL1  CL3    39     -20.130  10.594  -6.728  1.00  0.00
ATOM    219 CL2  CL3    39     -17.794  11.850  -8.047  1.00  0.00
ATOM    220 CL3  CL3    39     -17.948  11.679  -5.054  1.00  0.00
TER   
ATOM    221  H1  CL3    40     -16.216  -0.279  -2.472  1.00  0.00
ATOM    222  C1  CL3    40     -16.147   0.001  -1.410  1.00  0.00
ATOM    223 CL1  CL3    40     -14.570  -0.322  -0.748  1.00  0.00
ATOM    224 CL2  CL3    40     -16.639   1.693  -1.303  1.00  0.00
ATOM    225 CL3  CL3    40     -17.356  -0.976  -0.565  1.00  0.00
TER   
ATOM    226  H1  CL3    41     -16.602 -12.786  -8.304  1.00  0.00
ATOM    227  C1  CL3    41     -17.478 -12.121  -8.336  1.00  0.00
ATOM    228 CL1  CL3    41     -18.868 -12.890  -7.585  1.00  0.00
ATOM    229 CL2  CL3    41     -17.245 -10.668  -7.396  1.00  0.00
ATOM    230 CL3  CL3    41     -17.706 -11.759  -9.985  1.00  0.00
TER   
ATOM    231  H1  CL3    42     -12.872   9.202   3.573  1.00  0.00
ATOM    232  C1  CL3    42     -12.025   8.830   2.978  1.00  0.00
ATOM    233 CL1  CL3    42     -12.702   7.444   2.042  1.00  0.00
ATOM    234 CL2  CL3    42     -11.290  10.092   2.060  1.00  0.00
ATOM    235 CL3  CL3    42     -11.098   8.332   4.302  1.00  0.00
TER   
ATOM    236  H1  CL3    43     -19.715 -12.345  -1.786  1.00  0.00
ATOM    237  C1  CL3    43     -20.707 -11.989  -2.100  1.00  0.00
ATOM    238 CL1  CL3    43     -20.596 -10.220  -2.356  1.00  0.00
ATOM    239 CL2  CL3    43     -21.211 -12.876  -3.498  1.00  0.00
ATOM    240 CL3  CL3    43     -21.697 -12.374  -0.699  1.00  0.00
TER   
ATOM    241  H1  CL3    44     -12.357   9.957  -2.780  1.00  0.00
ATOM    242  C1  CL3    44     -12.481  11.042  -2.649  1.00  0.00
ATOM    243 CL1  CL3    44     -13.490  11.527  -4.058  1.00  0.00
ATOM    244 CL2  CL3    44     -13.239  11.492  -1.134  1.00  0.00
ATOM    245 CL3  CL3    44     -10.920  11.878  -2.847  1.00  0.00
TER   
ATOM    246  H1  CL3    45     -12.888  -6.998  -7.733  1.00  0.00
ATOM    247  C1  CL3    45     -12.167  -7.827  -7.701  1.00  0.00
ATOM    248 CL1  CL3    45     -12.812  -9.126  -8.711  1.00  0.00
ATOM    249 CL2  CL3    45     -12.072  -8.350  -6.038  1.00  0.00
ATOM    250 CL3  CL3    45     -10.646  -7.178  -8.287  1.00  0.00
TER   
ATOM    251  H1  CL3    46      18.050   0.561  -4.282  1.00  0.00
ATOM    252  C1  CL3    46      17.381  -0.287  -4.492  1.00  0.00
ATOM    253 CL1  CL3    46      16.097   0.070  -5.694  1.00  0.00
ATOM    254 CL2  CL3    46      18.461  -1.590  -5.087  1.00  0.00
ATOM    255 CL3  CL3    46      16.591  -0.596  -2.928  1.00  0.00
TER   
ATOM    256  H1  CL3    47      -8.816   4.358 -18.103  1.00  0.00
ATOM    257  C1  CL3    47      -9.439   5.257 -17.992  1.00  0.00
ATOM    258 CL1  CL3    47      -9.582   6.386 -19.403  1.00  0.00
ATOM    259 CL2  CL3    47     -11.105   4.875 -17.541  1.00  0.00
ATOM    260 CL3  CL3    47      -8.606   6.086 -16.716  1.00  0.00
TER   
ATOM    261  H1  CL3    48      -6.364   5.126  -3.226  1.00  0.00
ATOM    262  C1  CL3    48      -6.368   4.402  -2.398  1.00  0.00
ATOM    263 CL1  CL3    48      -6.180   2.775  -2.994  1.00  0.00
ATOM    264 CL2  CL3    48      -5.133   4.838  -1.166  1.00  0.00
ATOM    265 CL3  CL3    48      -7.986   4.652  -1.825  1.00  0.00
TER   
ATOM    266  H1  CL3    49     -10.426  12.460 -12.618  1.00  0.00
ATOM    267  C1  CL3    49     -10.103  13.348 -12.054  1.00  0.00
ATOM    268 CL1  CL3    49     -10.174  14.763 -13.085  1.00  0.00
ATOM    269 CL2  CL3    49     -11.262  13.419 -10.741  1.00  0.00
ATOM    270 CL3  CL3    49      -8.512  13.017 -11.448  1.00  0.00
TER   
ATOM    271  H1  CL3    50     -17.583 -18.584  18.676  1.00  0.00
ATOM    272  C1  CL3    50     -17.754 -17.750  19.372  1.00  0.00
ATOM    273 CL1  CL3    50     -16.507 -17.883  20.610  1.00  0.00
ATOM    274 CL2  CL3    50     -17.722 -16.235  18.480  1.00  0.00
ATOM    275 CL3  CL3    50     -19.373 -18.036  20.153  1.00  0.00
TER   
ATOM    276  H1  CL3    51     -20.169  13.750  18.178  1.00  0.00
ATOM    277  C1  CL3    51     -19.743  12.984  17.513  1.00  0.00
ATOM    278 CL1  CL3    51     -18.190  12.677  18.294  1.00  0.00
ATOM    279 CL2  CL3    51     -20.752  11.524  17.617  1.00  0.00
ATOM    280 CL3  CL3    51     -19.613  13.656  15.883  1.00  0.00
TER   
ATOM    281  H1  CL3    52     -14.678  -4.950  17.103  1.00  0.00
ATOM    282  C1  CL3    52     -14.240  -5.439  17.986  1.00  0.00
ATOM    283 CL1  CL3    52     -14.722  -4.337  19.270  1.00  0.00
ATOM    284 CL2  CL3    52     -14.935  -7.073  18.191  1.00  0.00
ATOM    285 CL3  CL3    52     -12.430  -5.514  17.901  1.00  0.00
TER   
ATOM    286  H1  CL3    53     -17.343  14.281   9.555  1.00  0.00
ATOM    287  C1  CL3    53     -17.051  13.485  10.256  1.00  0.00
ATOM    288 CL1  CL3    53     -17.242  11.994   9.422  1.00  0.00
ATOM    289 CL2  CL3    53     -15.384  13.727  10.675  1.00  0.00
ATOM    290 CL3  CL3    53     -18.046  13.470  11.669  1.00  0.00
TER   
ATOM    291  H1  CL3    54     -19.225   2.166  20.332  1.00  0.00
ATOM    292  C1  CL3    54     -19.123   2.421  19.267  1.00  0.00
ATOM    293 CL1  CL3    54     -17.895   1.327  18.715  1.00  0.00
ATOM    294 CL2  CL3    54     -20.607   2.048  18.426  1.00  0.00
ATOM    295 CL3  CL3    54     -18.688   4.064  19.008  1.00  0.00
TER   
ATOM    296  H1  CL3    55      19.304  13.728  -6.636  1.00  0.00
ATOM    297  C1  CL3    55      20.316  13.328  -6.794  1.00  0.00
ATOM    298 CL1  CL3    55      20.213  12.245  -8.114  1.00  0.00
ATOM    299 CL2  CL3    55      21.299  14.657  -7.366  1.00  0.00
ATOM    300 CL3  CL3    55      20.920  12.524  -5.432  1.00  0.00
TER   
ATOM    301  H1  CL3    56     -20.013  13.199   7.560  1.00  0.00
ATOM    302  C1  CL3    56     -20.079  14.240   7.210  1.00  0.00
ATOM    303 CL1  CL3    56     -18.764  14.500   6.035  1.00  0.00
ATOM    304 CL2  CL3    56     -21.578  14.510   6.389  1.00  0.00
ATOM    305 CL3  CL3    56     -19.941  15.451   8.492  1.00  0.00
TER   
ATOM    306  H1  CL3    57     -19.081  12.674   2.387  1.00  0.00
ATOM    307  C1  CL3    57     -19.107  13.523   1.688  1.00  0.00
ATOM    308 CL1  CL3    57     -19.899  14.710   2.688  1.00  0.00
ATOM    309 CL2  CL3    57     -17.441  13.914   1.216  1.00  0.00
ATOM    310 CL3  CL3    57     -20.213  13.346   0.293  1.00  0.00
TER   
ATOM    311  H1  CL3    58     -14.976 -19.354  -8.985  1.00  0.00
ATOM    312  C1  CL3    58     -14.698 -19.677  -9.999  1.00  0.00
ATOM    313 CL1  CL3    58     -15.006 -21.420 -10.056  1.00  0.00
ATOM    314 CL2  CL3    58     -15.749 -18.833 -11.101  1.00  0.00
ATOM    315 CL3  CL3    58     -13.086 -19.245 -10.386  1.00  0.00
TER   
ATOM    316  H1  CL3    59     -15.508  10.113  -0.400  1.00  0.00
ATOM    317  C1  CL3    59     -16.400  10.121  -1.044  1.00  0.00
ATOM    318 CL1  CL3    59     -17.043  11.719  -1.378  1.00  0.00
ATOM    319 CL2  CL3    59     -16.030   9.298  -2.476  1.00  0.00
ATOM    320 CL3  CL3    59     -17.514   9.123  -0.051  1.00  0.00
TER   
ATOM    321  H1  CL3    60      -8.959  16.517  21.186  1.00  0.00
ATOM    322  C1  CL3    60      -9.256  16.701  20.143  1.00  0.00
ATOM    323 CL1  CL3    60     -10.922  16.144  20.116  1.00  0.00
ATOM    324 CL2  CL3    60      -9.362  18.442  19.835  1.00  0.00
ATOM    325 CL3  CL3    60      -8.054  15.934  19.111  1.00  0.00
TER   
ATOM    326  H1  CL3    61      -8.163 -20.230 -12.632  1.00  0.00
ATOM    327  C1  CL3    61      -7.092 -20.117 -12.408  1.00  0.00
ATOM    328 CL1  CL3    61      -6.097 -20.737 -13.724  1.00  0.00
ATOM    329 CL2  CL3    61      -6.826 -18.374 -12.081  1.00  0.00
ATOM    330 CL3  CL3    61      -6.724 -21.058 -10.950  1.00  0.00
TER   
ATOM    331  H1  CL3    62       4.427 -18.955 -19.292  1.00  0.00
ATOM    332  C1  CL3    62       5.052 -18.062 -19.442  1.00  0.00
ATOM    333 CL1  CL3    62       5.076 -17.292 -17.907  1.00  0.00
ATOM    334 CL2  CL3    62       6.616 -18.623 -19.781  1.00  0.00
ATOM    335 CL3  CL3    62       4.464 -17.090 -20.759  1.00  0.00
TER   
ATOM    336  H1  CL3    63      13.488 -19.471 -19.662  1.00  0.00
ATOM    337  C1  CL3    63      13.641 -18.861 -20.564  1.00  0.00
ATOM    338 CL1  CL3    63      14.611 -19.911 -21.596  1.00  0.00
ATOM    339 CL2  CL3    63      12.165 -18.555 -21.361  1.00  0.00
ATOM    340 CL3  CL3    63      14.526 -17.519 -20.118  1.00  0.00
TER   
ATOM    341  H1  CL3    64      -6.820 -19.351 -16.822  1.00  0.00
ATOM    342  C1  CL3    64      -7.783 -19.600 -17.291  1.00  0.00
ATOM    343 CL1  CL3    64      -7.515 -21.140 -18.079  1.00  0.00
ATOM    344 CL2  CL3    64      -8.956 -19.789 -15.943  1.00  0.00
ATOM    345 CL3  CL3    64      -8.180 -18.304 -18.473  1.00  0.00
TER   
ATOM    346  H1  CL3    65     -18.383 -13.266   7.557  1.00  0.00
ATOM    347  C1  CL3    65     -17.779 -13.672   6.732  1.00  0.00
ATOM    348 CL1  CL3    65     -16.125 -13.069   6.983  1.00  0.00
ATOM    349 CL2  CL3    65     -17.860 -15.385   6.767  1.00  0.00
ATOM    350 CL3  CL3    65     -18.444 -13.191   5.256  1.00  0.00
TER   
ATOM    351  H1  CL3    66       0.656 -12.969 -10.078  1.00  0.00
ATOM    352  C1  CL3    66       0.617 -13.969 -10.537  1.00  0.00
ATOM    353 CL1  CL3    66      -0.714 -14.130 -11.647  1.00  0.00
ATOM    354 CL2  CL3    66       2.157 -14.229 -11.372  1.00  0.00
ATOM    355 CL3  CL3    66       0.508 -15.010  -9.157  1.00  0.00
TER   
ATOM    356  H1  CL3    67     -19.645 -13.261 -12.935  1.00  0.00
ATOM    357  C1  CL3    67     -19.482 -14.334 -12.757  1.00  0.00
ATOM    358 CL1  CL3    67     -17.737 -14.495 -12.438  1.00  0.00
ATOM    359 CL2  CL3    67     -20.464 -14.730 -11.414  1.00  0.00
ATOM    360 CL3  CL3    67     -19.996 -15.350 -14.120  1.00  0.00
TER   
ATOM    361  H1  CL3    68      -7.482 -19.286   7.131  1.00  0.00
ATOM    362  C1  CL3    68      -7.830 -18.713   8.003  1.00  0.00
ATOM    363 CL1  CL3    68      -7.596 -19.590   9.523  1.00  0.00
ATOM    364 CL2  CL3    68      -7.103 -17.069   8.081  1.00  0.00
ATOM    365 CL3  CL3    68      -9.618 -18.581   7.551  1.00  0.00
TER   
ATOM    366  H1  CL3    69      11.356 -15.537  11.739  1.00  0.00
ATOM    367  C1  CL3    69      11.871 -14.867  11.035  1.00  0.00
ATOM    368 CL1  CL3    69      13.653 -15.230  11.326  1.00  0.00
ATOM    369 CL2  CL3    69      11.560 -15.174   9.303  1.00  0.00
ATOM    370 CL3  CL3    69      11.583 -13.166  11.414  1.00  0.00
TER   
ATOM    371  H1  CL3    70     -17.729 -17.339  -6.087  1.00  0.00
ATOM    372  C1  CL3    70     -17.984 -17.424  -7.154  1.00  0.00
ATOM    373 CL1  CL3    70     -17.198 -16.140  -7.993  1.00  0.00
ATOM    374 CL2  CL3    70     -17.616 -18.999  -7.789  1.00  0.00
ATOM    375 CL3  CL3    70     -19.744 -17.224  -6.931  1.00  0.00
TER   
ATOM    376  H1  CL3    71      -2.343 -19.588  16.814  1.00  0.00
ATOM    377  C1  CL3    71      -2.748 -18.770  16.198  1.00  0.00
ATOM    378 CL1  CL3    71      -2.706 -17.308  17.232  1.00  0.00
ATOM    379 CL2  CL3    71      -1.513 -18.565  14.931  1.00  0.00
ATOM    380 CL3  CL3    71      -4.385 -19.170  15.661  1.00  0.00
TER   
ATOM    381  H1  CL3    72     -17.898 -20.501 -14.000  1.00  0.00
ATOM    382  C1  CL3    72     -18.781 -20.154 -13.443  1.00  0.00
ATOM    383 CL1  CL3    72     -20.277 -20.601 -14.259  1.00  0.00
ATOM    384 CL2  CL3    72     -18.875 -20.894 -11.926  1.00  0.00
ATOM    385 CL3  CL3    72     -18.776 -18.412 -13.383  1.00  0.00
TER   
ATOM    386  H1  CL3    73      -3.126 -11.573 -14.945  1.00  0.00
ATOM    387  C1  CL3    73      -3.509 -11.304 -13.950  1.00  0.00
ATOM    388 CL1  CL3    73      -5.061 -10.514 -14.279  1.00  0.00
ATOM    389 CL2  CL3    73      -3.585 -12.801 -13.077  1.00  0.00
ATOM    390 CL3  CL3    73      -2.418 -10.230 -13.077  1.00  0.00
TER   
ATOM    391  H1  CL3    74       4.331 -16.742  13.849  1.00  0.00
ATOM    392  C1  CL3    74       4.222 -17.384  14.736  1.00  0.00
ATOM    393 CL1  CL3    74       5.489 -18.630  14.897  1.00  0.00
ATOM    394 CL2  CL3    74       4.330 -16.160  16.152  1.00  0.00
ATOM    395 CL3  CL3    74       2.686 -18.105  14.876  1.00  0.00
TER   
ATOM    396  H1  CL3    75      13.237 -18.378  14.538  1.00  0.00
ATOM    397  C1  CL3    75      12.747 -18.916  13.713  1.00  0.00
ATOM    398 CL1  CL3    75      14.035 -19.315  12.515  1.00  0.00
ATOM    399 CL2  CL3    75      12.141 -20.504  14.377  1.00  0.00
ATOM    400 CL3  CL3    75      11.367 -18.069  12.944  1.00  0.00
TER   
ATOM    401  H1  CL3    76      -3.409  -9.571  -6.208  1.00  0.00
ATOM    402  C1  CL3    76      -3.338  -8.876  -5.359  1.00  0.00
ATOM    403 CL1  CL3    76      -2.168  -9.462  -4.220  1.00  0.00
ATOM    404 CL2  CL3    76      -2.860  -7.391  -6.041  1.00  0.00
ATOM    405 CL3  CL3    76      -4.855  -8.739  -4.663  1.00  0.00
TER   
ATOM    406  H1  CL3    77       8.919 -10.704  10.927  1.00  0.00
ATOM    407  C1  CL3    77       8.169 -10.851  10.136  1.00  0.00
ATOM    408 CL1  CL3    77       7.816 -12.547  10.429  1.00  0.00
ATOM    409 CL2  CL3    77       6.719  -9.820  10.304  1.00  0.00
ATOM    410 CL3  CL3    77       8.871 -10.517   8.515  1.00  0.00
TER   
ATOM    411  H1  CL3    78     -18.252 -17.777  14.958  1.00  0.00
ATOM    412  C1  CL3    78     -17.252 -17.477  14.609  1.00  0.00
ATOM    413 CL1  CL3    78     -16.129 -18.292  15.737  1.00  0.00
ATOM    414 CL2  CL3    78     -17.117 -18.054  12.932  1.00  0.00
ATOM    415 CL3  CL3    78     -17.118 -15.708  14.667  1.00  0.00
TER   
ATOM    416  H1  CL3    79       4.470 -18.020  -0.664  1.00  0.00
ATOM    417  C1  CL3    79       5.029 -17.437  -1.410  1.00  0.00
ATOM    418 CL1  CL3    79       4.482 -18.036  -3.001  1.00  0.00
ATOM    419 CL2  CL3    79       4.573 -15.784  -1.087  1.00  0.00
ATOM    420 CL3  CL3    79       6.649 -17.859  -0.929  1.00  0.00
TER   
ATOM    421  H1  CL3    80      11.091 -18.358   4.559  1.00  0.00
ATOM    422  C1  CL3    80      12.005 -18.040   4.036  1.00  0.00
ATOM    423 CL1  CL3    80      12.183 -18.529   2.312  1.00  0.00
ATOM    424 CL2  CL3    80      12.070 -16.326   4.213  1.00  0.00
ATOM    425 CL3  CL3    80      13.219 -18.831   4.958  1.00  0.00
TER   
ATOM    426  H1  CL3    81      -9.422  -0.062  -6.590  1.00  0.00
ATOM    427  C1  CL3    81      -8.789   0.638  -6.024  1.00  0.00
ATOM    428 CL1  CL3    81      -9.589   2.163  -5.551  1.00  0.00
ATOM    429 CL2  CL3    81      -8.143  -0.274  -4.657  1.00  0.00
ATOM    430 CL3  CL3    81      -7.703   0.954  -7.298  1.00  0.00
TER   
ATOM    431  H1  CL3    82       3.412 -21.785   0.296  1.00  0.00
ATOM    432  C1  CL3    82       2.720 -20.956   0.500  1.00  0.00
ATOM    433 CL1  CL3    82       1.491 -21.662   1.539  1.00  0.00
ATOM    434 CL2  CL3    82       3.560 -19.586   1.195  1.00  0.00
ATOM    435 CL3  CL3    82       2.030 -20.480  -1.028  1.00  0.00
TER   
ATOM    436  H1  CL3    83       9.525  15.083  15.250  1.00  0.00
ATOM    437  C1  CL3    83      10.412  15.608  14.868  1.00  0.00
ATOM    438 CL1  CL3    83      10.242  17.250  15.549  1.00  0.00
ATOM    439 CL2  CL3    83      11.773  14.645  15.525  1.00  0.00
ATOM    440 CL3  CL3    83      10.232  15.700  13.068  1.00  0.00
TER   
ATOM    441  H1  CL3    84     -13.643 -11.549  -5.677  1.00  0.00
ATOM    442  C1  CL3    84     -14.184 -12.431  -5.306  1.00  0.00
ATOM    443 CL1  CL3    84     -13.155 -13.264  -4.206  1.00  0.00
ATOM    444 CL2  CL3    84     -15.642 -12.018  -4.506  1.00  0.00
ATOM    445 CL3  CL3    84     -14.479 -13.501  -6.698  1.00  0.00
TER   
ATOM    446  H1  CL3    85      -3.703 -15.251  15.220  1.00  0.00
ATOM    447  C1  CL3    85      -4.568 -14.609  15.444  1.00  0.00
ATOM    448 CL1  CL3    85      -5.926 -15.403  14.718  1.00  0.00
ATOM    449 CL2  CL3    85      -4.870 -14.427  17.150  1.00  0.00
ATOM    450 CL3  CL3    85      -4.323 -13.116  14.618  1.00  0.00
TER   
ATOM    451  H1  CL3    86      -2.361 -14.351   9.657  1.00  0.00
ATOM    452  C1  CL3    86      -2.049 -13.656   8.863  1.00  0.00
ATOM    453 CL1  CL3    86      -0.516 -14.409   8.430  1.00  0.00
ATOM    454 CL2  CL3    86      -3.339 -13.617   7.628  1.00  0.00
ATOM    455 CL3  CL3    86      -1.806 -12.047   9.604  1.00  0.00
TER   
ATOM    456  H1  CL3    87       4.639 -16.416  19.557  1.00  0.00
ATOM    457  C1  CL3    87       3.880 -17.081  19.995  1.00  0.00
ATOM    458 CL1  CL3    87       2.321 -16.284  19.989  1.00  0.00
ATOM    459 CL2  CL3    87       4.018 -18.442  18.909  1.00  0.00
ATOM    460 CL3  CL3    87       4.528 -17.626  21.486  1.00  0.00
TER   
ATOM    461  H1  CL3    88     -11.678 -15.882   6.276  1.00  0.00
ATOM    462  C1  CL3    88     -11.575 -14.911   6.784  1.00  0.00
ATOM    463 CL1  CL3    88     -10.014 -14.709   7.486  1.00  0.00
ATOM    464 CL2  CL3    88     -11.875 -13.729   5.574  1.00  0.00
ATOM    465 CL3  CL3    88     -12.872 -14.882   7.937  1.00  0.00
TER   
ATOM    466  H1  CL3    89       0.174 -18.277  -7.031  1.00  0.00
ATOM    467  C1  CL3    89       0.594 -17.664  -6.220  1.00  0.00
ATOM    468 CL1  CL3    89      -0.495 -16.376  -5.931  1.00  0.00
ATOM    469 CL2  CL3    89       0.724 -18.655  -4.793  1.00  0.00
ATOM    470 CL3  CL3    89       2.184 -17.170  -6.733  1.00  0.00
TER   
ATOM    471  H1  CL3    90      11.079 -15.834 -17.750  1.00  0.00
ATOM    472  C1  CL3    90      10.290 -15.104 -17.986  1.00  0.00
ATOM    473 CL1  CL3    90       8.828 -16.046 -18.041  1.00  0.00
ATOM    474 CL2  CL3    90      10.127 -13.844 -16.745  1.00  0.00
ATOM    475 CL3  CL3    90      10.624 -14.501 -19.611  1.00  0.00
TER   
ATOM    476  H1  CL3    91     -10.237 -19.112   1.907  1.00  0.00
ATOM    477  C1  CL3    91      -9.614 -19.640   1.170  1.00  0.00
ATOM    478 CL1  CL3    91      -9.716 -18.667  -0.325  1.00  0.00
ATOM    479 CL2  CL3    91      -7.957 -19.623   1.673  1.00  0.00
ATOM    480 CL3  CL3    91     -10.038 -21.319   0.985  1.00  0.00
TER   
ATOM    481  H1  CL3    92      -3.517 -17.620  -2.488  1.00  0.00
ATOM    482  C1  CL3    92      -4.026 -16.699  -2.809  1.00  0.00
ATOM    483 CL1  CL3    92      -4.886 -15.969  -1.417  1.00  0.00
ATOM    484 CL2  CL3    92      -2.816 -15.651  -3.614  1.00  0.00
ATOM    485 CL3  CL3    92      -5.151 -17.297  -4.025  1.00  0.00
TER   
ATOM    486  H1  CL3    93      -2.896 -18.328  11.057  1.00  0.00
ATOM    487  C1  CL3    93      -3.461 -17.384  11.064  1.00  0.00
ATOM    488 CL1  CL3    93      -4.983 -17.783  11.774  1.00  0.00
ATOM    489 CL2  CL3    93      -2.537 -16.212  11.983  1.00  0.00
ATOM    490 CL3  CL3    93      -3.735 -16.840   9.389  1.00  0.00
TER   
ATOM    491  H1  CL3    94      -2.480  -4.841  10.176  1.00  0.00
ATOM    492  C1  CL3    94      -2.529  -3.742  10.208  1.00  0.00
ATOM    493 CL1  CL3    94      -2.318  -3.236  11.881  1.00  0.00
ATOM    494 CL2  CL3    94      -4.046  -3.196   9.471  1.00  0.00
ATOM    495 CL3  CL3    94      -1.219  -3.212   9.228  1.00  0.00
TER   
ATOM    496  H1  CL3    95     -12.593 -17.549  -5.664  1.00  0.00
ATOM    497  C1  CL3    95     -13.626 -17.662  -6.022  1.00  0.00
ATOM    498 CL1  CL3    95     -14.208 -19.267  -6.088  1.00  0.00
ATOM    499 CL2  CL3    95     -14.543 -16.705  -4.857  1.00  0.00
ATOM    500 CL3  CL3    95     -13.673 -16.919  -7.637  1.00  0.00
TER   
ATOM    501  H1  CL3    96     -14.102 -20.042   3.925  1.00  0.00
ATOM    502  C1  CL3    96     -13.453 -19.221   3.584  1.00  0.00
ATOM    503 CL1  CL3    96     -11.750 -19.643   3.976  1.00  0.00
ATOM    504 CL2  CL3    96     -13.646 -19.211   1.835  1.00  0.00
ATOM    505 CL3  CL3    96     -13.975 -17.598   4.238  1.00  0.00
TER   
ATOM    506  H1  CL3    97      12.809 -14.119  -5.551  1.00  0.00
ATOM    507  C1  CL3    97      13.291 -15.107  -5.609  1.00  0.00
ATOM    508 CL1  CL3    97      13.602 -15.701  -4.000  1.00  0.00
ATOM    509 CL2  CL3    97      12.173 -16.063  -6.416  1.00  0.00
ATOM    510 CL3  CL3    97      14.829 -15.144  -6.444  1.00  0.00
TER   
ATOM    511  H1  CL3    98      -0.864 -13.176   5.882  1.00  0.00
ATOM    512  C1  CL3    98      -0.359 -12.389   5.304  1.00  0.00
ATOM    513 CL1  CL3    98       0.388 -13.208   3.928  1.00  0.00
ATOM    514 CL2  CL3    98      -1.534 -11.105   4.823  1.00  0.00
ATOM    515 CL3  CL3    98       0.860 -11.728   6.277  1.00  0.00
TER   
ATOM    516  H1  CL3    99      -9.351 -14.672   3.138  1.00  0.00
ATOM    517  C1  CL3    99      -9.370 -15.744   2.892  1.00  0.00
ATOM    518 CL1  CL3    99      -8.271 -16.657   3.954  1.00  0.00
ATOM    519 CL2  CL3    99     -10.999 -16.408   2.774  1.00  0.00
ATOM    520 CL3  CL3    99      -8.591 -15.646   1.328  1.00  0.00
TER   
ATOM    521  H1  CL3   100      -7.166  -5.973   3.569  1.00  0.00
ATOM    522  C1  CL3   100      -6.126  -6.331   3.613  1.00  0.00
ATOM    523 CL1  CL3   100      -6.053  -8.019   3.686  1.00  0.00
ATOM    524 CL2  CL3   100      -5.293  -5.841   2.210  1.00  0.00
ATOM    525 CL3  CL3   100      -5.257  -5.526   4.908  1.00  0.00
TER   
ATOM    526  H1  CL3   101      17.064 -16.865  -7.209  1.00  0.00
ATOM    527  C1  CL3   101      17.691 -17.708  -6.882  1.00  0.00
ATOM    528 CL1  CL3   101      18.120 -18.651  -8.260  1.00  0.00
ATOM    529 CL2  CL3   101      19.125 -17.079  -6.154  1.00  0.00
ATOM    530 CL3  CL3   101      16.773 -18.587  -5.716  1.00  0.00
TER   
ATOM    531  H1  CL3   102      19.635 -11.879  -5.184  1.00  0.00
ATOM    532  C1  CL3   102      19.815 -12.952  -5.347  1.00  0.00
ATOM    533 CL1  CL3   102      18.559 -13.795  -4.340  1.00  0.00
ATOM    534 CL2  CL3   102      19.255 -12.999  -7.028  1.00  0.00
ATOM    535 CL3  CL3   102      21.503 -13.486  -5.135  1.00  0.00
TER   
ATOM    536  H1  CL3   103      17.738 -14.687   3.522  1.00  0.00
ATOM    537  C1  CL3   103      17.881 -15.738   3.225  1.00  0.00
ATOM    538 CL1  CL3   103      19.220 -16.261   4.230  1.00  0.00
ATOM    539 CL2  CL3   103      16.583 -16.852   3.570  1.00  0.00
ATOM    540 CL3  CL3   103      18.219 -15.892   1.524  1.00  0.00
TER   
ATOM    541  H1  CL3   104       6.878 -20.641   2.318  1.00  0.00
ATOM    542  C1  CL3   104       7.622 -19.886   2.613  1.00  0.00
ATOM    543 CL1  CL3   104       8.700 -19.833   1.268  1.00  0.00
ATOM    544 CL2  CL3   104       6.783 -18.334   2.887  1.00  0.00
ATOM    545 CL3  CL3   104       8.557 -20.351   4.048  1.00  0.00
TER   
ATOM    546  H1  CL3   105       6.463 -18.015   6.302  1.00  0.00
ATOM    547  C1  CL3   105       5.719 -18.594   6.869  1.00  0.00
ATOM    548 CL1  CL3   105       4.792 -19.520   5.729  1.00  0.00
ATOM    549 CL2  CL3   105       6.640 -19.663   7.963  1.00  0.00
ATOM    550 CL3  CL3   105       4.667 -17.514   7.747  1.00  0.00
TER   
ATOM    551  H1  CL3   106      14.383 -11.661   2.230  1.00  0.00
ATOM    552  C1  CL3   106      14.802 -12.510   2.791  1.00  0.00
ATOM    553 CL1  CL3   106      13.891 -12.617   4.325  1.00  0.00
ATOM    554 CL2  CL3   106      14.885 -14.046   1.994  1.00  0.00
ATOM    555 CL3  CL3   106      16.444 -12.016   3.032  1.00  0.00
TER   
ATOM    556  H1  CL3   107     -14.597 -11.947  18.375  1.00  0.00
ATOM    557  C1  CL3   107     -14.510 -11.945  17.278  1.00  0.00
ATOM    558 CL1  CL3   107     -15.298 -10.518  16.665  1.00  0.00
ATOM    559 CL2  CL3   107     -12.764 -11.855  17.056  1.00  0.00
ATOM    560 CL3  CL3   107     -15.134 -13.439  16.666  1.00  0.00
TER   
ATOM    561  H1  CL3   108     -14.008 -17.493 -12.578  1.00  0.00
ATOM    562  C1  CL3   108     -13.692 -16.440 -12.602  1.00  0.00
ATOM    563 CL1  CL3   108     -13.947 -15.741 -10.993  1.00  0.00
ATOM    564 CL2  CL3   108     -12.005 -16.384 -12.954  1.00  0.00
ATOM    565 CL3  CL3   108     -14.684 -15.814 -13.911  1.00  0.00
TER   
ATOM    566  H1  CL3   109      -0.263 -21.192  19.209  1.00  0.00
ATOM    567  C1  CL3   109       0.194 -20.191  19.201  1.00  0.00
ATOM    568 CL1  CL3   109       1.474 -20.390  20.363  1.00  0.00
ATOM    569 CL2  CL3   109       0.855 -19.890  17.565  1.00  0.00
ATOM    570 CL3  CL3   109      -1.039 -19.016  19.731  1.00  0.00
TER   
ATOM    571  H1  CL3   110      -1.578  -8.524  18.394  1.00  0.00
ATOM    572  C1  CL3   110      -1.339  -8.462  19.466  1.00  0.00
ATOM    573 CL1  CL3   110      -0.286  -7.054  19.657  1.00  0.00
ATOM    574 CL2  CL3   110      -2.717  -8.614  20.511  1.00  0.00
ATOM    575 CL3  CL3   110      -0.366  -9.951  19.617  1.00  0.00
TER   
ATOM    576  H1  CL3   111      -3.230 -17.410   6.651  1.00  0.00
ATOM    577  C1  CL3   111      -2.892 -17.497   5.608  1.00  0.00
ATOM    578 CL1  CL3   111      -1.999 -18.953   5.425  1.00  0.00
ATOM    579 CL2  CL3   111      -4.398 -17.592   4.713  1.00  0.00
ATOM    580 CL3  CL3   111      -2.005 -16.060   5.146  1.00  0.00
TER   
ATOM    581  H1  CL3   112      -9.673 -17.204  14.235  1.00  0.00
ATOM    582  C1  CL3   112      -9.449 -18.281  14.199  1.00  0.00
ATOM    583 CL1  CL3   112     -10.996 -18.949  13.949  1.00  0.00
ATOM    584 CL2  CL3   112      -8.338 -18.518  12.892  1.00  0.00
ATOM    585 CL3  CL3   112      -8.813 -18.846  15.733  1.00  0.00
TER   
ATOM    586  H1  CL3   113       4.253 -12.991  10.883  1.00  0.00
ATOM    587  C1  CL3   113       3.237 -13.101  10.475  1.00  0.00
ATOM    588 CL1  CL3   113       2.171 -12.762  11.762  1.00  0.00
ATOM    589 CL2  CL3   113       3.084 -11.994   9.174  1.00  0.00
ATOM    590 CL3  CL3   113       3.246 -14.820  10.061  1.00  0.00
TER   
ATOM    591  H1  CL3   114     -11.059  15.832 -18.099  1.00  0.00
ATOM    592  C1  CL3   114     -11.645  16.096 -17.206  1.00  0.00
ATOM    593 CL1  CL3   114     -12.595  17.442 -17.726  1.00  0.00
ATOM    594 CL2  CL3   114     -12.622  14.739 -16.677  1.00  0.00
ATOM    595 CL3  CL3   114     -10.615  16.607 -15.938  1.00  0.00
TER   
ATOM    596  H1  CL3   115     -14.682  -7.087 -19.796  1.00  0.00
ATOM    597  C1  CL3   115     -15.128  -7.633 -20.640  1.00  0.00
ATOM    598 CL1  CL3   115     -16.063  -8.905 -19.947  1.00  0.00
ATOM    599 CL2  CL3   115     -16.029  -6.663 -21.672  1.00  0.00
ATOM    600 CL3  CL3   115     -13.798  -8.236 -21.464  1.00  0.00
TER   
ATOM    601  H1  CL3   116      18.655  -8.907 -10.290  1.00  0.00
ATOM    602  C1  CL3   116      19.620  -8.757  -9.786  1.00  0.00
ATOM    603 CL1  CL3   116      20.184 -10.331  -8.944  1.00  0.00
ATOM    604 CL2  CL3   116      20.896  -8.182 -10.836  1.00  0.00
ATOM    605 CL3  CL3   116      19.325  -7.588  -8.529  1.00  0.00
TER   
ATOM    606  H1  CL3   117      -2.165  -5.941 -19.232  1.00  0.00
ATOM    607  C1  CL3   117      -2.470  -5.854 -18.179  1.00  0.00
ATOM    608 CL1  CL3   117      -2.734  -7.451 -17.592  1.00  0.00
ATOM    609 CL2  CL3   117      -1.346  -4.934 -17.185  1.00  0.00
ATOM    610 CL3  CL3   117      -4.077  -4.989 -18.092  1.00  0.00
TER   
ATOM    611  H1  CL3   118      -9.012 -10.596 -16.973  1.00  0.00
ATOM    612  C1  CL3   118      -9.398 -10.135 -16.052  1.00  0.00
ATOM    613 CL1  CL3   118      -8.604 -10.683 -14.658  1.00  0.00
ATOM    614 CL2  CL3   118      -9.124  -8.409 -16.165  1.00  0.00
ATOM    615 CL3  CL3   118     -11.062 -10.614 -16.085  1.00  0.00
TER   
ATOM    616  H1  CL3   119       7.563 -12.933 -20.164  1.00  0.00
ATOM    617  C1  CL3   119       6.763 -12.634 -19.471  1.00  0.00
ATOM    618 CL1  CL3   119       5.952 -13.924 -18.686  1.00  0.00
ATOM    619 CL2  CL3   119       7.625 -11.545 -18.401  1.00  0.00
ATOM    620 CL3  CL3   119       5.693 -11.766 -20.666  1.00  0.00
TER   
ATOM    621  H1  CL3   120      19.077 -13.850 -18.441  1.00  0.00
ATOM    622  C1  CL3   120      18.062 -13.459 -18.610  1.00  0.00
ATOM    623 CL1  CL3   120      17.552 -12.846 -17.036  1.00  0.00
ATOM    624 CL2  CL3   120      18.109 -12.184 -19.799  1.00  0.00
ATOM    625 CL3  CL3   120      17.038 -14.741 -19.029  1.00  0.00
TER   
ATOM    626  H1  CL3   121      -0.669 -10.786 -16.348  1.00  0.00
ATOM    627  C1  CL3   121       0.299 -10.266 -16.295  1.00  0.00
ATOM    628 CL1  CL3   121      -0.066  -8.695 -15.581  1.00  0.00
ATOM    629 CL2  CL3   121       1.559 -10.924 -15.172  1.00  0.00
ATOM    630 CL3  CL3   121       0.932 -10.020 -17.902  1.00  0.00
TER   
ATOM    631  H1  CL3   122       6.361  -7.161 -18.205  1.00  0.00
ATOM    632  C1  CL3   122       7.367  -7.073 -18.644  1.00  0.00
ATOM    633 CL1  CL3   122       7.211  -7.824 -20.259  1.00  0.00
ATOM    634 CL2  CL3   122       7.843  -5.391 -18.673  1.00  0.00
ATOM    635 CL3  CL3   122       8.403  -8.026 -17.612  1.00  0.00
TER   
ATOM    636  H1  CL3   123      -5.369  -3.399 -15.295  1.00  0.00
ATOM    637  C1  CL3   123      -6.442  -3.196 -15.161  1.00  0.00
ATOM    638 CL1  CL3   123      -6.848  -2.013 -16.406  1.00  0.00
ATOM    639 CL2  CL3   123      -7.097  -4.770 -15.556  1.00  0.00
ATOM    640 CL3  CL3   123      -6.645  -2.724 -13.422  1.00  0.00
TER   
ATOM    641  H1  CL3   124       7.220   4.897 -19.555  1.00  0.00
ATOM    642  C1  CL3   124       7.356   5.931 -19.906  1.00  0.00
ATOM    643 CL1  CL3   124       7.162   6.179 -21.617  1.00  0.00
ATOM    644 CL2  CL3   124       6.105   6.663 -18.930  1.00  0.00
ATOM    645 CL3  CL3   124       8.938   6.518 -19.478  1.00  0.00
TER   
ATOM    646  H1  CL3   125      -9.390  10.068 -17.578  1.00  0.00
ATOM    647  C1  CL3   125     -10.203  10.141 -16.841  1.00  0.00
ATOM    648 CL1  CL3   125      -9.609   9.719 -15.213  1.00  0.00
ATOM    649 CL2  CL3   125     -10.861  11.728 -16.965  1.00  0.00
ATOM    650 CL3  CL3   125     -11.403   8.931 -17.273  1.00  0.00
TER   
ATOM    651  H1  CL3   126       7.888   7.293 -16.449  1.00  0.00
ATOM    652  C1  CL3   126       8.306   6.626 -15.681  1.00  0.00
ATOM    653 CL1  CL3   126       7.944   7.138 -14.018  1.00  0.00
ATOM    654 CL2  CL3   126       7.562   5.058 -15.924  1.00  0.00
ATOM    655 CL3  CL3   126      10.046   6.584 -16.034  1.00  0.00
TER   
ATOM    656  H1  CL3   127      -4.664  17.073 -13.221  1.00  0.00
ATOM    657  C1  CL3   127      -5.715  17.387 -13.138  1.00  0.00
ATOM    658 CL1  CL3   127      -6.667  16.191 -12.209  1.00  0.00
ATOM    659 CL2  CL3   127      -5.656  18.964 -12.329  1.00  0.00
ATOM    660 CL3  CL3   127      -6.293  17.552 -14.742  1.00  0.00
TER   
ATOM    661  H1  CL3   128       6.834  -1.269 -17.869  1.00  0.00
ATOM    662  C1  CL3   128       6.189  -1.266 -18.760  1.00  0.00
ATOM    663 CL1  CL3   128       7.136  -1.975 -20.117  1.00  0.00
ATOM    664 CL2  CL3   128       4.812  -2.309 -18.311  1.00  0.00
ATOM    665 CL3  CL3   128       5.657   0.327 -19.146  1.00  0.00
TER   
ATOM    666  H1  CL3   129      13.507  -6.331  18.269  1.00  0.00
ATOM    667  C1  CL3   129      13.887  -5.301  18.336  1.00  0.00
ATOM    668 CL1  CL3   129      13.747  -4.968  20.027  1.00  0.00
ATOM    669 CL2  CL3   129      15.511  -5.127  17.730  1.00  0.00
ATOM    670 CL3  CL3   129      12.697  -4.394  17.396  1.00  0.00
TER   
ATOM    671  H1  CL3   130      18.365   2.079 -18.501  1.00  0.00
ATOM    672  C1  CL3   130      17.832   2.585 -19.319  1.00  0.00
ATOM    673 CL1  CL3   130      18.536   4.089 -19.736  1.00  0.00
ATOM    674 CL2  CL3   130      17.733   1.383 -20.666  1.00  0.00
ATOM    675 CL3  CL3   130      16.335   2.801 -18.469  1.00  0.00
TER   
ATOM    676  H1  CL3   131       2.164   1.402 -17.602  1.00  0.00
ATOM    677  C1  CL3   131       1.136   1.052 -17.774  1.00  0.00
ATOM    678 CL1  CL3   131       0.153   1.996 -16.713  1.00  0.00
ATOM    679 CL2  CL3   131       0.567   1.416 -19.359  1.00  0.00
ATOM    680 CL3  CL3   131       0.979  -0.674 -17.460  1.00  0.00
TER   
ATOM    681  H1  CL3   132      14.306  -0.566 -19.633  1.00  0.00
ATOM    682  C1  CL3   132      14.134  -1.347 -18.879  1.00  0.00
ATOM    683 CL1  CL3   132      14.855  -0.534 -17.551  1.00  0.00
ATOM    684 CL2  CL3   132      12.440  -1.619 -18.730  1.00  0.00
ATOM    685 CL3  CL3   132      14.985  -2.801 -19.319  1.00  0.00
TER   
ATOM    686  H1  CL3   133      16.913   6.583 -12.378  1.00  0.00
ATOM    687  C1  CL3   133      16.700   5.504 -12.331  1.00  0.00
ATOM    688 CL1  CL3   133      17.943   4.736 -11.468  1.00  0.00
ATOM    689 CL2  CL3   133      15.187   5.360 -11.441  1.00  0.00
ATOM    690 CL3  CL3   133      16.455   4.864 -13.946  1.00  0.00
TER   
ATOM    691  H1  CL3   134      12.150  14.586 -19.257  1.00  0.00
ATOM    692  C1  CL3   134      12.939  15.125 -18.712  1.00  0.00
ATOM    693 CL1  CL3   134      12.063  15.499 -17.251  1.00  0.00
ATOM    694 CL2  CL3   134      14.196  13.908 -18.393  1.00  0.00
ATOM    695 CL3  CL3   134      13.483  16.408 -19.754  1.00  0.00
TER   
ATOM    696  H1  CL3   135       1.640 -12.774 -17.824  1.00  0.00
ATOM    697  C1  CL3   135       0.948 -13.605 -18.021  1.00  0.00
ATOM    698 CL1  CL3   135       0.388 -14.001 -16.361  1.00  0.00
ATOM    699 CL2  CL3   135      -0.439 -13.289 -18.990  1.00  0.00
ATOM    700 CL3  CL3   135       1.924 -14.954 -18.655  1.00  0.00
TER   
ATOM    701  H1  CL3   136       1.402  15.288  19.691  1.00  0.00
ATOM    702  C1  CL3   136       0.514  15.757  19.241  1.00  0.00
ATOM    703 CL1  CL3   136       0.692  17.444  19.498  1.00  0.00
ATOM    704 CL2  CL3   136       0.624  15.277  17.577  1.00  0.00
ATOM    705 CL3  CL3   136      -1.029  15.167  19.958  1.00  0.00
TER   
ATOM    706  H1  CL3   137      10.413  -0.764 -16.531  1.00  0.00
ATOM    707  C1  CL3   137       9.517  -1.029 -15.952  1.00  0.00
ATOM    708 CL1  CL3   137       8.281   0.245 -16.152  1.00  0.00
ATOM    709 CL2  CL3   137       8.737  -2.523 -16.519  1.00  0.00
ATOM    710 CL3  CL3   137       9.964  -1.317 -14.272  1.00  0.00
TER   
ATOM    711  H1  CL3   138      10.694  11.319  -7.094  1.00  0.00
ATOM    712  C1  CL3   138      10.573  11.148  -8.174  1.00  0.00
ATOM    713 CL1  CL3   138      12.131  10.514  -8.809  1.00  0.00
ATOM    714 CL2  CL3   138       9.305   9.986  -8.380  1.00  0.00
ATOM    715 CL3  CL3   138      10.215  12.772  -8.754  1.00  0.00
TER   
ATOM    716  H1  CL3   139      13.521 -10.313  -9.743  1.00  0.00
ATOM    717  C1  CL3   139      14.146 -11.031 -10.295  1.00  0.00
ATOM    718 CL1  CL3   139      14.505 -12.362  -9.266  1.00  0.00
ATOM    719 CL2  CL3   139      13.251 -11.674 -11.758  1.00  0.00
ATOM    720 CL3  CL3   139      15.585 -10.264 -10.920  1.00  0.00
TER   
ATOM    721  H1  CL3   140      -7.751 -10.004  -8.078  1.00  0.00
ATOM    722  C1  CL3   140      -7.191  -9.539  -8.902  1.00  0.00
ATOM    723 CL1  CL3   140      -6.700  -7.928  -8.497  1.00  0.00
ATOM    724 CL2  CL3   140      -5.822 -10.558  -9.352  1.00  0.00
ATOM    725 CL3  CL3   140      -8.335  -9.533 -10.247  1.00  0.00
TER   
ATOM    726  H1  CL3   141      -9.755  13.730   2.196  1.00  0.00
ATOM    727  C1  CL3   141     -10.691  13.956   2.728  1.00  0.00
ATOM    728 CL1  CL3   141     -11.019  13.087   4.235  1.00  0.00
ATOM    729 CL2  CL3   141     -10.625  15.694   2.842  1.00  0.00
ATOM    730 CL3  CL3   141     -11.922  13.621   1.536  1.00  0.00
TER   
ATOM    731  H1  CL3   142     -18.617 -16.702  -1.422  1.00  0.00
ATOM    732  C1  CL3   142     -18.673 -16.848  -2.510  1.00  0.00
ATOM    733 CL1  CL3   142     -17.800 -18.372  -2.944  1.00  0.00
ATOM    734 CL2  CL3   142     -20.392 -17.000  -2.952  1.00  0.00
ATOM    735 CL3  CL3   142     -17.888 -15.562  -3.384  1.00  0.00
TER   
ATOM    736  H1  CL3   143     -19.220  -7.668  -2.078  1.00  0.00
ATOM    737  C1  CL3   143     -19.348  -6.963  -1.243  1.00  0.00
ATOM    738 CL1  CL3   143     -18.872  -7.626   0.313  1.00  0.00
ATOM    739 CL2  CL3   143     -18.476  -5.482  -1.631  1.00  0.00
ATOM    740 CL3  CL3   143     -21.088  -6.513  -1.338  1.00  0.00
TER   
ATOM    741  H1  CL3   144       2.277  15.518 -17.828  1.00  0.00
ATOM    742  C1  CL3   144       3.292  15.257 -17.493  1.00  0.00
ATOM    743 CL1  CL3   144       3.452  13.485 -17.266  1.00  0.00
ATOM    744 CL2  CL3   144       4.455  15.851 -18.731  1.00  0.00
ATOM    745 CL3  CL3   144       3.555  15.968 -15.927  1.00  0.00
TER   
ATOM    746  H1  CL3   145      16.652 -20.035   8.375  1.00  0.00
ATOM    747  C1  CL3   145      17.671 -20.165   7.981  1.00  0.00
ATOM    748 CL1  CL3   145      17.902 -19.070   6.644  1.00  0.00
ATOM    749 CL2  CL3   145      18.965 -19.827   9.192  1.00  0.00
ATOM    750 CL3  CL3   145      17.976 -21.808   7.393  1.00  0.00
TER   
ATOM    751  H1  CL3   146       0.743 -11.679  -0.493  1.00  0.00
ATOM    752  C1  CL3   146      -0.202 -11.142  -0.664  1.00  0.00
ATOM    753 CL1  CL3   146      -0.977 -11.866  -2.041  1.00  0.00
ATOM    754 CL2  CL3   146      -1.134 -11.257   0.800  1.00  0.00
ATOM    755 CL3  CL3   146       0.186  -9.483  -1.008  1.00  0.00
TER   
ATOM    756  H1  CL3   147     -17.038   4.910  -8.393  1.00  0.00
ATOM    757  C1  CL3   147     -16.931   4.661  -9.459  1.00  0.00
ATOM    758 CL1  CL3   147     -18.290   5.449 -10.273  1.00  0.00
ATOM    759 CL2  CL3   147     -15.390   5.416 -10.040  1.00  0.00
ATOM    760 CL3  CL3   147     -16.943   2.903  -9.507  1.00  0.00
TER   
ATOM    761  H1  CL3   148     -10.672   7.126  12.694  1.00  0.00
ATOM    762  C1  CL3   148     -11.220   7.595  13.525  1.00  0.00
ATOM    763 CL1  CL3   148     -10.022   7.773  14.911  1.00  0.00
ATOM    764 CL2  CL3   148     -11.981   9.108  13.206  1.00  0.00
ATOM    765 CL3  CL3   148     -12.444   6.438  13.947  1.00  0.00
TER   
ATOM    766  H1  CL3   149     -18.207  -7.695   8.221  1.00  0.00
ATOM    767  C1  CL3   149     -17.319  -7.921   7.612  1.00  0.00
ATOM    768 CL1  CL3   149     -17.569  -9.539   7.126  1.00  0.00
ATOM    769 CL2  CL3   149     -17.114  -6.821   6.206  1.00  0.00
ATOM    770 CL3  CL3   149     -15.982  -7.678   8.849  1.00  0.00
TER   
ATOM    771  H1  CL3   150     -15.820  -8.918  -5.413  1.00  0.00
ATOM    772  C1  CL3   150     -15.955  -8.104  -4.685  1.00  0.00
ATOM    773 CL1  CL3   150     -15.225  -6.631  -5.390  1.00  0.00
ATOM    774 CL2  CL3   150     -17.700  -7.992  -4.545  1.00  0.00
ATOM    775 CL3  CL3   150     -15.269  -8.434  -3.101  1.00  0.00
TER   
ATOM    776  H1  CL3   151      13.983 -11.966  -2.918  1.00  0.00
ATOM    777  C1  CL3   151      12.935 -11.768  -2.646  1.00  0.00
ATOM    778 CL1  CL3   151      11.919 -12.069  -4.016  1.00  0.00
ATOM    779 CL2  CL3   151      12.596 -12.959  -1.379  1.00  0.00
ATOM    780 CL3  CL3   151      13.014 -10.135  -2.190  1.00  0.00
TER   
ATOM    781  H1  CL3   152      -7.883   5.878   3.075  1.00  0.00
ATOM    782  C1  CL3   152      -8.522   5.503   2.262  1.00  0.00
ATOM    783 CL1  CL3   152      -8.564   6.719   1.014  1.00  0.00
ATOM    784 CL2  CL3   152      -7.836   3.959   1.634  1.00  0.00
ATOM    785 CL3  CL3   152     -10.042   5.153   3.095  1.00  0.00
TER   
ATOM    786  H1  CL3   153      -9.105  -1.877 -14.399  1.00  0.00
ATOM    787  C1  CL3   153     -10.148  -1.650 -14.131  1.00  0.00
ATOM    788 CL1  CL3   153     -10.621  -0.375 -15.224  1.00  0.00
ATOM    789 CL2  CL3   153     -11.227  -3.049 -14.271  1.00  0.00
ATOM    790 CL3  CL3   153     -10.102  -1.191 -12.394  1.00  0.00
TER   
ATOM    791  H1  CL3   154      19.983  -6.899  -0.738  1.00  0.00
ATOM    792  C1  CL3   154      19.227  -7.682  -0.898  1.00  0.00
ATOM    793 CL1  CL3   154      19.565  -9.252  -0.048  1.00  0.00
ATOM    794 CL2  CL3   154      17.644  -7.156  -0.447  1.00  0.00
ATOM    795 CL3  CL3   154      19.299  -7.801  -2.687  1.00  0.00
TER   
ATOM    796  H1  CL3   155     -10.874  -1.066  14.316  1.00  0.00
ATOM    797  C1  CL3   155     -10.179  -1.804  14.742  1.00  0.00
ATOM    798 CL1  CL3   155      -8.790  -2.075  13.675  1.00  0.00
ATOM    799 CL2  CL3   155      -9.778  -1.400  16.411  1.00  0.00
ATOM    800 CL3  CL3   155     -11.204  -3.262  14.748  1.00  0.00
TER   
ATOM    801  H1  CL3   156     -11.991  -0.202   2.305  1.00  0.00
ATOM    802  C1  CL3   156     -11.889  -0.657   3.302  1.00  0.00
ATOM    803 CL1  CL3   156     -10.186  -0.500   3.728  1.00  0.00
ATOM    804 CL2  CL3   156     -12.852   0.128   4.493  1.00  0.00
ATOM    805 CL3  CL3   156     -12.356  -2.301   2.976  1.00  0.00
TER   
ATOM    806  H1  CL3   157      -6.398  17.802   9.390  1.00  0.00
ATOM    807  C1  CL3   157      -5.612  18.161   8.708  1.00  0.00
ATOM    808 CL1  CL3   157      -4.963  19.665   9.449  1.00  0.00
ATOM    809 CL2  CL3   157      -4.290  16.964   8.724  1.00  0.00
ATOM    810 CL3  CL3   157      -6.228  18.592   7.131  1.00  0.00
TER   
ATOM    811  H1  CL3   158      -7.762  12.300  15.632  1.00  0.00
ATOM    812  C1  CL3   158      -8.704  12.401  16.190  1.00  0.00
ATOM    813 CL1  CL3   158      -9.039  14.094  16.053  1.00  0.00
ATOM    814 CL2  CL3   158     -10.014  11.607  15.373  1.00  0.00
ATOM    815 CL3  CL3   158      -8.649  12.056  17.890  1.00  0.00
TER   
ATOM    816  H1  CL3   159      -5.441  15.478  -7.683  1.00  0.00
ATOM    817  C1  CL3   159      -6.016  14.560  -7.490  1.00  0.00
ATOM    818 CL1  CL3   159      -7.222  14.704  -8.752  1.00  0.00
ATOM    819 CL2  CL3   159      -4.837  13.328  -7.869  1.00  0.00
ATOM    820 CL3  CL3   159      -6.622  14.510  -5.841  1.00  0.00
TER   
ATOM    821  H1  CL3   160     -12.305  16.231  -7.137  1.00  0.00
ATOM    822  C1  CL3   160     -11.701  15.705  -6.383  1.00  0.00
ATOM    823 CL1  CL3   160     -10.406  14.866  -7.174  1.00  0.00
ATOM    824 CL2  CL3   160     -11.033  16.842  -5.277  1.00  0.00
ATOM    825 CL3  CL3   160     -12.731  14.657  -5.487  1.00  0.00
TER   
ATOM    826  H1  CL3   161      -2.020 -10.278  -7.903  1.00  0.00
ATOM    827  C1  CL3   161      -1.370 -11.120  -8.184  1.00  0.00
ATOM    828 CL1  CL3   161      -2.093 -11.914  -9.560  1.00  0.00
ATOM    829 CL2  CL3   161       0.252 -10.491  -8.555  1.00  0.00
ATOM    830 CL3  CL3   161      -1.190 -12.266  -6.853  1.00  0.00
TER   
ATOM    831  H1  CL3   162       9.174 -18.098  18.539  1.00  0.00
ATOM    832  C1  CL3   162       9.249 -17.194  17.916  1.00  0.00
ATOM    833 CL1  CL3   162       7.714 -16.281  18.033  1.00  0.00
ATOM    834 CL2  CL3   162      10.529 -16.231  18.663  1.00  0.00
ATOM    835 CL3  CL3   162       9.571 -17.634  16.230  1.00  0.00
TER   
ATOM    836  H1  CL3   163      -6.075  -9.529  16.316  1.00  0.00
ATOM    837  C1  CL3   163      -5.310  -9.539  17.107  1.00  0.00
ATOM    838 CL1  CL3   163      -3.826  -9.722  16.195  1.00  0.00
ATOM    839 CL2  CL3   163      -5.434  -8.046  18.008  1.00  0.00
ATOM    840 CL3  CL3   163      -5.599 -11.011  17.960  1.00  0.00
TER   
ATOM    841  H1  CL3   164     -14.785 -14.051 -16.948  1.00  0.00
ATOM    842  C1  CL3   164     -13.873 -13.711 -17.460  1.00  0.00
ATOM    843 CL1  CL3   164     -13.857 -14.555 -19.021  1.00  0.00
ATOM    844 CL2  CL3   164     -13.968 -11.918 -17.650  1.00  0.00
ATOM    845 CL3  CL3   164     -12.581 -14.389 -16.380  1.00  0.00
TER   
ATOM    846  H1  CL3   165       6.166  -9.203  -7.157  1.00  0.00
ATOM    847  C1  CL3   165       6.909  -8.712  -7.804  1.00  0.00
ATOM    848 CL1  CL3   165       5.971  -7.838  -9.031  1.00  0.00
ATOM    849 CL2  CL3   165       7.809  -7.686  -6.668  1.00  0.00
ATOM    850 CL3  CL3   165       7.875 -10.046  -8.489  1.00  0.00
TER   
ATOM    851  H1  CL3   166      -0.619  -2.812  15.585  1.00  0.00
ATOM    852  C1  CL3   166       0.477  -2.901  15.634  1.00  0.00
ATOM    853 CL1  CL3   166       0.865  -3.903  14.211  1.00  0.00
ATOM    854 CL2  CL3   166       1.284  -1.469  15.513  1.00  0.00
ATOM    855 CL3  CL3   166       0.841  -3.706  17.125  1.00  0.00
TER   
ATOM    856  H1  CL3   167      16.082 -11.278  14.282  1.00  0.00
ATOM    857  C1  CL3   167      15.003 -11.369  14.471  1.00  0.00
ATOM    858 CL1  CL3   167      14.470 -12.974  14.600  1.00  0.00
ATOM    859 CL2  CL3   167      14.614 -10.486  15.962  1.00  0.00
ATOM    860 CL3  CL3   167      14.175 -10.665  13.162  1.00  0.00
TER   
ATOM    861  H1  CL3   168     -13.511 -16.908   0.513  1.00  0.00
ATOM    862  C1  CL3   168     -13.606 -15.941  -0.005  1.00  0.00
ATOM    863 CL1  CL3   168     -14.609 -16.165  -1.431  1.00  0.00
ATOM    864 CL2  CL3   168     -14.323 -14.867   1.218  1.00  0.00
ATOM    865 CL3  CL3   168     -12.011 -15.351  -0.414  1.00  0.00
TER   
ATOM    866  H1  CL3   169      -8.410 -17.941  -4.165  1.00  0.00
ATOM    867  C1  CL3   169      -9.399 -17.476  -4.045  1.00  0.00
ATOM    868 CL1  CL3   169      -9.687 -16.848  -5.674  1.00  0.00
ATOM    869 CL2  CL3   169     -10.664 -18.590  -3.649  1.00  0.00
ATOM    870 CL3  CL3   169      -9.363 -16.047  -3.018  1.00  0.00
TER   
ATOM    871  H1  CL3   170      18.224 -15.561  13.889  1.00  0.00
ATOM    872  C1  CL3   170      18.157 -15.476  12.794  1.00  0.00
ATOM    873 CL1  CL3   170      17.362 -17.052  12.359  1.00  0.00
ATOM    874 CL2  CL3   170      17.163 -14.186  12.399  1.00  0.00
ATOM    875 CL3  CL3   170      19.767 -15.209  12.110  1.00  0.00
TER   
ATOM    876  H1  CL3   171     -12.497 -17.395  19.559  1.00  0.00
ATOM    877  C1  CL3   171     -12.439 -18.241  18.859  1.00  0.00
ATOM    878 CL1  CL3   171     -13.543 -19.403  19.410  1.00  0.00
ATOM    879 CL2  CL3   171     -12.848 -17.620  17.307  1.00  0.00
ATOM    880 CL3  CL3   171     -10.788 -18.926  18.836  1.00  0.00
TER   
ATOM    881  H1  CL3   172       8.908 -14.714   0.238  1.00  0.00
ATOM    882  C1  CL3   172       9.707 -15.249   0.772  1.00  0.00
ATOM    883 CL1  CL3   172       8.985 -16.079   2.156  1.00  0.00
ATOM    884 CL2  CL3   172      10.422 -16.311  -0.399  1.00  0.00
ATOM    885 CL3  CL3   172      10.856 -14.044   1.393  1.00  0.00
TER   
ATOM    886  H1  CL3   173      -8.444   1.678 -13.455  1.00  0.00
ATOM    887  C1  CL3   173      -7.953   2.138 -12.585  1.00  0.00
ATOM    888 CL1  CL3   173      -6.746   3.336 -13.089  1.00  0.00
ATOM    889 CL2  CL3   173      -9.299   2.908 -11.730  1.00  0.00
ATOM    890 CL3  CL3   173      -7.168   0.883 -11.615  1.00  0.00
TER   
ATOM    891  H1  CL3   174     -13.098 -15.139  11.202  1.00  0.00
ATOM    892  C1  CL3   174     -12.694 -16.018  11.726  1.00  0.00
ATOM    893 CL1  CL3   174     -13.164 -15.914  13.421  1.00  0.00
ATOM    894 CL2  CL3   174     -13.429 -17.415  11.016  1.00  0.00
ATOM    895 CL3  CL3   174     -10.967 -16.043  11.596  1.00  0.00
TER   
ATOM    896  H1  CL3   175     -13.885   1.481 -14.473  1.00  0.00
ATOM    897  C1  CL3   175     -13.539   2.252 -13.769  1.00  0.00
ATOM    898 CL1  CL3   175     -12.176   3.051 -14.531  1.00  0.00
ATOM    899 CL2  CL3   175     -14.968   3.251 -13.459  1.00  0.00
ATOM    900 CL3  CL3   175     -12.932   1.425 -12.371  1.00  0.00
TER   
ATOM    901  H1  CL3   176     -16.522  -5.926   2.228  1.00  0.00
ATOM    902  C1  CL3   176     -15.604  -5.666   1.680  1.00  0.00
ATOM    903 CL1  CL3   176     -15.737  -3.912   1.274  1.00  0.00
ATOM    904 CL2  CL3   176     -14.319  -5.913   2.831  1.00  0.00
ATOM    905 CL3  CL3   176     -15.399  -6.696   0.257  1.00  0.00
TER   
ATOM    906  H1  CL3   177       2.909 -12.501  -4.916  1.00  0.00
ATOM    907  C1  CL3   177       3.112 -12.834  -3.888  1.00  0.00
ATOM    908 CL1  CL3   177       2.102 -14.271  -3.533  1.00  0.00
ATOM    909 CL2  CL3   177       4.856 -13.280  -3.873  1.00  0.00
ATOM    910 CL3  CL3   177       2.619 -11.425  -2.949  1.00  0.00
TER   
ATOM    911  H1  CL3   178     -17.929 -13.859  12.038  1.00  0.00
ATOM    912  C1  CL3   178     -17.786 -13.936  10.950  1.00  0.00
ATOM    913 CL1  CL3   178     -19.034 -14.976  10.257  1.00  0.00
ATOM    914 CL2  CL3   178     -17.730 -12.367  10.307  1.00  0.00
ATOM    915 CL3  CL3   178     -16.131 -14.551  10.813  1.00  0.00
TER   
ATOM    916  H1  CL3   179     -10.712 -11.332   3.939  1.00  0.00
ATOM    917  C1  CL3   179     -10.338 -10.931   2.985  1.00  0.00
ATOM    918 CL1  CL3   179     -10.605 -12.119   1.733  1.00  0.00
ATOM    919 CL2  CL3   179     -11.121  -9.389   2.543  1.00  0.00
ATOM    920 CL3  CL3   179      -8.613 -10.760   3.138  1.00  0.00
TER   
ATOM    921  H1  CL3   180     -21.750  -8.966   4.037  1.00  0.00
ATOM    922  C1  CL3   180     -21.224  -8.933   5.002  1.00  0.00
ATOM    923 CL1  CL3   180     -21.608 -10.403   5.878  1.00  0.00
ATOM    924 CL2  CL3   180     -19.504  -8.983   4.749  1.00  0.00
ATOM    925 CL3  CL3   180     -21.646  -7.531   5.910  1.00  0.00
TER   
ATOM    926  H1  CL3   181      -9.823 -13.811  -6.987  1.00  0.00
ATOM    927  C1  CL3   181      -9.915 -13.161  -7.870  1.00  0.00
ATOM    928 CL1  CL3   181     -10.486 -11.720  -7.135  1.00  0.00
ATOM    929 CL2  CL3   181      -8.202 -12.979  -8.382  1.00  0.00
ATOM    930 CL3  CL3   181     -11.016 -13.815  -9.109  1.00  0.00
TER   
ATOM    931  H1  CL3   182       2.867  -7.816 -10.163  1.00  0.00
ATOM    932  C1  CL3   182       2.812  -8.203 -11.191  1.00  0.00
ATOM    933 CL1  CL3   182       1.149  -8.401 -11.732  1.00  0.00
ATOM    934 CL2  CL3   182       3.625  -9.728 -11.039  1.00  0.00
ATOM    935 CL3  CL3   182       3.725  -7.067 -12.184  1.00  0.00
TER   
ATOM    936  H1  CL3   183       4.959  -9.624  14.936  1.00  0.00
ATOM    937  C1  CL3   183       5.532  -8.749  14.595  1.00  0.00
ATOM    938 CL1  CL3   183       4.581  -7.745  13.429  1.00  0.00
ATOM    939 CL2  CL3   183       5.924  -7.801  16.015  1.00  0.00
ATOM    940 CL3  CL3   183       7.017  -9.349  14.048  1.00  0.00
TER   
ATOM    941  H1  CL3   184       1.152 -15.104  18.175  1.00  0.00
ATOM    942  C1  CL3   184       0.804 -14.234  17.601  1.00  0.00
ATOM    943 CL1  CL3   184       2.073 -13.076  17.159  1.00  0.00
ATOM    944 CL2  CL3   184      -0.057 -14.977  16.208  1.00  0.00
ATOM    945 CL3  CL3   184      -0.375 -13.524  18.639  1.00  0.00
TER   
ATOM    946  H1  CL3   185      -1.451 -11.564  15.071  1.00  0.00
ATOM    947  C1  CL3   185      -1.117 -11.366  14.042  1.00  0.00
ATOM    948 CL1  CL3   185       0.592 -11.097  14.197  1.00  0.00
ATOM    949 CL2  CL3   185      -1.397 -12.797  13.074  1.00  0.00
ATOM    950 CL3  CL3   185      -1.847 -10.049  13.217  1.00  0.00
TER   
ATOM    951  H1  CL3   186      17.204   3.005   3.422  1.00  0.00
ATOM    952  C1  CL3   186      16.867   2.083   3.919  1.00  0.00
ATOM    953 CL1  CL3   186      15.732   2.397   5.236  1.00  0.00
ATOM    954 CL2  CL3   186      16.196   0.951   2.819  1.00  0.00
ATOM    955 CL3  CL3   186      18.343   1.422   4.556  1.00  0.00
TER   
ATOM    956  H1  CL3   187      18.546   1.136  -0.763  1.00  0.00
ATOM    957  C1  CL3   187      18.550   2.235  -0.715  1.00  0.00
ATOM    958 CL1  CL3   187      19.647   2.727  -1.968  1.00  0.00
ATOM    959 CL2  CL3   187      16.985   2.881  -1.041  1.00  0.00
ATOM    960 CL3  CL3   187      19.072   2.742   0.885  1.00  0.00
TER   
ATOM    961  H1  CL3   188       5.035   1.550 -14.172  1.00  0.00
ATOM    962  C1  CL3   188       4.333   1.431 -15.010  1.00  0.00
ATOM    963 CL1  CL3   188       5.216   2.274 -16.281  1.00  0.00
ATOM    964 CL2  CL3   188       4.108  -0.259 -15.398  1.00  0.00
ATOM    965 CL3  CL3   188       2.954   2.391 -14.363  1.00  0.00
TER   
ATOM    966  H1  CL3   189      -6.867   0.805 -18.245  1.00  0.00
ATOM    967  C1  CL3   189      -7.282   1.798 -18.018  1.00  0.00
ATOM    968 CL1  CL3   189      -8.210   1.845 -16.539  1.00  0.00
ATOM    969 CL2  CL3   189      -6.028   2.981 -17.990  1.00  0.00
ATOM    970 CL3  CL3   189      -8.392   1.929 -19.285  1.00  0.00
TER   
ATOM    971  H1  CL3   190      16.131  -4.359 -14.538  1.00  0.00
ATOM    972  C1  CL3   190      16.240  -3.270 -14.418  1.00  0.00
ATOM    973 CL1  CL3   190      17.471  -2.649 -15.524  1.00  0.00
ATOM    974 CL2  CL3   190      14.695  -2.641 -14.856  1.00  0.00
ATOM    975 CL3  CL3   190      16.447  -2.757 -12.787  1.00  0.00
TER   
ATOM    976  H1  CL3   191      16.606  17.721 -12.892  1.00  0.00
ATOM    977  C1  CL3   191      16.146  17.111 -12.101  1.00  0.00
ATOM    978 CL1  CL3   191      15.957  15.471 -12.597  1.00  0.00
ATOM    979 CL2  CL3   191      17.076  17.350 -10.643  1.00  0.00
ATOM    980 CL3  CL3   191      14.534  17.790 -11.664  1.00  0.00
TER   
ATOM    981  H1  CL3   192       9.982 -10.331 -12.720  1.00  0.00
ATOM    982  C1  CL3   192      10.014 -10.941 -13.635  1.00  0.00
ATOM    983 CL1  CL3   192       9.958 -12.685 -13.148  1.00  0.00
ATOM    984 CL2  CL3   192       8.538 -10.492 -14.375  1.00  0.00
ATOM    985 CL3  CL3   192      11.394 -10.669 -14.745  1.00  0.00
TER   
ATOM    986  H1  CL3   193     -11.931  -6.474 -11.876  1.00  0.00
ATOM    987  C1  CL3   193     -11.577  -7.242 -12.580  1.00  0.00
ATOM    988 CL1  CL3   193     -11.503  -8.771 -11.671  1.00  0.00
ATOM    989 CL2  CL3   193     -12.760  -7.413 -13.909  1.00  0.00
ATOM    990 CL3  CL3   193     -10.016  -6.701 -13.178  1.00  0.00
TER   
ATOM    991  H1  CL3   194       6.110  12.531 -12.904  1.00  0.00
ATOM    992  C1  CL3   194       5.448  12.888 -12.102  1.00  0.00
ATOM    993 CL1  CL3   194       3.988  13.647 -12.834  1.00  0.00
ATOM    994 CL2  CL3   194       5.033  11.572 -11.059  1.00  0.00
ATOM    995 CL3  CL3   194       6.523  14.049 -11.272  1.00  0.00
TER   
ATOM    996  H1  CL3   195       3.008  -7.986 -15.870  1.00  0.00
ATOM    997  C1  CL3   195       3.817  -7.548 -16.473  1.00  0.00
ATOM    998 CL1  CL3   195       4.920  -6.815 -15.264  1.00  0.00
ATOM    999 CL2  CL3   195       4.497  -8.927 -17.262  1.00  0.00
ATOM   1000 CL3  CL3   195       3.042  -6.299 -17.550  1.00  0.00
TER   
ATOM   1001  H1  CL3   196     -16.390  -7.687 -14.314  1.00  0.00
ATOM   1002  C1  CL3   196     -16.446  -7.532 -15.401  1.00  0.00
ATOM   1003 CL1  CL3   196     -15.574  -6.072 -15.867  1.00  0.00
ATOM   1004 CL2  CL3   196     -15.747  -8.965 -16.261  1.00  0.00
ATOM   1005 CL3  CL3   196     -18.134  -7.426 -15.784  1.00  0.00
TER   
ATOM   1006  H1  CL3   197      -4.374  -7.919 -12.815  1.00  0.00
ATOM   1007  C1  CL3   197      -4.609  -6.966 -12.321  1.00  0.00
ATOM   1008 CL1  CL3   197      -3.796  -6.763 -10.805  1.00  0.00
ATOM   1009 CL2  CL3   197      -4.296  -5.766 -13.540  1.00  0.00
ATOM   1010 CL3  CL3   197      -6.408  -7.016 -11.957  1.00  0.00
TER   
ATOM   1011  H1  CL3   198     -11.697  -4.976 -19.028  1.00  0.00
ATOM   1012  C1  CL3   198     -12.626  -4.837 -18.456  1.00  0.00
ATOM   1013 CL1  CL3   198     -13.975  -4.622 -19.579  1.00  0.00
ATOM   1014 CL2  CL3   198     -12.680  -6.386 -17.599  1.00  0.00
ATOM   1015 CL3  CL3   198     -12.429  -3.503 -17.405  1.00  0.00
TER   
ATOM   1016  H1  CL3   199       6.072  10.161  -8.300  1.00  0.00
ATOM   1017  C1  CL3   199       5.529  10.750  -7.546  1.00  0.00
ATOM   1018 CL1  CL3   199       3.880  10.160  -7.692  1.00  0.00
ATOM   1019 CL2  CL3   199       6.263  10.178  -6.079  1.00  0.00
ATOM   1020 CL3  CL3   199       5.566  12.466  -7.566  1.00  0.00
TER   
ATOM   1021  H1  CL3   200       5.945 -13.269 -14.890  1.00  0.00
ATOM   1022  C1  CL3   200       5.411 -13.267 -13.929  1.00  0.00
ATOM   1023 CL1  CL3   200       6.339 -13.870 -12.560  1.00  0.00
ATOM   1024 CL2  CL3   200       4.906 -11.674 -13.608  1.00  0.00
ATOM   1025 CL3  CL3   200       4.002 -14.232 -14.292  1.00  0.00
TER   
ATOM   1026  H1  CL3   201      -2.987 -16.219 -17.776  1.00  0.00
ATOM   1027  C1  CL3   201      -3.025 -16.542 -16.725  1.00  0.00
ATOM   1028 CL1  CL3   201      -3.000 -15.076 -15.772  1.00  0.00
ATOM   1029 CL2  CL3   201      -4.431 -17.425 -16.301  1.00  0.00
ATOM   1030 CL3  CL3   201      -1.535 -17.442 -16.508  1.00  0.00
TER   
ATOM   1031  H1  CL3   202     -13.982 -13.449 -12.777  1.00  0.00
ATOM   1032  C1  CL3   202     -13.499 -12.511 -12.463  1.00  0.00
ATOM   1033 CL1  CL3   202     -11.782 -12.584 -12.376  1.00  0.00
ATOM   1034 CL2  CL3   202     -13.906 -11.435 -13.827  1.00  0.00
ATOM   1035 CL3  CL3   202     -14.259 -11.899 -10.931  1.00  0.00
TER   
ATOM   1036  H1  CL3   203       9.753  18.911  -8.684  1.00  0.00
ATOM   1037  C1  CL3   203       9.737  17.838  -8.444  1.00  0.00
ATOM   1038 CL1  CL3   203      11.185  17.375  -7.464  1.00  0.00
ATOM   1039 CL2  CL3   203       8.218  17.514  -7.605  1.00  0.00
ATOM   1040 CL3  CL3   203       9.740  16.971  -9.924  1.00  0.00
TER   
ATOM   1041  H1  CL3   204      -4.658  -2.726  18.179  1.00  0.00
ATOM   1042  C1  CL3   204      -4.387  -3.625  17.606  1.00  0.00
ATOM   1043 CL1  CL3   204      -5.907  -4.493  17.600  1.00  0.00
ATOM   1044 CL2  CL3   204      -3.963  -2.916  16.096  1.00  0.00
ATOM   1045 CL3  CL3   204      -3.014  -4.652  18.129  1.00  0.00
TER   
ATOM   1046  H1  CL3   205      -9.439  16.830 -10.153  1.00  0.00
ATOM   1047  C1  CL3   205      -9.884  17.823  -9.992  1.00  0.00
ATOM   1048 CL1  CL3   205     -11.550  17.260 -10.028  1.00  0.00
ATOM   1049 CL2  CL3   205      -9.403  18.555  -8.505  1.00  0.00
ATOM   1050 CL3  CL3   205      -9.498  18.870 -11.337  1.00  0.00
TER   
ATOM   1051  H1  CL3   206      17.768   2.500  -6.979  1.00  0.00
ATOM   1052  C1  CL3   206      17.111   3.377  -7.075  1.00  0.00
ATOM   1053 CL1  CL3   206      16.574   3.217  -8.748  1.00  0.00
ATOM   1054 CL2  CL3   206      15.729   3.305  -5.965  1.00  0.00
ATOM   1055 CL3  CL3   206      17.999   4.903  -6.905  1.00  0.00
TER   
ATOM   1056  H1  CL3   207      -3.670   5.263  14.180  1.00  0.00
ATOM   1057  C1  CL3   207      -3.810   4.512  14.972  1.00  0.00
ATOM   1058 CL1  CL3   207      -2.635   3.328  14.426  1.00  0.00
ATOM   1059 CL2  CL3   207      -3.631   5.175  16.535  1.00  0.00
ATOM   1060 CL3  CL3   207      -5.464   4.066  14.694  1.00  0.00
TER   
ATOM   1061  H1  CL3   208      -7.582  16.926  -1.375  1.00  0.00
ATOM   1062  C1  CL3   208      -6.595  17.249  -1.738  1.00  0.00
ATOM   1063 CL1  CL3   208      -6.043  18.251  -0.434  1.00  0.00
ATOM   1064 CL2  CL3   208      -5.421  15.995  -2.134  1.00  0.00
ATOM   1065 CL3  CL3   208      -6.994  18.227  -3.121  1.00  0.00
TER   
ATOM   1066  H1  CL3   209      -2.594   8.781   0.805  1.00  0.00
ATOM   1067  C1  CL3   209      -3.312   9.314   0.164  1.00  0.00
ATOM   1068 CL1  CL3   209      -4.177   8.137  -0.748  1.00  0.00
ATOM   1069 CL2  CL3   209      -4.453  10.211   1.145  1.00  0.00
ATOM   1070 CL3  CL3   209      -2.339  10.237  -1.030  1.00  0.00
TER   
ATOM   1071  H1  CL3   210       6.319  18.570   0.296  1.00  0.00
ATOM   1072  C1  CL3   210       6.831  17.723   0.776  1.00  0.00
ATOM   1073 CL1  CL3   210       7.432  18.449   2.284  1.00  0.00
ATOM   1074 CL2  CL3   210       5.633  16.423   1.137  1.00  0.00
ATOM   1075 CL3  CL3   210       8.104  17.212  -0.234  1.00  0.00
TER   
ATOM   1076  H1  CL3   211      -3.619  -0.613  -7.253  1.00  0.00
ATOM   1077  C1  CL3   211      -3.582   0.486  -7.291  1.00  0.00
ATOM   1078 CL1  CL3   211      -4.370   0.978  -8.748  1.00  0.00
ATOM   1079 CL2  CL3   211      -4.515   0.978  -5.912  1.00  0.00
ATOM   1080 CL3  CL3   211      -1.943   0.981  -7.223  1.00  0.00
TER   
ATOM   1081  H1  CL3   212       1.279   0.738  -8.576  1.00  0.00
ATOM   1082  C1  CL3   212       1.160   0.159  -9.503  1.00  0.00
ATOM   1083 CL1  CL3   212       0.678  -1.432  -9.081  1.00  0.00
ATOM   1084 CL2  CL3   212      -0.120   0.938 -10.426  1.00  0.00
ATOM   1085 CL3  CL3   212       2.571   0.137 -10.492  1.00  0.00
TER   
ATOM   1086  H1  CL3   213      -1.290  -1.092 -11.585  1.00  0.00
ATOM   1087  C1  CL3   213      -2.311  -1.501 -11.582  1.00  0.00
ATOM   1088 CL1  CL3   213      -2.394  -2.906 -12.573  1.00  0.00
ATOM   1089 CL2  CL3   213      -2.945  -1.938  -9.930  1.00  0.00
ATOM   1090 CL3  CL3   213      -3.297  -0.327 -12.367  1.00  0.00
TER   
ATOM   1091  H1  CL3   214      -1.071  -0.447   8.215  1.00  0.00
ATOM   1092  C1  CL3   214      -1.444   0.584   8.307  1.00  0.00
ATOM   1093 CL1  CL3   214      -2.098   1.046   6.726  1.00  0.00
ATOM   1094 CL2  CL3   214      -2.734   0.501   9.562  1.00  0.00
ATOM   1095 CL3  CL3   214       0.076   1.480   8.757  1.00  0.00
TER   
ATOM   1096  H1  CL3   215      16.472   8.720  -5.856  1.00  0.00
ATOM   1097  C1  CL3   215      16.327   9.338  -6.755  1.00  0.00
ATOM   1098 CL1  CL3   215      15.357  10.752  -6.304  1.00  0.00
ATOM   1099 CL2  CL3   215      18.042   9.812  -7.156  1.00  0.00
ATOM   1100 CL3  CL3   215      15.581   8.304  -8.023  1.00  0.00
TER   
ATOM   1101  H1  CL3   216       6.184  11.551   4.693  1.00  0.00
ATOM   1102  C1  CL3   216       6.841  10.720   4.989  1.00  0.00
ATOM   1103 CL1  CL3   216       5.758   9.329   4.872  1.00  0.00
ATOM   1104 CL2  CL3   216       8.320  10.568   3.992  1.00  0.00
ATOM   1105 CL3  CL3   216       7.337  10.922   6.655  1.00  0.00
TER   
ATOM   1106  H1  CL3   217     -10.544   3.341   6.365  1.00  0.00
ATOM   1107  C1  CL3   217     -11.490   3.871   6.548  1.00  0.00
ATOM   1108 CL1  CL3   217     -12.211   3.090   7.863  1.00  0.00
ATOM   1109 CL2  CL3   217     -11.162   5.511   6.883  1.00  0.00
ATOM   1110 CL3  CL3   217     -12.558   3.790   5.124  1.00  0.00
TER   
ATOM   1111  H1  CL3   218       2.559   8.333   8.476  1.00  0.00
ATOM   1112  C1  CL3   218       2.624   8.941   7.562  1.00  0.00
ATOM   1113 CL1  CL3   218       2.684   7.991   6.109  1.00  0.00
ATOM   1114 CL2  CL3   218       1.232  10.029   7.602  1.00  0.00
ATOM   1115 CL3  CL3   218       4.200   9.829   7.793  1.00  0.00
TER   
ATOM   1116  H1  CL3   219      -9.832 -10.020  15.611  1.00  0.00
ATOM   1117  C1  CL3   219      -9.770  -9.257  16.400  1.00  0.00
ATOM   1118 CL1  CL3   219      -8.816  -9.635  17.795  1.00  0.00
ATOM   1119 CL2  CL3   219      -9.086  -7.820  15.643  1.00  0.00
ATOM   1120 CL3  CL3   219     -11.399  -8.806  16.873  1.00  0.00
TER   
ATOM   1121  H1  CL3   220      -7.014   1.357  12.508  1.00  0.00
ATOM   1122  C1  CL3   220      -5.995   1.005  12.287  1.00  0.00
ATOM   1123 CL1  CL3   220      -6.389  -0.440  11.368  1.00  0.00
ATOM   1124 CL2  CL3   220      -5.147   2.298  11.507  1.00  0.00
ATOM   1125 CL3  CL3   220      -5.119   0.381  13.672  1.00  0.00
TER   
ATOM   1126  H1  CL3   221      -2.811   3.158   9.107  1.00  0.00
ATOM   1127  C1  CL3   221      -2.881   4.191   8.737  1.00  0.00
ATOM   1128 CL1  CL3   221      -1.350   4.935   8.827  1.00  0.00
ATOM   1129 CL2  CL3   221      -3.467   4.052   7.112  1.00  0.00
ATOM   1130 CL3  CL3   221      -4.091   5.056   9.617  1.00  0.00
TER   
ATOM   1131  H1  CL3   222       8.891 -14.723   4.911  1.00  0.00
ATOM   1132  C1  CL3   222       8.236 -15.066   5.726  1.00  0.00
ATOM   1133 CL1  CL3   222       8.282 -13.789   6.833  1.00  0.00
ATOM   1134 CL2  CL3   222       6.613 -15.248   5.082  1.00  0.00
ATOM   1135 CL3  CL3   222       9.074 -16.484   6.334  1.00  0.00
TER   
ATOM   1136  H1  CL3   223       4.757   5.786   4.325  1.00  0.00
ATOM   1137  C1  CL3   223       4.870   5.289   3.350  1.00  0.00
ATOM   1138 CL1  CL3   223       3.709   5.920   2.217  1.00  0.00
ATOM   1139 CL2  CL3   223       6.407   5.899   2.802  1.00  0.00
ATOM   1140 CL3  CL3   223       4.808   3.558   3.588  1.00  0.00
TER   
ATOM   1141  H1  CL3   224       1.859   6.082  -8.315  1.00  0.00
ATOM   1142  C1  CL3   224       1.993   5.008  -8.512  1.00  0.00
ATOM   1143 CL1  CL3   224       3.280   4.282  -7.575  1.00  0.00
ATOM   1144 CL2  CL3   224       0.392   4.327  -8.071  1.00  0.00
ATOM   1145 CL3  CL3   224       2.240   4.970 -10.289  1.00  0.00
TER   
ATOM   1146  H1  CL3   225      -6.619 -10.961  -2.633  1.00  0.00
ATOM   1147  C1  CL3   225      -6.473 -11.519  -1.696  1.00  0.00
ATOM   1148 CL1  CL3   225      -7.132 -10.425  -0.463  1.00  0.00
ATOM   1149 CL2  CL3   225      -7.411 -12.939  -1.951  1.00  0.00
ATOM   1150 CL3  CL3   225      -4.836 -11.920  -1.396  1.00  0.00
TER   
ATOM   1151  H1  CL3   226       8.882   8.562  -2.536  1.00  0.00
ATOM   1152  C1  CL3   226       8.613   7.497  -2.592  1.00  0.00
ATOM   1153 CL1  CL3   226       9.975   6.548  -3.043  1.00  0.00
ATOM   1154 CL2  CL3   226       7.929   7.026  -1.011  1.00  0.00
ATOM   1155 CL3  CL3   226       7.299   7.329  -3.769  1.00  0.00
TER   
ATOM   1156  H1  CL3   227     -10.409  16.147   0.345  1.00  0.00
ATOM   1157  C1  CL3   227     -10.660  16.510  -0.663  1.00  0.00
ATOM   1158 CL1  CL3   227     -12.406  16.442  -0.681  1.00  0.00
ATOM   1159 CL2  CL3   227     -10.023  18.180  -0.578  1.00  0.00
ATOM   1160 CL3  CL3   227      -9.840  15.408  -1.805  1.00  0.00
TER   
ATOM   1161  H1  CL3   228      -8.023   3.282  16.654  1.00  0.00
ATOM   1162  C1  CL3   228      -9.018   2.943  16.329  1.00  0.00
ATOM   1163 CL1  CL3   228      -8.686   1.873  14.956  1.00  0.00
ATOM   1164 CL2  CL3   228      -9.691   2.092  17.659  1.00  0.00
ATOM   1165 CL3  CL3   228      -9.968   4.373  15.908  1.00  0.00
TER   
ATOM   1166  H1  CL3   229       7.351   7.797  -9.117  1.00  0.00
ATOM   1167  C1  CL3   229       7.129   6.723  -9.194  1.00  0.00
ATOM   1168 CL1  CL3   229       8.449   5.903  -9.974  1.00  0.00
ATOM   1169 CL2  CL3   229       6.970   6.090  -7.559  1.00  0.00
ATOM   1170 CL3  CL3   229       5.663   6.345 -10.060  1.00  0.00
TER   
ATOM   1171  H1  CL3   230      -4.152   8.149 -15.328  1.00  0.00
ATOM   1172  C1  CL3   230      -4.119   7.455 -16.182  1.00  0.00
ATOM   1173 CL1  CL3   230      -4.875   8.327 -17.545  1.00  0.00
ATOM   1174 CL2  CL3   230      -2.525   6.908 -16.652  1.00  0.00
ATOM   1175 CL3  CL3   230      -5.153   6.119 -15.794  1.00  0.00
TER   
ATOM   1176  H1  CL3   231       9.381   1.550   1.754  1.00  0.00
ATOM   1177  C1  CL3   231       8.566   2.193   2.117  1.00  0.00
ATOM   1178 CL1  CL3   231       7.544   2.367   0.683  1.00  0.00
ATOM   1179 CL2  CL3   231       7.784   1.285   3.379  1.00  0.00
ATOM   1180 CL3  CL3   231       9.068   3.790   2.621  1.00  0.00
TER   
ATOM   1181  H1  CL3   232       1.641   1.525  -3.629  1.00  0.00
ATOM   1182  C1  CL3   232       2.467   1.584  -4.353  1.00  0.00
ATOM   1183 CL1  CL3   232       1.858   1.572  -5.993  1.00  0.00
ATOM   1184 CL2  CL3   232       3.374   3.036  -4.079  1.00  0.00
ATOM   1185 CL3  CL3   232       3.433   0.128  -4.139  1.00  0.00
TER   
ATOM   1186  H1  CL3   233      -8.344  -4.829  -7.906  1.00  0.00
ATOM   1187  C1  CL3   233      -7.936  -3.984  -8.479  1.00  0.00
ATOM   1188 CL1  CL3   233      -6.249  -4.177  -8.156  1.00  0.00
ATOM   1189 CL2  CL3   233      -8.197  -4.173 -10.215  1.00  0.00
ATOM   1190 CL3  CL3   233      -8.735  -2.587  -7.802  1.00  0.00
TER   
ATOM   1191  H1  CL3   234      11.836  -5.989   6.369  1.00  0.00
ATOM   1192  C1  CL3   234      11.944  -6.931   6.928  1.00  0.00
ATOM   1193 CL1  CL3   234      12.230  -6.726   8.599  1.00  0.00
ATOM   1194 CL2  CL3   234      10.554  -7.939   6.439  1.00  0.00
ATOM   1195 CL3  CL3   234      13.286  -7.457   5.956  1.00  0.00
TER   
ATOM   1196  H1  CL3   235     -18.072  -0.340 -13.042  1.00  0.00
ATOM   1197  C1  CL3   235     -17.989  -0.508 -11.958  1.00  0.00
ATOM   1198 CL1  CL3   235     -16.484   0.329 -11.593  1.00  0.00
ATOM   1199 CL2  CL3   235     -19.346   0.098 -11.077  1.00  0.00
ATOM   1200 CL3  CL3   235     -17.784  -2.309 -11.693  1.00  0.00
TER   
ATOM   1201  H1  CL3   236       6.279   2.985  -7.156  1.00  0.00
ATOM   1202  C1  CL3   236       6.608   2.125  -7.758  1.00  0.00
ATOM   1203 CL1  CL3   236       8.360   2.233  -7.894  1.00  0.00
ATOM   1204 CL2  CL3   236       6.236   0.664  -6.847  1.00  0.00
ATOM   1205 CL3  CL3   236       5.679   2.356  -9.266  1.00  0.00
TER   
ATOM   1206  H1  CL3   237       4.044  16.619  14.983  1.00  0.00
ATOM   1207  C1  CL3   237       4.946  16.254  15.495  1.00  0.00
ATOM   1208 CL1  CL3   237       5.583  17.649  16.495  1.00  0.00
ATOM   1209 CL2  CL3   237       4.759  14.782  16.447  1.00  0.00
ATOM   1210 CL3  CL3   237       6.163  15.928  14.217  1.00  0.00
TER   
ATOM   1211  H1  CL3   238      -2.316  14.826 -11.231  1.00  0.00
ATOM   1212  C1  CL3   238      -2.356  13.734 -11.104  1.00  0.00
ATOM   1213 CL1  CL3   238      -4.035  13.169 -11.248  1.00  0.00
ATOM   1214 CL2  CL3   238      -1.422  12.831 -12.304  1.00  0.00
ATOM   1215 CL3  CL3   238      -1.726  13.339  -9.509  1.00  0.00
TER   
ATOM   1216  H1  CL3   239      -3.784  16.558 -16.761  1.00  0.00
ATOM   1217  C1  CL3   239      -3.275  15.583 -16.779  1.00  0.00
ATOM   1218 CL1  CL3   239      -1.607  16.070 -16.996  1.00  0.00
ATOM   1219 CL2  CL3   239      -3.634  14.743 -15.298  1.00  0.00
ATOM   1220 CL3  CL3   239      -3.828  14.675 -18.220  1.00  0.00
TER   
ATOM   1221  H1  CL3   240       5.866  -0.078  11.708  1.00  0.00
ATOM   1222  C1  CL3   240       6.764   0.554  11.772  1.00  0.00
ATOM   1223 CL1  CL3   240       8.098  -0.201  10.851  1.00  0.00
ATOM   1224 CL2  CL3   240       6.246   2.074  11.071  1.00  0.00
ATOM   1225 CL3  CL3   240       7.179   0.664  13.510  1.00  0.00
TER   
ATOM   1226  H1  CL3   241      -5.980  10.359  -1.080  1.00  0.00
ATOM   1227  C1  CL3   241      -7.003  10.706  -1.289  1.00  0.00
ATOM   1228 CL1  CL3   241      -6.964  12.058  -2.319  1.00  0.00
ATOM   1229 CL2  CL3   241      -7.647  11.141   0.233  1.00  0.00
ATOM   1230 CL3  CL3   241      -7.948   9.439  -2.021  1.00  0.00
TER   
ATOM   1231  H1  CL3   242      -1.724   3.099 -11.542  1.00  0.00
ATOM   1232  C1  CL3   242      -1.841   3.826 -12.360  1.00  0.00
ATOM   1233 CL1  CL3   242      -3.526   4.324 -12.276  1.00  0.00
ATOM   1234 CL2  CL3   242      -0.818   5.105 -11.992  1.00  0.00
ATOM   1235 CL3  CL3   242      -1.446   3.116 -13.849  1.00  0.00
TER   
ATOM   1236  H1  CL3   243     -10.430   4.028  12.375  1.00  0.00
ATOM   1237  C1  CL3   243      -9.688   4.510  11.721  1.00  0.00
ATOM   1238 CL1  CL3   243      -8.869   3.182  10.863  1.00  0.00
ATOM   1239 CL2  CL3   243     -10.740   5.422  10.620  1.00  0.00
ATOM   1240 CL3  CL3   243      -8.624   5.436  12.732  1.00  0.00
TER   
ATOM   1241  H1  CL3   244       7.071   4.145  17.093  1.00  0.00
ATOM   1242  C1  CL3   244       7.564   4.530  16.188  1.00  0.00
ATOM   1243 CL1  CL3   244       8.343   6.007  16.765  1.00  0.00
ATOM   1244 CL2  CL3   244       8.794   3.274  15.836  1.00  0.00
ATOM   1245 CL3  CL3   244       6.365   4.927  14.962  1.00  0.00
TER   
ATOM   1246  H1  CL3   245       4.656  11.789  -2.832  1.00  0.00
ATOM   1247  C1  CL3   245       4.747  12.858  -3.076  1.00  0.00
ATOM   1248 CL1  CL3   245       3.521  12.955  -4.395  1.00  0.00
ATOM   1249 CL2  CL3   245       4.352  13.762  -1.665  1.00  0.00
ATOM   1250 CL3  CL3   245       6.413  13.038  -3.629  1.00  0.00
TER   
ATOM   1251  H1  CL3   246      10.478   5.171  13.949  1.00  0.00
ATOM   1252  C1  CL3   246      10.609   4.819  12.915  1.00  0.00
ATOM   1253 CL1  CL3   246      11.081   6.111  11.804  1.00  0.00
ATOM   1254 CL2  CL3   246      11.850   3.519  13.023  1.00  0.00
ATOM   1255 CL3  CL3   246       9.158   4.205  12.393  1.00  0.00
TER   
ATOM   1256  H1  CL3   247       8.307  -1.652  -1.090  1.00  0.00
ATOM   1257  C1  CL3   247       9.040  -1.654  -0.271  1.00  0.00
ATOM   1258 CL1  CL3   247      10.189  -2.937  -0.343  1.00  0.00
ATOM   1259 CL2  CL3   247       9.921  -0.128  -0.310  1.00  0.00
ATOM   1260 CL3  CL3   247       8.121  -1.684   1.229  1.00  0.00
TER   
ATOM   1261  H1  CL3   248     -14.426  16.090  11.254  1.00  0.00
ATOM   1262  C1  CL3   248     -14.919  17.012  10.910  1.00  0.00
ATOM   1263 CL1  CL3   248     -14.160  18.529  11.397  1.00  0.00
ATOM   1264 CL2  CL3   248     -15.055  16.942   9.142  1.00  0.00
ATOM   1265 CL3  CL3   248     -16.536  17.039  11.722  1.00  0.00
TER   
ATOM   1266  H1  CL3   249       2.300   6.594  -3.096  1.00  0.00
ATOM   1267  C1  CL3   249       3.232   7.158  -2.944  1.00  0.00
ATOM   1268 CL1  CL3   249       3.019   8.732  -2.227  1.00  0.00
ATOM   1269 CL2  CL3   249       4.221   6.051  -1.904  1.00  0.00
ATOM   1270 CL3  CL3   249       3.948   7.315  -4.526  1.00  0.00
TER   
ATOM   1271  H1  CL3   250     -16.266   5.549   9.939  1.00  0.00
ATOM   1272  C1  CL3   250     -15.833   5.680  10.942  1.00  0.00
ATOM   1273 CL1  CL3   250     -14.310   6.625  10.735  1.00  0.00
ATOM   1274 CL2  CL3   250     -17.059   6.700  11.727  1.00  0.00
ATOM   1275 CL3  CL3   250     -15.611   4.125  11.664  1.00  0.00
TER   
ATOM   1276  H1  CL3   251       0.901  -3.845 -13.286  1.00  0.00
ATOM   1277  C1  CL3   251       1.490  -3.199 -13.955  1.00  0.00
ATOM   1278 CL1  CL3   251       0.815  -1.596 -14.007  1.00  0.00
ATOM   1279 CL2  CL3   251       3.138  -3.093 -13.269  1.00  0.00
ATOM   1280 CL3  CL3   251       1.683  -3.862 -15.562  1.00  0.00
TER   
ATOM   1281  H1  CL3   252       0.110  10.443 -16.852  1.00  0.00
ATOM   1282  C1  CL3   252      -0.374  10.858 -15.955  1.00  0.00
ATOM   1283 CL1  CL3   252      -1.964  11.322 -16.338  1.00  0.00
ATOM   1284 CL2  CL3   252      -0.369   9.608 -14.663  1.00  0.00
ATOM   1285 CL3  CL3   252       0.583  12.273 -15.484  1.00  0.00
TER   
ATOM   1286  H1  CL3   253     -19.205   0.344   8.405  1.00  0.00
ATOM   1287  C1  CL3   253     -19.727   0.640   9.327  1.00  0.00
ATOM   1288 CL1  CL3   253     -20.580  -0.732   9.879  1.00  0.00
ATOM   1289 CL2  CL3   253     -20.764   1.953   8.585  1.00  0.00
ATOM   1290 CL3  CL3   253     -18.716   1.397  10.557  1.00  0.00
TER   
ATOM   1291  H1  CL3   254       9.174  16.549   3.806  1.00  0.00
ATOM   1292  C1  CL3   254       9.058  15.798   4.602  1.00  0.00
ATOM   1293 CL1  CL3   254      10.571  15.501   5.466  1.00  0.00
ATOM   1294 CL2  CL3   254       7.860  16.333   5.655  1.00  0.00
ATOM   1295 CL3  CL3   254       8.472  14.402   3.708  1.00  0.00
TER   
ATOM   1296  H1  CL3   255       9.822   8.734  18.182  1.00  0.00
ATOM   1297  C1  CL3   255       9.764   9.202  19.175  1.00  0.00
ATOM   1298 CL1  CL3   255      10.851   8.385  20.297  1.00  0.00
ATOM   1299 CL2  CL3   255      10.260  10.863  18.934  1.00  0.00
ATOM   1300 CL3  CL3   255       8.155   9.234  19.746  1.00  0.00
TER   
ATOM   1301  H1  CL3   256      -6.700 -12.754   2.125  1.00  0.00
ATOM   1302  C1  CL3   256      -5.756 -13.026   2.618  1.00  0.00
ATOM   1303 CL1  CL3   256      -4.758 -11.636   3.033  1.00  0.00
ATOM   1304 CL2  CL3   256      -6.207 -13.783   4.120  1.00  0.00
ATOM   1305 CL3  CL3   256      -4.916 -14.100   1.530  1.00  0.00
TER   
ATOM   1306  H1  CL3   257       5.622  -6.293  11.023  1.00  0.00
ATOM   1307  C1  CL3   257       5.215  -5.647  10.231  1.00  0.00
ATOM   1308 CL1  CL3   257       6.116  -4.172  10.278  1.00  0.00
ATOM   1309 CL2  CL3   257       5.585  -6.573   8.711  1.00  0.00
ATOM   1310 CL3  CL3   257       3.440  -5.437  10.603  1.00  0.00
TER   
ATOM   1311  H1  CL3   258      16.938  12.810  -1.471  1.00  0.00
ATOM   1312  C1  CL3   258      17.649  12.555  -2.271  1.00  0.00
ATOM   1313 CL1  CL3   258      17.268  13.494  -3.614  1.00  0.00
ATOM   1314 CL2  CL3   258      19.339  12.621  -1.797  1.00  0.00
ATOM   1315 CL3  CL3   258      17.291  10.837  -2.461  1.00  0.00
TER   
ATOM   1316  H1  CL3   259       1.061   8.613   3.140  1.00  0.00
ATOM   1317  C1  CL3   259      -0.005   8.568   2.873  1.00  0.00
ATOM   1318 CL1  CL3   259       0.003   7.703   1.327  1.00  0.00
ATOM   1319 CL2  CL3   259      -0.646   7.694   4.267  1.00  0.00
ATOM   1320 CL3  CL3   259      -0.637  10.125   2.775  1.00  0.00
TER   
ATOM   1321  H1  CL3   260       9.657 -13.646  15.796  1.00  0.00
ATOM   1322  C1  CL3   260      10.586 -13.169  15.448  1.00  0.00
ATOM   1323 CL1  CL3   260      10.074 -11.831  14.375  1.00  0.00
ATOM   1324 CL2  CL3   260      11.419 -12.716  16.976  1.00  0.00
ATOM   1325 CL3  CL3   260      11.419 -14.292  14.513  1.00  0.00
TER   
ATOM   1326  H1  CL3   261      -9.607  -9.907   8.489  1.00  0.00
ATOM   1327  C1  CL3   261     -10.224  -9.233   7.877  1.00  0.00
ATOM   1328 CL1  CL3   261      -9.686  -7.521   7.928  1.00  0.00
ATOM   1329 CL2  CL3   261     -10.109  -9.799   6.161  1.00  0.00
ATOM   1330 CL3  CL3   261     -11.836  -9.377   8.479  1.00  0.00
TER   
ATOM   1331  H1  CL3   262       0.382   6.911  13.242  1.00  0.00
ATOM   1332  C1  CL3   262       0.080   6.340  12.351  1.00  0.00
ATOM   1333 CL1  CL3   262      -1.691   6.464  12.281  1.00  0.00
ATOM   1334 CL2  CL3   262       0.760   7.103  10.927  1.00  0.00
ATOM   1335 CL3  CL3   262       0.492   4.649  12.527  1.00  0.00
TER   
ATOM   1336  H1  CL3   263      11.502   9.844   7.171  1.00  0.00
ATOM   1337  C1  CL3   263      11.600  10.863   7.571  1.00  0.00
ATOM   1338 CL1  CL3   263      10.372  11.271   8.773  1.00  0.00
ATOM   1339 CL2  CL3   263      11.395  11.944   6.167  1.00  0.00
ATOM   1340 CL3  CL3   263      13.240  10.947   8.228  1.00  0.00
TER   
ATOM   1341  H1  CL3   264       5.420 -11.464   2.773  1.00  0.00
ATOM   1342  C1  CL3   264       4.476 -11.819   2.333  1.00  0.00
ATOM   1343 CL1  CL3   264       4.814 -12.242   0.694  1.00  0.00
ATOM   1344 CL2  CL3   264       3.863 -13.092   3.355  1.00  0.00
ATOM   1345 CL3  CL3   264       3.164 -10.571   2.375  1.00  0.00
TER   
ATOM   1346  H1  CL3   265       0.542  14.578  -8.368  1.00  0.00
ATOM   1347  C1  CL3   265       1.540  14.219  -8.661  1.00  0.00
ATOM   1348 CL1  CL3   265       1.373  12.479  -8.797  1.00  0.00
ATOM   1349 CL2  CL3   265       1.821  15.047 -10.205  1.00  0.00
ATOM   1350 CL3  CL3   265       2.665  14.725  -7.425  1.00  0.00
TER   
ATOM   1351  H1  CL3   266      -3.233   9.936 -10.170  1.00  0.00
ATOM   1352  C1  CL3   266      -3.688   9.192 -10.841  1.00  0.00
ATOM   1353 CL1  CL3   266      -2.926   9.259 -12.447  1.00  0.00
ATOM   1354 CL2  CL3   266      -3.337   7.678  -9.940  1.00  0.00
ATOM   1355 CL3  CL3   266      -5.393   9.551 -10.893  1.00  0.00
TER   
ATOM   1356  H1  CL3   267       3.565  -2.309  -9.929  1.00  0.00
ATOM   1357  C1  CL3   267       4.147  -2.907  -9.212  1.00  0.00
ATOM   1358 CL1  CL3   267       4.146  -2.173  -7.574  1.00  0.00
ATOM   1359 CL2  CL3   267       3.475  -4.462  -9.250  1.00  0.00
ATOM   1360 CL3  CL3   267       5.768  -2.998  -9.820  1.00  0.00
TER   
ATOM   1361  H1  CL3   268      10.343 -12.669 -10.487  1.00  0.00
ATOM   1362  C1  CL3   268      10.259 -13.486  -9.753  1.00  0.00
ATOM   1363 CL1  CL3   268      10.898 -12.988  -8.268  1.00  0.00
ATOM   1364 CL2  CL3   268       8.586 -13.876  -9.658  1.00  0.00
ATOM   1365 CL3  CL3   268      11.288 -14.711 -10.464  1.00  0.00
TER   
ATOM   1366  H1  CL3   269     -10.903  11.749  -5.907  1.00  0.00
ATOM   1367  C1  CL3   269     -10.307  10.967  -6.401  1.00  0.00
ATOM   1368 CL1  CL3   269     -11.000  10.915  -7.989  1.00  0.00
ATOM   1369 CL2  CL3   269      -8.615  11.472  -6.285  1.00  0.00
ATOM   1370 CL3  CL3   269     -10.667   9.384  -5.603  1.00  0.00
TER   
ATOM   1371  H1  CL3   270       3.959 -10.391   4.793  1.00  0.00
ATOM   1372  C1  CL3   270       4.619 -10.002   5.582  1.00  0.00
ATOM   1373 CL1  CL3   270       5.449 -11.412   6.246  1.00  0.00
ATOM   1374 CL2  CL3   270       5.757  -8.812   4.990  1.00  0.00
ATOM   1375 CL3  CL3   270       3.498  -9.261   6.814  1.00  0.00
TER   
ATOM   1376  H1  CL3   271       0.808  -4.812  -8.092  1.00  0.00
ATOM   1377  C1  CL3   271      -0.096  -5.243  -8.547  1.00  0.00
ATOM   1378 CL1  CL3   271      -0.237  -4.729 -10.205  1.00  0.00
ATOM   1379 CL2  CL3   271       0.290  -6.968  -8.503  1.00  0.00
ATOM   1380 CL3  CL3   271      -1.510  -4.806  -7.610  1.00  0.00
TER   
ATOM   1381  H1  CL3   272     -11.684   6.871  -8.568  1.00  0.00
ATOM   1382  C1  CL3   272     -11.353   5.823  -8.567  1.00  0.00
ATOM   1383 CL1  CL3   272     -11.863   5.079 -10.129  1.00  0.00
ATOM   1384 CL2  CL3   272      -9.624   5.905  -8.335  1.00  0.00
ATOM   1385 CL3  CL3   272     -12.129   5.027  -7.234  1.00  0.00
TER   
ATOM   1386  H1  CL3   273     -16.474  14.544  15.457  1.00  0.00
ATOM   1387  C1  CL3   273     -15.898  15.480  15.488  1.00  0.00
ATOM   1388 CL1  CL3   273     -15.132  15.823  17.016  1.00  0.00
ATOM   1389 CL2  CL3   273     -14.695  15.283  14.278  1.00  0.00
ATOM   1390 CL3  CL3   273     -16.968  16.805  15.127  1.00  0.00
TER   
ATOM   1391  H1  CL3   274      -9.212   6.501 -11.275  1.00  0.00
ATOM   1392  C1  CL3   274      -9.233   7.283 -12.047  1.00  0.00
ATOM   1393 CL1  CL3   274      -7.615   7.536 -12.866  1.00  0.00
ATOM   1394 CL2  CL3   274      -9.700   8.823 -11.308  1.00  0.00
ATOM   1395 CL3  CL3   274     -10.488   6.844 -13.162  1.00  0.00
TER   
ATOM   1396  H1  CL3   275      18.389  18.491  -4.379  1.00  0.00
ATOM   1397  C1  CL3   275      18.453  17.747  -5.187  1.00  0.00
ATOM   1398 CL1  CL3   275      16.941  16.904  -5.163  1.00  0.00
ATOM   1399 CL2  CL3   275      18.649  18.742  -6.681  1.00  0.00
ATOM   1400 CL3  CL3   275      19.692  16.632  -4.818  1.00  0.00
TER   
ATOM   1401  H1  CL3   276       7.006 -17.320 -13.183  1.00  0.00
ATOM   1402  C1  CL3   276       7.993 -17.384 -13.663  1.00  0.00
ATOM   1403 CL1  CL3   276       9.190 -17.640 -12.384  1.00  0.00
ATOM   1404 CL2  CL3   276       7.874 -18.596 -14.898  1.00  0.00
ATOM   1405 CL3  CL3   276       8.409 -15.838 -14.376  1.00  0.00
TER   
ATOM   1406  H1  CL3   277     -13.217 -10.744  -2.529  1.00  0.00
ATOM   1407  C1  CL3   277     -12.781 -10.919  -1.534  1.00  0.00
ATOM   1408 CL1  CL3   277     -13.976 -11.893  -0.594  1.00  0.00
ATOM   1409 CL2  CL3   277     -11.240 -11.789  -1.735  1.00  0.00
ATOM   1410 CL3  CL3   277     -12.570  -9.308  -0.782  1.00  0.00
TER   
ATOM   1411  H1  CL3   278      13.235  -9.676   8.597  1.00  0.00
ATOM   1412  C1  CL3   278      13.618 -10.695   8.438  1.00  0.00
ATOM   1413 CL1  CL3   278      12.153 -11.619   8.032  1.00  0.00
ATOM   1414 CL2  CL3   278      14.365 -11.251   9.926  1.00  0.00
ATOM   1415 CL3  CL3   278      14.729 -10.648   7.143  1.00  0.00
TER   
ATOM   1416  H1  CL3   279     -10.572  -8.299 -21.568  1.00  0.00
ATOM   1417  C1  CL3   279     -10.030  -8.577 -20.652  1.00  0.00
ATOM   1418 CL1  CL3   279      -9.691  -7.024 -19.949  1.00  0.00
ATOM   1419 CL2  CL3   279     -10.816  -9.636 -19.580  1.00  0.00
ATOM   1420 CL3  CL3   279      -8.578  -9.414 -21.242  1.00  0.00
TER   
ATOM   1421  H1  CL3   280      16.246 -16.513   6.857  1.00  0.00
ATOM   1422  C1  CL3   280      16.295 -15.569   7.421  1.00  0.00
ATOM   1423 CL1  CL3   280      14.659 -14.951   7.511  1.00  0.00
ATOM   1424 CL2  CL3   280      17.031 -15.957   8.932  1.00  0.00
ATOM   1425 CL3  CL3   280      17.301 -14.474   6.537  1.00  0.00
TER   
ATOM   1426  H1  CL3   281      -7.531   0.714  18.560  1.00  0.00
ATOM   1427  C1  CL3   281      -6.458   0.583  18.356  1.00  0.00
ATOM   1428 CL1  CL3   281      -5.780  -0.382  19.736  1.00  0.00
ATOM   1429 CL2  CL3   281      -6.326  -0.266  16.844  1.00  0.00
ATOM   1430 CL3  CL3   281      -5.829   2.202  18.275  1.00  0.00
TER   
ATOM   1431  H1  CL3   282       7.386  -5.681   2.004  1.00  0.00
ATOM   1432  C1  CL3   282       7.027  -6.312   1.177  1.00  0.00
ATOM   1433 CL1  CL3   282       5.341  -6.530   1.672  1.00  0.00
ATOM   1434 CL2  CL3   282       7.028  -5.364  -0.306  1.00  0.00
ATOM   1435 CL3  CL3   282       7.944  -7.707   1.115  1.00  0.00
TER   
ATOM   1436  H1  CL3   283      -8.788  -4.902   1.866  1.00  0.00
ATOM   1437  C1  CL3   283      -9.204  -5.540   1.072  1.00  0.00
ATOM   1438 CL1  CL3   283      -8.693  -4.873  -0.461  1.00  0.00
ATOM   1439 CL2  CL3   283      -8.710  -7.195   1.161  1.00  0.00
ATOM   1440 CL3  CL3   283     -10.911  -5.437   1.326  1.00  0.00
TER   
ATOM   1441  H1  CL3   284      14.324  -1.650  -4.417  1.00  0.00
ATOM   1442  C1  CL3   284      13.297  -2.005  -4.588  1.00  0.00
ATOM   1443 CL1  CL3   284      12.577  -0.689  -5.558  1.00  0.00
ATOM   1444 CL2  CL3   284      13.227  -3.515  -5.394  1.00  0.00
ATOM   1445 CL3  CL3   284      12.306  -2.279  -3.121  1.00  0.00
TER   
ATOM   1446  H1  CL3   285     -14.646   6.074 -13.176  1.00  0.00
ATOM   1447  C1  CL3   285     -14.811   6.980 -13.778  1.00  0.00
ATOM   1448 CL1  CL3   285     -14.474   6.547 -15.409  1.00  0.00
ATOM   1449 CL2  CL3   285     -16.443   7.442 -13.509  1.00  0.00
ATOM   1450 CL3  CL3   285     -13.631   8.176 -13.130  1.00  0.00
TER   
ATOM   1451  H1  CL3   286      -4.342   8.083   9.334  1.00  0.00
ATOM   1452  C1  CL3   286      -3.692   8.808   8.821  1.00  0.00
ATOM   1453 CL1  CL3   286      -2.220   9.040   9.732  1.00  0.00
ATOM   1454 CL2  CL3   286      -3.332   8.269   7.256  1.00  0.00
ATOM   1455 CL3  CL3   286      -4.711  10.211   8.815  1.00  0.00
TER   
ATOM   1456  H1  CL3   287      -4.987   6.168  -7.961  1.00  0.00
ATOM   1457  C1  CL3   287      -4.926   5.070  -8.006  1.00  0.00
ATOM   1458 CL1  CL3   287      -3.409   4.362  -7.648  1.00  0.00
ATOM   1459 CL2  CL3   287      -6.072   4.461  -6.752  1.00  0.00
ATOM   1460 CL3  CL3   287      -5.648   4.614  -9.542  1.00  0.00
TER   
ATOM   1461  H1  CL3   288       7.995 -11.166   5.063  1.00  0.00
ATOM   1462  C1  CL3   288       8.688 -11.198   4.210  1.00  0.00
ATOM   1463 CL1  CL3   288       8.087 -12.292   2.997  1.00  0.00
ATOM   1464 CL2  CL3   288       8.937  -9.757   3.324  1.00  0.00
ATOM   1465 CL3  CL3   288      10.252 -11.879   4.917  1.00  0.00
TER   
ATOM   1466  H1  CL3   289      10.835  11.578  -0.176  1.00  0.00
ATOM   1467  C1  CL3   289      10.181  12.203  -0.801  1.00  0.00
ATOM   1468 CL1  CL3   289      11.114  13.440  -1.580  1.00  0.00
ATOM   1469 CL2  CL3   289       9.651  11.153  -2.042  1.00  0.00
ATOM   1470 CL3  CL3   289       8.912  13.037   0.054  1.00  0.00
TER   
ATOM   1471  H1  CL3   290      13.636  -3.785   1.491  1.00  0.00
ATOM   1472  C1  CL3   290      14.617  -3.519   1.071  1.00  0.00
ATOM   1473 CL1  CL3   290      14.418  -2.043   0.184  1.00  0.00
ATOM   1474 CL2  CL3   290      15.746  -3.259   2.326  1.00  0.00
ATOM   1475 CL3  CL3   290      15.125  -4.846   0.060  1.00  0.00
TER   
ATOM   1476  H1  CL3   291      -4.221  11.480  11.592  1.00  0.00
ATOM   1477  C1  CL3   291      -4.599  11.212  12.590  1.00  0.00
ATOM   1478 CL1  CL3   291      -6.053  12.013  13.091  1.00  0.00
ATOM   1479 CL2  CL3   291      -4.912   9.467  12.648  1.00  0.00
ATOM   1480 CL3  CL3   291      -3.343  11.638  13.798  1.00  0.00
TER   
ATOM   1481  H1  CL3   292      -8.539  -3.634  11.486  1.00  0.00
ATOM   1482  C1  CL3   292      -8.780  -4.484  10.830  1.00  0.00
ATOM   1483 CL1  CL3   292     -10.437  -4.386  10.311  1.00  0.00
ATOM   1484 CL2  CL3   292      -7.678  -4.401   9.475  1.00  0.00
ATOM   1485 CL3  CL3   292      -8.469  -5.961  11.786  1.00  0.00
TER   
ATOM   1486  H1  CL3   293      14.542 -19.035  -9.158  1.00  0.00
ATOM   1487  C1  CL3   293      14.602 -18.517 -10.126  1.00  0.00
ATOM   1488 CL1  CL3   293      12.979 -18.661 -10.773  1.00  0.00
ATOM   1489 CL2  CL3   293      15.041 -16.870  -9.823  1.00  0.00
ATOM   1490 CL3  CL3   293      15.767 -19.311 -11.090  1.00  0.00
TER   
ATOM   1491  H1  CL3   294       3.418   3.464  16.124  1.00  0.00
ATOM   1492  C1  CL3   294       3.107   2.815  15.292  1.00  0.00
ATOM   1493 CL1  CL3   294       3.635   3.453  13.766  1.00  0.00
ATOM   1494 CL2  CL3   294       3.735   1.190  15.538  1.00  0.00
ATOM   1495 CL3  CL3   294       1.427   2.816  15.540  1.00  0.00
TER   
ATOM   1496  H1  CL3   295      -2.497   9.257  -6.264  1.00  0.00
ATOM   1497  C1  CL3   295      -1.551   8.863  -6.665  1.00  0.00
ATOM   1498 CL1  CL3   295      -1.277   9.512  -8.261  1.00  0.00
ATOM   1499 CL2  CL3   295      -0.237   9.342  -5.551  1.00  0.00
ATOM   1500 CL3  CL3   295      -1.883   7.223  -6.594  1.00  0.00
TER   
ATOM   1501  H1  CL3   296     -13.159  -8.396  12.619  1.00  0.00
ATOM   1502  C1  CL3   296     -13.200  -7.379  13.036  1.00  0.00
ATOM   1503 CL1  CL3   296     -14.269  -7.370  14.505  1.00  0.00
ATOM   1504 CL2  CL3   296     -11.486  -7.054  13.285  1.00  0.00
ATOM   1505 CL3  CL3   296     -13.863  -6.399  11.803  1.00  0.00
TER   
ATOM   1506  H1  CL3   297       7.535   9.218  12.423  1.00  0.00
ATOM   1507  C1  CL3   297       8.053   9.595  11.529  1.00  0.00
ATOM   1508 CL1  CL3   297       7.443   8.673  10.092  1.00  0.00
ATOM   1509 CL2  CL3   297       7.569  11.235  11.474  1.00  0.00
ATOM   1510 CL3  CL3   297       9.813   9.496  11.798  1.00  0.00
TER   
ATOM   1511  H1  CL3   298      -2.534   1.434 -16.116  1.00  0.00
ATOM   1512  C1  CL3   298      -3.251   0.605 -16.209  1.00  0.00
ATOM   1513 CL1  CL3   298      -2.593  -0.928 -15.692  1.00  0.00
ATOM   1514 CL2  CL3   298      -4.794   1.001 -15.388  1.00  0.00
ATOM   1515 CL3  CL3   298      -3.579   0.555 -17.949  1.00  0.00
TER   
ATOM   1516  H1  CL3   299      -8.015  10.714   5.401  1.00  0.00
ATOM   1517  C1  CL3   299      -7.205  10.920   4.687  1.00  0.00
ATOM   1518 CL1  CL3   299      -7.576   9.843   3.298  1.00  0.00
ATOM   1519 CL2  CL3   299      -7.316  12.567   4.146  1.00  0.00
ATOM   1520 CL3  CL3   299      -5.598  10.649   5.462  1.00  0.00
TER   
ATOM   1521  H1  CL3   300      14.516  20.843  10.558  1.00  0.00
ATOM   1522  C1  CL3   300      14.563  20.029   9.820  1.00  0.00
ATOM   1523 CL1  CL3   300      13.099  19.085   9.959  1.00  0.00
ATOM   1524 CL2  CL3   300      14.731  20.671   8.226  1.00  0.00
ATOM   1525 CL3  CL3   300      15.988  19.083  10.239  1.00  0.00
TER   
ATOM   1526  H1  CL3   301      11.539   2.764  -3.278  1.00  0.00
ATOM   1527  C1  CL3   301      12.041   3.048  -2.342  1.00  0.00
ATOM   1528 CL1  CL3   301      12.973   1.688  -1.729  1.00  0.00
ATOM   1529 CL2  CL3   301      13.022   4.504  -2.464  1.00  0.00
ATOM   1530 CL3  CL3   301      10.662   3.299  -1.202  1.00  0.00
TER   
ATOM   1531  H1  CL3   302      14.998   3.919   2.723  1.00  0.00
ATOM   1532  C1  CL3   302      14.146   4.570   2.476  1.00  0.00
ATOM   1533 CL1  CL3   302      13.309   4.215   0.968  1.00  0.00
ATOM   1534 CL2  CL3   302      14.905   6.160   2.486  1.00  0.00
ATOM   1535 CL3  CL3   302      13.019   4.386   3.820  1.00  0.00
TER   
ATOM   1536  H1  CL3   303       9.285 -12.010  -2.262  1.00  0.00
ATOM   1537  C1  CL3   303       8.967 -11.047  -1.833  1.00  0.00
ATOM   1538 CL1  CL3   303       9.722 -10.799  -0.227  1.00  0.00
ATOM   1539 CL2  CL3   303       9.398  -9.680  -2.880  1.00  0.00
ATOM   1540 CL3  CL3   303       7.188 -11.294  -1.821  1.00  0.00
TER   
ATOM   1541  H1  CL3   304      -0.407  -2.727   3.756  1.00  0.00
ATOM   1542  C1  CL3   304      -1.358  -2.212   3.959  1.00  0.00
ATOM   1543 CL1  CL3   304      -1.130  -0.491   3.569  1.00  0.00
ATOM   1544 CL2  CL3   304      -1.705  -2.353   5.715  1.00  0.00
ATOM   1545 CL3  CL3   304      -2.691  -2.915   3.060  1.00  0.00
TER   
ATOM   1546  H1  CL3   305      10.574   4.541   8.433  1.00  0.00
ATOM   1547  C1  CL3   305      10.152   3.537   8.279  1.00  0.00
ATOM   1548 CL1  CL3   305      10.339   3.079   6.580  1.00  0.00
ATOM   1549 CL2  CL3   305      11.126   2.528   9.287  1.00  0.00
ATOM   1550 CL3  CL3   305       8.465   3.438   8.894  1.00  0.00
TER   
ATOM   1551  H1  CL3   306       8.983   8.755   6.904  1.00  0.00
ATOM   1552  C1  CL3   306       9.474   7.810   6.626  1.00  0.00
ATOM   1553 CL1  CL3   306      10.338   7.866   5.173  1.00  0.00
ATOM   1554 CL2  CL3   306      10.510   7.263   8.000  1.00  0.00
ATOM   1555 CL3  CL3   306       8.151   6.692   6.373  1.00  0.00
TER   
ATOM   1556  H1  CL3   307       7.431  16.198   8.583  1.00  0.00
ATOM   1557  C1  CL3   307       8.152  16.041   9.400  1.00  0.00
ATOM   1558 CL1  CL3   307       9.347  17.359   9.498  1.00  0.00
ATOM   1559 CL2  CL3   307       7.201  15.862  10.906  1.00  0.00
ATOM   1560 CL3  CL3   307       9.093  14.565   8.962  1.00  0.00
TER   
ATOM   1561  H1  CL3   308       2.400   7.631 -16.129  1.00  0.00
ATOM   1562  C1  CL3   308       2.079   6.586 -16.252  1.00  0.00
ATOM   1563 CL1  CL3   308       3.473   5.604 -15.813  1.00  0.00
ATOM   1564 CL2  CL3   308       0.675   6.290 -15.338  1.00  0.00
ATOM   1565 CL3  CL3   308       1.698   6.335 -17.952  1.00  0.00
TER   
ATOM   1566  H1  CL3   309       8.725 -15.922  -5.960  1.00  0.00
ATOM   1567  C1  CL3   309       7.970 -15.379  -5.372  1.00  0.00
ATOM   1568 CL1  CL3   309       7.756 -13.909  -6.244  1.00  0.00
ATOM   1569 CL2  CL3   309       8.658 -15.223  -3.721  1.00  0.00
ATOM   1570 CL3  CL3   309       6.500 -16.328  -5.292  1.00  0.00
TER   
ATOM   1571  H1  CL3   310       6.464  -2.358  15.052  1.00  0.00
ATOM   1572  C1  CL3   310       5.576  -2.924  14.733  1.00  0.00
ATOM   1573 CL1  CL3   310       6.186  -4.474  14.266  1.00  0.00
ATOM   1574 CL2  CL3   310       4.464  -3.003  16.176  1.00  0.00
ATOM   1575 CL3  CL3   310       4.798  -2.180  13.337  1.00  0.00
TER   
ATOM   1576  H1  CL3   311       1.506  13.637  -1.387  1.00  0.00
ATOM   1577  C1  CL3   311       0.849  12.807  -1.086  1.00  0.00
ATOM   1578 CL1  CL3   311      -0.686  13.585  -0.808  1.00  0.00
ATOM   1579 CL2  CL3   311       0.827  11.718  -2.489  1.00  0.00
ATOM   1580 CL3  CL3   311       1.383  11.955   0.359  1.00  0.00
TER   
ATOM   1581  H1  CL3   312      -2.619  11.697   7.313  1.00  0.00
ATOM   1582  C1  CL3   312      -2.317  12.669   6.896  1.00  0.00
ATOM   1583 CL1  CL3   312      -0.957  13.318   7.870  1.00  0.00
ATOM   1584 CL2  CL3   312      -1.987  12.407   5.141  1.00  0.00
ATOM   1585 CL3  CL3   312      -3.671  13.785   7.093  1.00  0.00
TER   
ATOM   1586  H1  CL3   313      -4.954 -13.836  -4.849  1.00  0.00
ATOM   1587  C1  CL3   313      -5.691 -13.626  -5.637  1.00  0.00
ATOM   1588 CL1  CL3   313      -5.170 -14.416  -7.119  1.00  0.00
ATOM   1589 CL2  CL3   313      -7.149 -14.249  -5.068  1.00  0.00
ATOM   1590 CL3  CL3   313      -5.726 -11.915  -5.738  1.00  0.00
TER   
ATOM   1591  H1  CL3   314      -7.796  -4.304  20.995  1.00  0.00
ATOM   1592  C1  CL3   314      -8.703  -4.351  20.374  1.00  0.00
ATOM   1593 CL1  CL3   314      -8.691  -3.015  19.279  1.00  0.00
ATOM   1594 CL2  CL3   314      -9.952  -4.291  21.689  1.00  0.00
ATOM   1595 CL3  CL3   314      -8.689  -5.898  19.529  1.00  0.00
TER   
ATOM   1596  H1  CL3   315      -1.953  18.110   9.998  1.00  0.00
ATOM   1597  C1  CL3   315      -1.331  18.239  10.896  1.00  0.00
ATOM   1598 CL1  CL3   315      -1.729  19.697  11.929  1.00  0.00
ATOM   1599 CL2  CL3   315      -1.452  16.814  11.959  1.00  0.00
ATOM   1600 CL3  CL3   315       0.266  18.415  10.198  1.00  0.00
TER   
ATOM   1601  H1  CL3   316      16.434 -13.909 -10.838  1.00  0.00
ATOM   1602  C1  CL3   316      17.431 -13.863 -11.300  1.00  0.00
ATOM   1603 CL1  CL3   316      18.120 -15.473 -10.993  1.00  0.00
ATOM   1604 CL2  CL3   316      17.292 -13.512 -13.031  1.00  0.00
ATOM   1605 CL3  CL3   316      18.368 -12.523 -10.411  1.00  0.00
TER   
ATOM   1606  H1  CL3   317       2.135  -0.130  12.976  1.00  0.00
ATOM   1607  C1  CL3   317       1.549   0.111  12.078  1.00  0.00
ATOM   1608 CL1  CL3   317      -0.005   0.788  12.443  1.00  0.00
ATOM   1609 CL2  CL3   317       2.602   1.125  11.110  1.00  0.00
ATOM   1610 CL3  CL3   317       1.418  -1.429  11.326  1.00  0.00
TER   
ATOM   1611  H1  CL3   318     -12.335  -0.633 -17.726  1.00  0.00
ATOM   1612  C1  CL3   318     -12.518   0.027 -18.586  1.00  0.00
ATOM   1613 CL1  CL3   318     -12.489   1.725 -18.214  1.00  0.00
ATOM   1614 CL2  CL3   318     -11.285  -0.435 -19.715  1.00  0.00
ATOM   1615 CL3  CL3   318     -14.078  -0.562 -19.320  1.00  0.00
TER   
ATOM   1616  H1  CL3   319      -9.291  -0.530  -2.252  1.00  0.00
ATOM   1617  C1  CL3   319     -10.234  -0.139  -1.841  1.00  0.00
ATOM   1618 CL1  CL3   319     -11.585  -0.359  -3.052  1.00  0.00
ATOM   1619 CL2  CL3   319     -10.521  -0.944  -0.313  1.00  0.00
ATOM   1620 CL3  CL3   319      -9.954   1.558  -1.533  1.00  0.00
TER   
ATOM   1621  H1  CL3   320       2.837  -4.814   7.928  1.00  0.00
ATOM   1622  C1  CL3   320       2.810  -4.187   7.025  1.00  0.00
ATOM   1623 CL1  CL3   320       4.314  -4.509   6.234  1.00  0.00
ATOM   1624 CL2  CL3   320       1.324  -4.807   6.130  1.00  0.00
ATOM   1625 CL3  CL3   320       2.582  -2.471   7.452  1.00  0.00
TER   
ATOM   1626  H1  CL3   321      14.469  17.070   8.409  1.00  0.00
ATOM   1627  C1  CL3   321      14.357  16.870   7.333  1.00  0.00
ATOM   1628 CL1  CL3   321      13.067  17.916   6.772  1.00  0.00
ATOM   1629 CL2  CL3   321      15.793  17.414   6.506  1.00  0.00
ATOM   1630 CL3  CL3   321      14.062  15.139   7.237  1.00  0.00
TER   
ATOM   1631  H1  CL3   322     -11.571  11.084   9.334  1.00  0.00
ATOM   1632  C1  CL3   322     -11.722  10.280   8.598  1.00  0.00
ATOM   1633 CL1  CL3   322     -13.447  10.123   8.320  1.00  0.00
ATOM   1634 CL2  CL3   322     -10.729  10.708   7.223  1.00  0.00
ATOM   1635 CL3  CL3   322     -11.083   8.819   9.390  1.00  0.00
TER   
ATOM   1636  H1  CL3   323       3.042 -12.627  -9.114  1.00  0.00
ATOM   1637  C1  CL3   323       3.785 -12.920  -8.358  1.00  0.00
ATOM   1638 CL1  CL3   323       5.019 -13.892  -9.109  1.00  0.00
ATOM   1639 CL2  CL3   323       3.009 -13.809  -7.124  1.00  0.00
ATOM   1640 CL3  CL3   323       4.497 -11.531  -7.561  1.00  0.00
TER   
ATOM   1641  H1  CL3   324      11.537  13.971  -6.825  1.00  0.00
ATOM   1642  C1  CL3   324      11.512  14.025  -5.726  1.00  0.00
ATOM   1643 CL1  CL3   324      12.688  15.174  -5.079  1.00  0.00
ATOM   1644 CL2  CL3   324       9.995  14.617  -5.208  1.00  0.00
ATOM   1645 CL3  CL3   324      11.871  12.435  -5.131  1.00  0.00
TER   
ATOM   1646  H1  CL3   325      -1.511  -7.987   1.528  1.00  0.00
ATOM   1647  C1  CL3   325      -1.209  -7.546   2.489  1.00  0.00
ATOM   1648 CL1  CL3   325       0.258  -8.358   2.984  1.00  0.00
ATOM   1649 CL2  CL3   325      -1.072  -5.793   2.355  1.00  0.00
ATOM   1650 CL3  CL3   325      -2.442  -7.903   3.653  1.00  0.00
TER   
ATOM   1651  H1  CL3   326      -3.042   0.269  17.963  1.00  0.00
ATOM   1652  C1  CL3   326      -1.991   0.225  17.639  1.00  0.00
ATOM   1653 CL1  CL3   326      -1.408   1.748  18.179  1.00  0.00
ATOM   1654 CL2  CL3   326      -1.328  -1.092  18.523  1.00  0.00
ATOM   1655 CL3  CL3   326      -1.734   0.007  15.904  1.00  0.00
TER   
ATOM   1656  H1  CL3   327      -8.224  -4.891   5.982  1.00  0.00
ATOM   1657  C1  CL3   327      -8.967  -4.274   5.456  1.00  0.00
ATOM   1658 CL1  CL3   327     -10.300  -5.259   4.834  1.00  0.00
ATOM   1659 CL2  CL3   327      -9.696  -3.146   6.539  1.00  0.00
ATOM   1660 CL3  CL3   327      -8.165  -3.419   4.175  1.00  0.00
TER   
ATOM   1661  H1  CL3   328      -3.757  -6.152  13.204  1.00  0.00
ATOM   1662  C1  CL3   328      -4.841  -6.240  13.038  1.00  0.00
ATOM   1663 CL1  CL3   328      -5.561  -7.426  14.104  1.00  0.00
ATOM   1664 CL2  CL3   328      -5.364  -4.607  13.381  1.00  0.00
ATOM   1665 CL3  CL3   328      -5.009  -6.607  11.326  1.00  0.00
TER   
ATOM   1666  H1  CL3   329      -5.597   6.363   2.327  1.00  0.00
ATOM   1667  C1  CL3   329      -4.794   6.002   2.986  1.00  0.00
ATOM   1668 CL1  CL3   329      -5.116   4.399   3.752  1.00  0.00
ATOM   1669 CL2  CL3   329      -3.368   5.991   1.920  1.00  0.00
ATOM   1670 CL3  CL3   329      -4.658   7.285   4.210  1.00  0.00
TER   
ATOM   1671  H1  CL3   330       5.680   7.671  18.760  1.00  0.00
ATOM   1672  C1  CL3   330       4.654   7.306  18.603  1.00  0.00
ATOM   1673 CL1  CL3   330       4.025   8.562  17.549  1.00  0.00
ATOM   1674 CL2  CL3   330       4.621   5.716  17.842  1.00  0.00
ATOM   1675 CL3  CL3   330       3.833   7.194  20.170  1.00  0.00
TER   
ATOM   1676  H1  CL3   331       7.974   1.092 -13.603  1.00  0.00
ATOM   1677  C1  CL3   331       7.717   1.479 -12.606  1.00  0.00
ATOM   1678 CL1  CL3   331       6.956   3.061 -12.748  1.00  0.00
ATOM   1679 CL2  CL3   331       6.642   0.245 -12.000  1.00  0.00
ATOM   1680 CL3  CL3   331       9.209   1.573 -11.704  1.00  0.00
TER   
ATOM   1681  H1  CL3   332       6.041   9.906   2.255  1.00  0.00
ATOM   1682  C1  CL3   332       5.512  10.235   1.348  1.00  0.00
ATOM   1683 CL1  CL3   332       5.466  11.990   1.584  1.00  0.00
ATOM   1684 CL2  CL3   332       6.336   9.816  -0.122  1.00  0.00
ATOM   1685 CL3  CL3   332       3.878   9.450   1.386  1.00  0.00
TER   
ATOM   1686  H1  CL3   333      12.755   7.201  -3.643  1.00  0.00
ATOM   1687  C1  CL3   333      13.316   7.837  -4.343  1.00  0.00
ATOM   1688 CL1  CL3   333      14.163   9.004  -3.387  1.00  0.00
ATOM   1689 CL2  CL3   333      14.456   6.808  -5.198  1.00  0.00
ATOM   1690 CL3  CL3   333      12.229   8.711  -5.349  1.00  0.00
TER   
ATOM   1691  H1  CL3   334      11.031  -5.958  11.470  1.00  0.00
ATOM   1692  C1  CL3   334      10.239  -6.689  11.686  1.00  0.00
ATOM   1693 CL1  CL3   334      10.934  -8.331  11.710  1.00  0.00
ATOM   1694 CL2  CL3   334       9.798  -6.226  13.349  1.00  0.00
ATOM   1695 CL3  CL3   334       8.931  -6.528  10.472  1.00  0.00
TER   
ATOM   1696  H1  CL3   335       6.272   1.578  -4.192  1.00  0.00
ATOM   1697  C1  CL3   335       7.007   1.563  -3.374  1.00  0.00
ATOM   1698 CL1  CL3   335       8.397   0.709  -3.894  1.00  0.00
ATOM   1699 CL2  CL3   335       7.461   3.216  -2.961  1.00  0.00
ATOM   1700 CL3  CL3   335       6.238   0.762  -2.121  1.00  0.00
TER   
ATOM   1701  H1  CL3   336      -6.570   9.977  -5.395  1.00  0.00
ATOM   1702  C1  CL3   336      -5.977   9.089  -5.660  1.00  0.00
ATOM   1703 CL1  CL3   336      -5.194   9.479  -7.160  1.00  0.00
ATOM   1704 CL2  CL3   336      -4.737   8.615  -4.495  1.00  0.00
ATOM   1705 CL3  CL3   336      -7.341   8.016  -5.731  1.00  0.00
TER   
ATOM   1706  H1  CL3   337       7.104  -4.677   5.268  1.00  0.00
ATOM   1707  C1  CL3   337       8.059  -4.197   5.528  1.00  0.00
ATOM   1708 CL1  CL3   337       9.525  -4.782   4.672  1.00  0.00
ATOM   1709 CL2  CL3   337       8.104  -2.458   5.394  1.00  0.00
ATOM   1710 CL3  CL3   337       8.309  -4.700   7.118  1.00  0.00
TER   
ATOM   1711  H1  CL3   338      12.885   8.373   1.868  1.00  0.00
ATOM   1712  C1  CL3   338      11.995   8.429   1.224  1.00  0.00
ATOM   1713 CL1  CL3   338      12.278   8.486  -0.549  1.00  0.00
ATOM   1714 CL2  CL3   338      11.171   6.962   1.835  1.00  0.00
ATOM   1715 CL3  CL3   338      11.393   9.861   1.925  1.00  0.00
TER   
ATOM   1716  H1  CL3   339      -5.868   6.508   6.850  1.00  0.00
ATOM   1717  C1  CL3   339      -6.935   6.481   7.114  1.00  0.00
ATOM   1718 CL1  CL3   339      -7.316   7.776   8.264  1.00  0.00
ATOM   1719 CL2  CL3   339      -7.894   6.771   5.645  1.00  0.00
ATOM   1720 CL3  CL3   339      -7.249   4.959   7.819  1.00  0.00
TER   
ATOM   1721  H1  CL3   340      11.363   8.034 -13.197  1.00  0.00
ATOM   1722  C1  CL3   340      12.234   7.440 -12.882  1.00  0.00
ATOM   1723 CL1  CL3   340      11.527   5.940 -12.344  1.00  0.00
ATOM   1724 CL2  CL3   340      13.257   7.271 -14.245  1.00  0.00
ATOM   1725 CL3  CL3   340      13.035   8.277 -11.590  1.00  0.00
TER   
ATOM   1726  H1  CL3   341      11.026 -21.051  -3.026  1.00  0.00
ATOM   1727  C1  CL3   341      11.266 -19.988  -2.873  1.00  0.00
ATOM   1728 CL1  CL3   341      11.202 -19.874  -1.140  1.00  0.00
ATOM   1729 CL2  CL3   341      12.907 -19.750  -3.465  1.00  0.00
ATOM   1730 CL3  CL3   341      10.088 -18.862  -3.548  1.00  0.00
TER   
ATOM   1731  H1  CL3   342      -9.545  -7.466  -4.995  1.00  0.00
ATOM   1732  C1  CL3   342      -8.537  -7.704  -4.625  1.00  0.00
ATOM   1733 CL1  CL3   342      -8.490  -7.530  -2.872  1.00  0.00
ATOM   1734 CL2  CL3   342      -8.105  -9.315  -5.160  1.00  0.00
ATOM   1735 CL3  CL3   342      -7.390  -6.526  -5.328  1.00  0.00
TER   
ATOM   1736  H1  CL3   343      17.687  -9.332   3.295  1.00  0.00
ATOM   1737  C1  CL3   343      17.983  -8.529   3.987  1.00  0.00
ATOM   1738 CL1  CL3   343      19.169  -7.510   3.142  1.00  0.00
ATOM   1739 CL2  CL3   343      16.481  -7.774   4.441  1.00  0.00
ATOM   1740 CL3  CL3   343      18.697  -9.404   5.310  1.00  0.00
TER   
ATOM   1741  H1  CL3   344      18.670  13.724  15.283  1.00  0.00
ATOM   1742  C1  CL3   344      17.695  13.343  14.945  1.00  0.00
ATOM   1743 CL1  CL3   344      17.654  13.463  13.158  1.00  0.00
ATOM   1744 CL2  CL3   344      17.523  11.704  15.551  1.00  0.00
ATOM   1745 CL3  CL3   344      16.633  14.448  15.847  1.00  0.00
TER   
ATOM   1746  H1  CL3   345      13.477  -5.762  14.084  1.00  0.00
ATOM   1747  C1  CL3   345      14.225  -4.994  13.838  1.00  0.00
ATOM   1748 CL1  CL3   345      13.987  -4.726  12.099  1.00  0.00
ATOM   1749 CL2  CL3   345      14.118  -3.412  14.603  1.00  0.00
ATOM   1750 CL3  CL3   345      15.788  -5.761  14.105  1.00  0.00
TER   
ATOM   1751  H1  CL3   346      19.019  13.364   8.095  1.00  0.00
ATOM   1752  C1  CL3   346      18.769  14.357   7.694  1.00  0.00
ATOM   1753 CL1  CL3   346      17.558  14.164   6.380  1.00  0.00
ATOM   1754 CL2  CL3   346      18.166  15.232   9.046  1.00  0.00
ATOM   1755 CL3  CL3   346      20.114  15.093   6.854  1.00  0.00
TER   
ATOM   1756  H1  CL3   347      -5.628   1.245   5.649  1.00  0.00
ATOM   1757  C1  CL3   347      -6.536   1.013   6.225  1.00  0.00
ATOM   1758 CL1  CL3   347      -6.658  -0.729   6.264  1.00  0.00
ATOM   1759 CL2  CL3   347      -6.216   1.715   7.848  1.00  0.00
ATOM   1760 CL3  CL3   347      -8.008   1.674   5.516  1.00  0.00
TER   
ATOM   1761  H1  CL3   348      14.270   3.311   9.786  1.00  0.00
ATOM   1762  C1  CL3   348      14.986   2.493   9.956  1.00  0.00
ATOM   1763 CL1  CL3   348      14.594   1.132   8.900  1.00  0.00
ATOM   1764 CL2  CL3   348      16.606   3.075   9.751  1.00  0.00
ATOM   1765 CL3  CL3   348      14.697   2.098  11.599  1.00  0.00
TER   
ATOM   1766  H1  CL3   349       7.059   1.217  20.346  1.00  0.00
ATOM   1767  C1  CL3   349       7.393   1.531  19.346  1.00  0.00
ATOM   1768 CL1  CL3   349       5.997   2.247  18.508  1.00  0.00
ATOM   1769 CL2  CL3   349       8.669   2.673  19.626  1.00  0.00
ATOM   1770 CL3  CL3   349       8.088   0.090  18.447  1.00  0.00
TER   
ATOM   1771  H1  CL3   350      -4.371  -9.152   6.652  1.00  0.00
ATOM   1772  C1  CL3   350      -5.209  -9.229   7.360  1.00  0.00
ATOM   1773 CL1  CL3   350      -5.722  -7.638   7.859  1.00  0.00
ATOM   1774 CL2  CL3   350      -6.572 -10.011   6.595  1.00  0.00
ATOM   1775 CL3  CL3   350      -4.740 -10.257   8.692  1.00  0.00
TER   
ATOM   1776  H1  CL3   351      11.125  -6.567 -17.031  1.00  0.00
ATOM   1777  C1  CL3   351      12.078  -6.035 -17.169  1.00  0.00
ATOM   1778 CL1  CL3   351      13.132  -6.679 -15.922  1.00  0.00
ATOM   1779 CL2  CL3   351      12.680  -6.264 -18.852  1.00  0.00
ATOM   1780 CL3  CL3   351      11.815  -4.407 -16.931  1.00  0.00
TER   
ATOM   1781  H1  CL3   352     -11.037   0.726   8.427  1.00  0.00
ATOM   1782  C1  CL3   352     -11.018  -0.150   9.092  1.00  0.00
ATOM   1783 CL1  CL3   352     -11.609   0.201  10.712  1.00  0.00
ATOM   1784 CL2  CL3   352     -12.139  -1.190   8.214  1.00  0.00
ATOM   1785 CL3  CL3   352      -9.389  -0.864   9.221  1.00  0.00
TER   
ATOM   1786  H1  CL3   353      11.805  -9.908  16.416  1.00  0.00
ATOM   1787  C1  CL3   353      11.354  -8.992  16.824  1.00  0.00
ATOM   1788 CL1  CL3   353      12.127  -7.681  16.082  1.00  0.00
ATOM   1789 CL2  CL3   353       9.625  -8.959  16.716  1.00  0.00
ATOM   1790 CL3  CL3   353      11.917  -9.087  18.482  1.00  0.00
TER   
ATOM   1791  H1  CL3   354      12.439  10.463  13.366  1.00  0.00
ATOM   1792  C1  CL3   354      12.266  11.473  13.767  1.00  0.00
ATOM   1793 CL1  CL3   354      11.509  11.315  15.363  1.00  0.00
ATOM   1794 CL2  CL3   354      13.830  12.164  13.923  1.00  0.00
ATOM   1795 CL3  CL3   354      11.305  12.466  12.652  1.00  0.00
TER   
ATOM   1796  H1  CL3   355       3.494  15.096  10.712  1.00  0.00
ATOM   1797  C1  CL3   355       3.293  14.940   9.642  1.00  0.00
ATOM   1798 CL1  CL3   355       4.370  15.859   8.708  1.00  0.00
ATOM   1799 CL2  CL3   355       3.575  13.225   9.487  1.00  0.00
ATOM   1800 CL3  CL3   355       1.652  15.300   9.207  1.00  0.00
TER   
ATOM   1801  H1  CL3   356      -4.909   8.161  16.823  1.00  0.00
ATOM   1802  C1  CL3   356      -5.990   8.222  17.019  1.00  0.00
ATOM   1803 CL1  CL3   356      -6.470   8.485  15.348  1.00  0.00
ATOM   1804 CL2  CL3   356      -6.613   6.741  17.803  1.00  0.00
ATOM   1805 CL3  CL3   356      -6.021   9.535  18.230  1.00  0.00
TER   
ATOM   1806  H1  CL3   357       0.958  11.342  20.208  1.00  0.00
ATOM   1807  C1  CL3   357       1.069  11.026  19.161  1.00  0.00
ATOM   1808 CL1  CL3   357       2.469  11.862  18.560  1.00  0.00
ATOM   1809 CL2  CL3   357       1.131   9.290  19.065  1.00  0.00
ATOM   1810 CL3  CL3   357      -0.330  11.693  18.316  1.00  0.00
TER   
ATOM   1811  H1  CL3   358       9.010  17.366 -21.703  1.00  0.00
ATOM   1812  C1  CL3   358       8.590  17.078 -20.728  1.00  0.00
ATOM   1813 CL1  CL3   358       7.028  16.494 -21.137  1.00  0.00
ATOM   1814 CL2  CL3   358       9.598  15.757 -20.218  1.00  0.00
ATOM   1815 CL3  CL3   358       8.482  18.505 -19.696  1.00  0.00
TER   
ATOM   1816  H1  CL3   359      -7.984 -11.494  11.166  1.00  0.00
ATOM   1817  C1  CL3   359      -8.137 -10.543  11.697  1.00  0.00
ATOM   1818 CL1  CL3   359      -9.859 -10.434  11.828  1.00  0.00
ATOM   1819 CL2  CL3   359      -7.432 -10.536  13.338  1.00  0.00
ATOM   1820 CL3  CL3   359      -7.680  -9.137  10.654  1.00  0.00
TER   
ATOM   1821  H1  CL3   360       8.520   0.473 -19.027  1.00  0.00
ATOM   1822  C1  CL3   360       8.887   1.374 -19.539  1.00  0.00
ATOM   1823 CL1  CL3   360       8.385   1.068 -21.240  1.00  0.00
ATOM   1824 CL2  CL3   360       8.339   2.857 -18.773  1.00  0.00
ATOM   1825 CL3  CL3   360      10.599   1.283 -19.366  1.00  0.00
TER   
ATOM   1826  H1  CL3   361       5.220  11.217 -16.574  1.00  0.00
ATOM   1827  C1  CL3   361       4.797  10.233 -16.321  1.00  0.00
ATOM   1828 CL1  CL3   361       3.431   9.782 -17.237  1.00  0.00
ATOM   1829 CL2  CL3   361       6.086   9.099 -16.508  1.00  0.00
ATOM   1830 CL3  CL3   361       4.533  10.376 -14.603  1.00  0.00
TER   
ATOM   1831  H1  CL3   362      -3.397   3.643 -20.612  1.00  0.00
ATOM   1832  C1  CL3   362      -2.533   4.227 -20.261  1.00  0.00
ATOM   1833 CL1  CL3   362      -2.773   5.952 -20.173  1.00  0.00
ATOM   1834 CL2  CL3   362      -2.212   3.536 -18.684  1.00  0.00
ATOM   1835 CL3  CL3   362      -1.211   4.002 -21.376  1.00  0.00
TER   
ATOM   1836  H1  CL3   363       4.056  12.490   6.492  1.00  0.00
ATOM   1837  C1  CL3   363       3.600  12.855   5.559  1.00  0.00
ATOM   1838 CL1  CL3   363       2.405  14.011   6.109  1.00  0.00
ATOM   1839 CL2  CL3   363       4.874  13.759   4.756  1.00  0.00
ATOM   1840 CL3  CL3   363       2.856  11.599   4.518  1.00  0.00
TER   
ATOM   1841  H1  CL3   364      -6.707 -14.954   9.933  1.00  0.00
ATOM   1842  C1  CL3   364      -6.794 -13.934  10.336  1.00  0.00
ATOM   1843 CL1  CL3   364      -5.188 -13.469  10.943  1.00  0.00
ATOM   1844 CL2  CL3   364      -7.369 -12.873   9.078  1.00  0.00
ATOM   1845 CL3  CL3   364      -7.966 -14.028  11.602  1.00  0.00
TER   
ATOM   1846  H1  CL3   365      -4.990  16.328   1.511  1.00  0.00
ATOM   1847  C1  CL3   365      -5.372  15.593   2.234  1.00  0.00
ATOM   1848 CL1  CL3   365      -5.503  16.529   3.697  1.00  0.00
ATOM   1849 CL2  CL3   365      -6.918  14.881   1.800  1.00  0.00
ATOM   1850 CL3  CL3   365      -4.214  14.264   2.438  1.00  0.00
TER   
ATOM   1851  H1  CL3   366       6.054  17.765 -12.420  1.00  0.00
ATOM   1852  C1  CL3   366       5.343  18.128 -11.663  1.00  0.00
ATOM   1853 CL1  CL3   366       3.775  17.581 -12.282  1.00  0.00
ATOM   1854 CL2  CL3   366       5.771  17.352 -10.064  1.00  0.00
ATOM   1855 CL3  CL3   366       5.500  19.865 -11.476  1.00  0.00
TER   
ATOM   1856  H1  CL3   367       1.600 -19.517 -14.046  1.00  0.00
ATOM   1857  C1  CL3   367       2.224 -18.616 -13.954  1.00  0.00
ATOM   1858 CL1  CL3   367       1.586 -17.727 -12.556  1.00  0.00
ATOM   1859 CL2  CL3   367       3.856 -18.989 -13.696  1.00  0.00
ATOM   1860 CL3  CL3   367       1.977 -17.817 -15.530  1.00  0.00
TER   
ATOM   1861  H1  CL3   368      -1.612  -8.594   9.530  1.00  0.00
ATOM   1862  C1  CL3   368      -0.726  -8.181  10.034  1.00  0.00
ATOM   1863 CL1  CL3   368      -1.243  -7.285  11.455  1.00  0.00
ATOM   1864 CL2  CL3   368       0.453  -9.411  10.555  1.00  0.00
ATOM   1865 CL3  CL3   368      -0.045  -6.971   8.796  1.00  0.00
TER   
ATOM   1866  H1  CL3   369     -16.913  14.508  -4.382  1.00  0.00
ATOM   1867  C1  CL3   369     -17.406  15.366  -3.902  1.00  0.00
ATOM   1868 CL1  CL3   369     -18.601  14.622  -2.760  1.00  0.00
ATOM   1869 CL2  CL3   369     -16.294  16.399  -3.015  1.00  0.00
ATOM   1870 CL3  CL3   369     -18.307  16.221  -5.084  1.00  0.00
TER   
ATOM   1871  H1  CL3   370       5.922  18.538  12.011  1.00  0.00
ATOM   1872  C1  CL3   370       5.187  19.342  12.162  1.00  0.00
ATOM   1873 CL1  CL3   370       5.792  20.798  11.370  1.00  0.00
ATOM   1874 CL2  CL3   370       3.892  18.774  11.156  1.00  0.00
ATOM   1875 CL3  CL3   370       4.854  19.531  13.859  1.00  0.00
TER   
ATOM   1876  H1  CL3   371      -6.320  14.099   7.594  1.00  0.00
ATOM   1877  C1  CL3   371      -7.302  14.153   8.086  1.00  0.00
ATOM   1878 CL1  CL3   371      -7.680  12.470   8.241  1.00  0.00
ATOM   1879 CL2  CL3   371      -7.384  15.059   9.609  1.00  0.00
ATOM   1880 CL3  CL3   371      -8.352  14.897   6.747  1.00  0.00
TER   
ATOM   1881  H1  CL3   372      -5.117  16.126  14.204  1.00  0.00
ATOM   1882  C1  CL3   372      -5.497  16.352  13.197  1.00  0.00
ATOM   1883 CL1  CL3   372      -4.795  15.340  11.964  1.00  0.00
ATOM   1884 CL2  CL3   372      -7.221  15.887  13.336  1.00  0.00
ATOM   1885 CL3  CL3   372      -5.297  18.069  12.849  1.00  0.00
TER   
ATOM   1886  H1  CL3   373      10.381  17.761  -3.433  1.00  0.00
ATOM   1887  C1  CL3   373      10.952  18.490  -2.839  1.00  0.00
ATOM   1888 CL1  CL3   373       9.765  19.606  -2.257  1.00  0.00
ATOM   1889 CL2  CL3   373      11.634  17.572  -1.471  1.00  0.00
ATOM   1890 CL3  CL3   373      12.180  19.415  -3.713  1.00  0.00
TER   
ATOM   1891  H1  CL3   374     -15.988   8.406   4.603  1.00  0.00
ATOM   1892  C1  CL3   374     -16.275   7.561   5.247  1.00  0.00
ATOM   1893 CL1  CL3   374     -17.855   7.042   4.587  1.00  0.00
ATOM   1894 CL2  CL3   374     -15.185   6.279   4.990  1.00  0.00
ATOM   1895 CL3  CL3   374     -16.374   8.326   6.828  1.00  0.00
TER   
ATOM   1896  H1  CL3   375       1.999  16.899  -4.916  1.00  0.00
ATOM   1897  C1  CL3   375       1.371  17.048  -4.025  1.00  0.00
ATOM   1898 CL1  CL3   375       1.468  18.799  -3.767  1.00  0.00
ATOM   1899 CL2  CL3   375      -0.204  16.495  -4.326  1.00  0.00
ATOM   1900 CL3  CL3   375       2.119  16.164  -2.646  1.00  0.00
TER   
ATOM   1901  H1  CL3   376       2.402  14.292   2.288  1.00  0.00
ATOM   1902  C1  CL3   376       1.577  15.018   2.317  1.00  0.00
ATOM   1903 CL1  CL3   376       2.009  16.237   3.511  1.00  0.00
ATOM   1904 CL2  CL3   376       1.540  15.883   0.786  1.00  0.00
ATOM   1905 CL3  CL3   376       0.052  14.228   2.771  1.00  0.00
TER   
ATOM   1906  H1  CL3   377      -7.211  13.725 -19.402  1.00  0.00
ATOM   1907  C1  CL3   377      -7.793  14.650 -19.525  1.00  0.00
ATOM   1908 CL1  CL3   377      -6.978  15.537 -20.797  1.00  0.00
ATOM   1909 CL2  CL3   377      -9.330  14.063 -20.103  1.00  0.00
ATOM   1910 CL3  CL3   377      -7.872  15.633 -18.114  1.00  0.00
TER   
ATOM   1911  H1  CL3   378     -14.257 -10.076   2.972  1.00  0.00
ATOM   1912  C1  CL3   378     -15.092 -10.326   3.642  1.00  0.00
ATOM   1913 CL1  CL3   378     -14.370 -10.071   5.301  1.00  0.00
ATOM   1914 CL2  CL3   378     -16.173  -8.939   3.282  1.00  0.00
ATOM   1915 CL3  CL3   378     -15.772 -11.909   3.373  1.00  0.00
TER   
ATOM   1916  H1  CL3   379       6.500  -8.567  -2.136  1.00  0.00
ATOM   1917  C1  CL3   379       5.887  -8.088  -2.912  1.00  0.00
ATOM   1918 CL1  CL3   379       4.444  -7.766  -2.022  1.00  0.00
ATOM   1919 CL2  CL3   379       6.841  -6.719  -3.451  1.00  0.00
ATOM   1920 CL3  CL3   379       5.592  -9.345  -4.188  1.00  0.00
TER   
ATOM   1921  H1  CL3   380     -10.583  19.947  10.139  1.00  0.00
ATOM   1922  C1  CL3   380      -9.599  19.622   9.768  1.00  0.00
ATOM   1923 CL1  CL3   380      -8.188  19.881  10.828  1.00  0.00
ATOM   1924 CL2  CL3   380      -9.826  17.941   9.156  1.00  0.00
ATOM   1925 CL3  CL3   380      -9.402  20.607   8.264  1.00  0.00
TER   
ATOM   1926  H1  CL3   381       5.297  16.012  -3.732  1.00  0.00
ATOM   1927  C1  CL3   381       5.727  16.743  -4.433  1.00  0.00
ATOM   1928 CL1  CL3   381       5.043  18.351  -4.075  1.00  0.00
ATOM   1929 CL2  CL3   381       7.428  16.717  -4.024  1.00  0.00
ATOM   1930 CL3  CL3   381       5.519  16.144  -6.091  1.00  0.00
TER   
ATOM   1931  H1  CL3   382       1.538   8.672 -13.018  1.00  0.00
ATOM   1932  C1  CL3   382       1.927   8.975 -12.034  1.00  0.00
ATOM   1933 CL1  CL3   382       1.801  10.771 -12.076  1.00  0.00
ATOM   1934 CL2  CL3   382       0.746   8.344 -10.932  1.00  0.00
ATOM   1935 CL3  CL3   382       3.466   8.392 -11.622  1.00  0.00
TER   
ATOM   1936  H1  CL3   383       2.976   9.072  13.824  1.00  0.00
ATOM   1937  C1  CL3   383       3.957   9.341  13.404  1.00  0.00
ATOM   1938 CL1  CL3   383       4.506  10.490  14.687  1.00  0.00
ATOM   1939 CL2  CL3   383       4.974   7.917  13.008  1.00  0.00
ATOM   1940 CL3  CL3   383       3.582  10.314  11.960  1.00  0.00
TER   
ATOM   1941  H1  CL3   384      10.163  -0.426  13.580  1.00  0.00
ATOM   1942  C1  CL3   384      10.707  -1.116  14.241  1.00  0.00
ATOM   1943 CL1  CL3   384      10.049  -1.119  15.835  1.00  0.00
ATOM   1944 CL2  CL3   384      10.604  -2.602  13.377  1.00  0.00
ATOM   1945 CL3  CL3   384      12.314  -0.388  14.140  1.00  0.00
TER   
ATOM   1946  H1  CL3   385     -15.762  -2.964  -5.397  1.00  0.00
ATOM   1947  C1  CL3   385     -15.843  -2.499  -4.403  1.00  0.00
ATOM   1948 CL1  CL3   385     -17.559  -2.053  -4.191  1.00  0.00
ATOM   1949 CL2  CL3   385     -15.244  -3.638  -3.227  1.00  0.00
ATOM   1950 CL3  CL3   385     -15.004  -0.969  -4.531  1.00  0.00
TER   
ATOM   1951  H1  CL3   386      21.204   4.970 -16.614  1.00  0.00
ATOM   1952  C1  CL3   386      20.624   4.444 -15.842  1.00  0.00
ATOM   1953 CL1  CL3   386      19.088   3.770 -16.429  1.00  0.00
ATOM   1954 CL2  CL3   386      21.739   3.211 -15.262  1.00  0.00
ATOM   1955 CL3  CL3   386      20.366   5.766 -14.666  1.00  0.00
TER   
ATOM   1956  H1  CL3   387     -19.159  -2.647  -6.449  1.00  0.00
ATOM   1957  C1  CL3   387     -18.643  -2.826  -7.404  1.00  0.00
ATOM   1958 CL1  CL3   387     -19.869  -2.988  -8.709  1.00  0.00
ATOM   1959 CL2  CL3   387     -17.592  -1.476  -7.594  1.00  0.00
ATOM   1960 CL3  CL3   387     -17.684  -4.327  -7.289  1.00  0.00
TER   
ATOM   1961  H1  CL3   388      -7.486  11.010 -16.034  1.00  0.00
ATOM   1962  C1  CL3   388      -6.682  11.659 -15.657  1.00  0.00
ATOM   1963 CL1  CL3   388      -5.925  11.025 -14.215  1.00  0.00
ATOM   1964 CL2  CL3   388      -5.538  11.855 -16.924  1.00  0.00
ATOM   1965 CL3  CL3   388      -7.334  13.256 -15.317  1.00  0.00
TER   
ATOM   1966  H1  CL3   389       3.050  -7.349  -4.306  1.00  0.00
ATOM   1967  C1  CL3   389       2.274  -7.468  -5.077  1.00  0.00
ATOM   1968 CL1  CL3   389       3.011  -7.644  -6.660  1.00  0.00
ATOM   1969 CL2  CL3   389       1.404  -8.914  -4.835  1.00  0.00
ATOM   1970 CL3  CL3   389       1.157  -6.099  -5.099  1.00  0.00
TER   
ATOM   1971  H1  CL3   390     -11.530  -3.325  -3.222  1.00  0.00
ATOM   1972  C1  CL3   390     -11.215  -4.200  -3.810  1.00  0.00
ATOM   1973 CL1  CL3   390     -11.448  -5.559  -2.793  1.00  0.00
ATOM   1974 CL2  CL3   390     -12.173  -4.399  -5.322  1.00  0.00
ATOM   1975 CL3  CL3   390      -9.553  -3.976  -4.237  1.00  0.00
TER   
ATOM   1976  H1  CL3   391      15.243 -14.773 -14.600  1.00  0.00
ATOM   1977  C1  CL3   391      14.324 -14.461 -15.119  1.00  0.00
ATOM   1978 CL1  CL3   391      14.161 -15.355 -16.601  1.00  0.00
ATOM   1979 CL2  CL3   391      12.920 -14.689 -14.052  1.00  0.00
ATOM   1980 CL3  CL3   391      14.523 -12.749 -15.545  1.00  0.00
TER   
ATOM   1981  H1  CL3   392      19.902   1.360   7.175  1.00  0.00
ATOM   1982  C1  CL3   392      20.964   1.109   7.312  1.00  0.00
ATOM   1983 CL1  CL3   392      21.398   0.636   8.921  1.00  0.00
ATOM   1984 CL2  CL3   392      21.389  -0.026   6.053  1.00  0.00
ATOM   1985 CL3  CL3   392      21.575   2.684   6.899  1.00  0.00
TER   
ATOM   1986  H1  CL3   393      21.341  -5.673 -14.527  1.00  0.00
ATOM   1987  C1  CL3   393      20.610  -4.889 -14.773  1.00  0.00
ATOM   1988 CL1  CL3   393      21.632  -3.495 -15.056  1.00  0.00
ATOM   1989 CL2  CL3   393      19.839  -5.456 -16.222  1.00  0.00
ATOM   1990 CL3  CL3   393      19.513  -4.645 -13.405  1.00  0.00
TER   
ATOM   1991  H1  CL3   394      14.055  14.705  18.458  1.00  0.00
ATOM   1992  C1  CL3   394      14.249  13.956  19.240  1.00  0.00
ATOM   1993 CL1  CL3   394      12.993  14.040  20.406  1.00  0.00
ATOM   1994 CL2  CL3   394      14.218  12.303  18.509  1.00  0.00
ATOM   1995 CL3  CL3   394      15.780  14.425  19.920  1.00  0.00
TER   
ATOM   1996  H1  CL3   395      -0.883 -14.326  -0.703  1.00  0.00
ATOM   1997  C1  CL3   395      -0.515 -15.230  -0.197  1.00  0.00
ATOM   1998 CL1  CL3   395       1.155 -14.867   0.336  1.00  0.00
ATOM   1999 CL2  CL3   395      -1.514 -15.470   1.232  1.00  0.00
ATOM   2000 CL3  CL3   395      -0.511 -16.712  -1.233  1.00  0.00
TER   
ATOM   2001  H1  CL3   396      15.591   5.909   5.962  1.00  0.00
ATOM   2002  C1  CL3   396      14.907   6.296   6.732  1.00  0.00
ATOM   2003 CL1  CL3   396      14.125   7.649   6.092  1.00  0.00
ATOM   2004 CL2  CL3   396      13.869   4.900   7.082  1.00  0.00
ATOM   2005 CL3  CL3   396      15.885   6.746   8.121  1.00  0.00
TER   
ATOM   2006  H1  CL3   397      10.222  -9.062  -7.031  1.00  0.00
ATOM   2007  C1  CL3   397      11.264  -8.800  -7.266  1.00  0.00
ATOM   2008 CL1  CL3   397      11.500  -7.152  -6.782  1.00  0.00
ATOM   2009 CL2  CL3   397      11.512  -9.145  -8.968  1.00  0.00
ATOM   2010 CL3  CL3   397      12.393  -9.820  -6.464  1.00  0.00
TER   
ATOM   2011  H1  CL3   398       5.771 -16.602  -8.065  1.00  0.00
ATOM   2012  C1  CL3   398       6.042 -17.407  -8.765  1.00  0.00
ATOM   2013 CL1  CL3   398       7.798 -17.379  -9.144  1.00  0.00
ATOM   2014 CL2  CL3   398       5.623 -18.956  -8.081  1.00  0.00
ATOM   2015 CL3  CL3   398       5.099 -17.239 -10.217  1.00  0.00
TER   
ATOM   2016  H1  CL3   399      17.683  -0.583 -14.110  1.00  0.00
ATOM   2017  C1  CL3   399      17.900   0.492 -14.026  1.00  0.00
ATOM   2018 CL1  CL3   399      16.982   1.152 -12.716  1.00  0.00
ATOM   2019 CL2  CL3   399      19.629   0.682 -13.728  1.00  0.00
ATOM   2020 CL3  CL3   399      17.431   1.116 -15.613  1.00  0.00
TER   
ATOM   2021  H1  CL3   400      10.864   4.497  -9.021  1.00  0.00
ATOM   2022  C1  CL3   400      11.560   4.594  -8.175  1.00  0.00
ATOM   2023 CL1  CL3   400      10.896   5.056  -6.618  1.00  0.00
ATOM   2024 CL2  CL3   400      12.029   2.925  -8.059  1.00  0.00
ATOM   2025 CL3  CL3   400      12.731   5.820  -8.656  1.00  0.00
TER   
ATOM   2026  H1  CL3   401     -13.546  14.036  19.495  1.00  0.00
ATOM   2027  C1  CL3   401     -13.279  12.972  19.415  1.00  0.00
ATOM   2028 CL1  CL3   401     -14.684  12.159  18.942  1.00  0.00
ATOM   2029 CL2  CL3   401     -12.080  12.770  18.172  1.00  0.00
ATOM   2030 CL3  CL3   401     -12.657  12.326  20.924  1.00  0.00
TER   
ATOM   2031  H1  CL3   402      19.519 -11.494   7.216  1.00  0.00
ATOM   2032  C1  CL3   402      20.037 -11.132   8.116  1.00  0.00
ATOM   2033 CL1  CL3   402      20.245 -12.569   9.145  1.00  0.00
ATOM   2034 CL2  CL3   402      21.569 -10.244   7.824  1.00  0.00
ATOM   2035 CL3  CL3   402      18.870 -10.041   8.896  1.00  0.00
TER   
ATOM   2036  H1  CL3   403      15.043 -12.716  18.921  1.00  0.00
ATOM   2037  C1  CL3   403      14.994 -12.419  19.980  1.00  0.00
ATOM   2038 CL1  CL3   403      13.459 -13.074  20.467  1.00  0.00
ATOM   2039 CL2  CL3   403      16.444 -13.123  20.768  1.00  0.00
ATOM   2040 CL3  CL3   403      15.073 -10.649  19.818  1.00  0.00
TER   
ATOM   2041  H1  CL3   404      -2.811   9.873 -19.297  1.00  0.00
ATOM   2042  C1  CL3   404      -2.664  10.254 -20.318  1.00  0.00
ATOM   2043 CL1  CL3   404      -1.128   9.622 -20.819  1.00  0.00
ATOM   2044 CL2  CL3   404      -3.949   9.491 -21.241  1.00  0.00
ATOM   2045 CL3  CL3   404      -2.630  12.026 -20.445  1.00  0.00
TER   
ATOM   2046  H1  CL3   405      12.557  19.372  13.552  1.00  0.00
ATOM   2047  C1  CL3   405      12.254  20.425  13.653  1.00  0.00
ATOM   2048 CL1  CL3   405      11.588  20.535  15.256  1.00  0.00
ATOM   2049 CL2  CL3   405      13.536  21.553  13.461  1.00  0.00
ATOM   2050 CL3  CL3   405      10.944  20.307  12.507  1.00  0.00
TER   
ATOM   2051  H1  CL3   406     -14.709 -12.696  12.300  1.00  0.00
ATOM   2052  C1  CL3   406     -13.994 -11.954  11.919  1.00  0.00
ATOM   2053 CL1  CL3   406     -14.796 -10.518  11.373  1.00  0.00
ATOM   2054 CL2  CL3   406     -12.936 -11.721  13.321  1.00  0.00
ATOM   2055 CL3  CL3   406     -13.135 -12.674  10.566  1.00  0.00
TER   
ATOM   2056  H1  CL3   407     -10.289  14.435  11.605  1.00  0.00
ATOM   2057  C1  CL3   407     -10.879  13.552  11.320  1.00  0.00
ATOM   2058 CL1  CL3   407      -9.803  12.211  10.899  1.00  0.00
ATOM   2059 CL2  CL3   407     -11.825  13.186  12.702  1.00  0.00
ATOM   2060 CL3  CL3   407     -11.859  14.178  10.004  1.00  0.00
TER   
ATOM   2061  H1  CL3   408     -19.352  -4.424  15.704  1.00  0.00
ATOM   2062  C1  CL3   408     -18.820  -5.279  15.261  1.00  0.00
ATOM   2063 CL1  CL3   408     -18.919  -6.673  16.390  1.00  0.00
ATOM   2064 CL2  CL3   408     -19.865  -5.679  13.831  1.00  0.00
ATOM   2065 CL3  CL3   408     -17.163  -4.921  14.781  1.00  0.00
TER   
ATOM   2066  H1  CL3   409      -2.906  14.236  17.087  1.00  0.00
ATOM   2067  C1  CL3   409      -3.896  13.845  17.364  1.00  0.00
ATOM   2068 CL1  CL3   409      -3.703  12.209  17.883  1.00  0.00
ATOM   2069 CL2  CL3   409      -4.548  14.843  18.659  1.00  0.00
ATOM   2070 CL3  CL3   409      -4.942  14.053  15.936  1.00  0.00
TER   
ATOM   2071  H1  CL3   410     -17.938 -11.251  20.344  1.00  0.00
ATOM   2072  C1  CL3   410     -18.924 -11.456  19.903  1.00  0.00
ATOM   2073 CL1  CL3   410     -18.981 -10.691  18.326  1.00  0.00
ATOM   2074 CL2  CL3   410     -19.169 -13.192  19.671  1.00  0.00
ATOM   2075 CL3  CL3   410     -20.210 -10.784  20.912  1.00  0.00
TER   
ATOM   2076  H1  CL3   411       4.903 -11.261  20.900  1.00  0.00
ATOM   2077  C1  CL3   411       4.801 -10.391  20.233  1.00  0.00
ATOM   2078 CL1  CL3   411       3.417 -10.603  19.152  1.00  0.00
ATOM   2079 CL2  CL3   411       4.536  -8.901  21.123  1.00  0.00
ATOM   2080 CL3  CL3   411       6.271 -10.374  19.272  1.00  0.00
TER   
ATOM   2081  H1  CL3   412      -5.559 -12.058 -18.210  1.00  0.00
ATOM   2082  C1  CL3   412      -5.213 -11.124 -18.679  1.00  0.00
ATOM   2083 CL1  CL3   412      -3.483 -11.239 -18.778  1.00  0.00
ATOM   2084 CL2  CL3   412      -5.877 -11.014 -20.294  1.00  0.00
ATOM   2085 CL3  CL3   412      -5.688  -9.827 -17.685  1.00  0.00
TER   
ATOM   2086  H1  CL3   413       0.881  -6.427  16.273  1.00  0.00
ATOM   2087  C1  CL3   413       0.472  -7.317  15.772  1.00  0.00
ATOM   2088 CL1  CL3   413       1.252  -7.468  14.118  1.00  0.00
ATOM   2089 CL2  CL3   413       0.839  -8.740  16.670  1.00  0.00
ATOM   2090 CL3  CL3   413      -1.300  -7.037  15.695  1.00  0.00
TER   
ATOM   2091  H1  CL3   414       4.185   3.507   8.634  1.00  0.00
ATOM   2092  C1  CL3   414       3.865   4.542   8.822  1.00  0.00
ATOM   2093 CL1  CL3   414       3.829   4.985  10.478  1.00  0.00
ATOM   2094 CL2  CL3   414       4.960   5.440   7.774  1.00  0.00
ATOM   2095 CL3  CL3   414       2.299   4.610   8.134  1.00  0.00
TER   
ATOM   2096  H1  CL3   415       7.602  -5.679  17.248  1.00  0.00
ATOM   2097  C1  CL3   415       7.812  -5.456  18.304  1.00  0.00
ATOM   2098 CL1  CL3   415       7.194  -6.611  19.477  1.00  0.00
ATOM   2099 CL2  CL3   415       9.560  -5.489  18.347  1.00  0.00
ATOM   2100 CL3  CL3   415       7.412  -3.787  18.737  1.00  0.00
TER   
ATOM   2101  H1  CL3   416       5.203   0.279   5.605  1.00  0.00
ATOM   2102  C1  CL3   416       5.126   0.612   6.650  1.00  0.00
ATOM   2103 CL1  CL3   416       5.943   2.109   6.805  1.00  0.00
ATOM   2104 CL2  CL3   416       3.444   0.983   6.975  1.00  0.00
ATOM   2105 CL3  CL3   416       5.738  -0.551   7.815  1.00  0.00
TER   
ATOM   2106  H1  CL3   417     -14.684   1.580  15.049  1.00  0.00
ATOM   2107  C1  CL3   417     -13.618   1.654  15.310  1.00  0.00
ATOM   2108 CL1  CL3   417     -13.635   2.252  16.968  1.00  0.00
ATOM   2109 CL2  CL3   417     -12.951   0.114  15.138  1.00  0.00
ATOM   2110 CL3  CL3   417     -12.949   2.816  14.168  1.00  0.00
TER   
ATOM   2111  H1  CL3   418     -18.086  -0.100  13.706  1.00  0.00
ATOM   2112  C1  CL3   418     -17.228   0.470  14.093  1.00  0.00
ATOM   2113 CL1  CL3   418     -17.903   1.845  14.905  1.00  0.00
ATOM   2114 CL2  CL3   418     -16.632  -0.676  15.240  1.00  0.00
ATOM   2115 CL3  CL3   418     -16.081   0.979  12.899  1.00  0.00
TER   
ATOM   2116  H1  CL3   419     -16.146   7.405  13.998  1.00  0.00
ATOM   2117  C1  CL3   419     -16.377   7.157  15.045  1.00  0.00
ATOM   2118 CL1  CL3   419     -15.743   8.468  16.015  1.00  0.00
ATOM   2119 CL2  CL3   419     -18.063   7.136  15.248  1.00  0.00
ATOM   2120 CL3  CL3   419     -15.441   5.643  15.403  1.00  0.00
TER   
ATOM   2121  H1  CL3   420      19.713  -1.475  13.103  1.00  0.00
ATOM   2122  C1  CL3   420      19.143  -1.672  12.183  1.00  0.00
ATOM   2123 CL1  CL3   420      20.039  -2.902  11.294  1.00  0.00
ATOM   2124 CL2  CL3   420      17.743  -2.394  12.907  1.00  0.00
ATOM   2125 CL3  CL3   420      18.774  -0.187  11.348  1.00  0.00
TER   
ATOM   2126  H1  CL3   421       2.777  -1.832  20.084  1.00  0.00
ATOM   2127  C1  CL3   421       3.389  -0.924  19.981  1.00  0.00
ATOM   2128 CL1  CL3   421       4.712  -1.245  18.871  1.00  0.00
ATOM   2129 CL2  CL3   421       2.265   0.277  19.351  1.00  0.00
ATOM   2130 CL3  CL3   421       4.104  -0.536  21.576  1.00  0.00
TER   
ATOM   2131  H1  CL3   422       3.514  -6.209  20.884  1.00  0.00
ATOM   2132  C1  CL3   422       3.512  -5.160  20.555  1.00  0.00
ATOM   2133 CL1  CL3   422       4.965  -4.382  21.222  1.00  0.00
ATOM   2134 CL2  CL3   422       3.537  -5.096  18.825  1.00  0.00
ATOM   2135 CL3  CL3   422       2.040  -4.469  21.281  1.00  0.00
TER   
ATOM   2136  H1  CL3   423       1.638   2.680  19.253  1.00  0.00
ATOM   2137  C1  CL3   423       1.445   3.587  19.844  1.00  0.00
ATOM   2138 CL1  CL3   423       0.189   3.037  20.982  1.00  0.00
ATOM   2139 CL2  CL3   423       3.005   3.865  20.635  1.00  0.00
ATOM   2140 CL3  CL3   423       0.976   5.048  18.962  1.00  0.00
TER   
ATOM   2141  H1  CL3   424       7.869  14.832  18.279  1.00  0.00
ATOM   2142  C1  CL3   424       8.158  14.984  19.330  1.00  0.00
ATOM   2143 CL1  CL3   424       9.927  14.840  19.364  1.00  0.00
ATOM   2144 CL2  CL3   424       7.526  16.536  19.676  1.00  0.00
ATOM   2145 CL3  CL3   424       7.356  13.759  20.295  1.00  0.00
TER   
ATOM   2146  H1  CL3   425     -10.057   9.272  17.866  1.00  0.00
ATOM   2147  C1  CL3   425     -10.570   8.741  18.681  1.00  0.00
ATOM   2148 CL1  CL3   425     -10.400   7.043  18.377  1.00  0.00
ATOM   2149 CL2  CL3   425      -9.855   8.999  20.240  1.00  0.00
ATOM   2150 CL3  CL3   425     -12.278   9.114  18.733  1.00  0.00
TER   
ATOM   2151  H1  CL3   426     -14.772  17.653   4.716  1.00  0.00
ATOM   2152  C1  CL3   426     -15.762  17.319   4.373  1.00  0.00
ATOM   2153 CL1  CL3   426     -15.654  15.534   4.549  1.00  0.00
ATOM   2154 CL2  CL3   426     -16.866  17.949   5.587  1.00  0.00
ATOM   2155 CL3  CL3   426     -16.145  17.727   2.698  1.00  0.00
TER   
ATOM   2156  H1  CL3   427       9.089  11.861  16.540  1.00  0.00
ATOM   2157  C1  CL3   427       8.110  11.713  16.060  1.00  0.00
ATOM   2158 CL1  CL3   427       8.083  10.052  15.578  1.00  0.00
ATOM   2159 CL2  CL3   427       6.883  12.008  17.284  1.00  0.00
ATOM   2160 CL3  CL3   427       8.031  12.712  14.639  1.00  0.00
TER   
ATOM   2161  H1  CL3   428      17.614   5.928 -17.283  1.00  0.00
ATOM   2162  C1  CL3   428      17.559   6.984 -17.587  1.00  0.00
ATOM   2163 CL1  CL3   428      16.740   7.575 -16.177  1.00  0.00
ATOM   2164 CL2  CL3   428      19.165   7.690 -17.774  1.00  0.00
ATOM   2165 CL3  CL3   428      16.591   7.068 -19.106  1.00  0.00
TER   
ATOM   2166  H1  CL3   429      -0.311   9.057  16.683  1.00  0.00
ATOM   2167  C1  CL3   429      -0.364   8.494  15.740  1.00  0.00
ATOM   2168 CL1  CL3   429       0.486   9.352  14.386  1.00  0.00
ATOM   2169 CL2  CL3   429       0.288   6.884  15.858  1.00  0.00
ATOM   2170 CL3  CL3   429      -2.050   8.487  15.437  1.00  0.00
TER   
ATOM   2171  H1  CL3   430      11.833   9.205 -17.868  1.00  0.00
ATOM   2172  C1  CL3   430      12.272  10.214 -17.873  1.00  0.00
ATOM   2173 CL1  CL3   430      12.977  10.667 -16.394  1.00  0.00
ATOM   2174 CL2  CL3   430      13.519  10.064 -19.023  1.00  0.00
ATOM   2175 CL3  CL3   430      11.108  11.432 -18.420  1.00  0.00
TER   
ATOM   2176  H1  CL3   431      12.989   2.963  18.358  1.00  0.00
ATOM   2177  C1  CL3   431      13.164   4.016  18.096  1.00  0.00
ATOM   2178 CL1  CL3   431      14.228   4.695  19.377  1.00  0.00
ATOM   2179 CL2  CL3   431      13.770   4.154  16.443  1.00  0.00
ATOM   2180 CL3  CL3   431      11.559   4.575  18.298  1.00  0.00
TER   
ATOM   2181  H1  CL3   432      15.022  -1.422  19.132  1.00  0.00
ATOM   2182  C1  CL3   432      14.786  -0.714  18.325  1.00  0.00
ATOM   2183 CL1  CL3   432      15.725  -1.033  16.905  1.00  0.00
ATOM   2184 CL2  CL3   432      13.044  -0.784  17.929  1.00  0.00
ATOM   2185 CL3  CL3   432      15.146   0.829  19.025  1.00  0.00
TER   
ATOM   2186  H1  CL3   433      -3.597  16.982 -10.292  1.00  0.00
ATOM   2187  C1  CL3   433      -3.372  17.752  -9.540  1.00  0.00
ATOM   2188 CL1  CL3   433      -2.797  19.262 -10.114  1.00  0.00
ATOM   2189 CL2  CL3   433      -4.938  17.971  -8.667  1.00  0.00
ATOM   2190 CL3  CL3   433      -2.208  17.107  -8.392  1.00  0.00
TER   
ATOM   2191  H1  CL3   434      12.178  14.694 -11.565  1.00  0.00
ATOM   2192  C1  CL3   434      11.628  14.824 -12.509  1.00  0.00
ATOM   2193 CL1  CL3   434      12.443  13.899 -13.759  1.00  0.00
ATOM   2194 CL2  CL3   434      10.069  14.053 -12.201  1.00  0.00
ATOM   2195 CL3  CL3   434      11.518  16.495 -13.029  1.00  0.00
TER   
ATOM   2196  H1  CL3   435       9.660   9.557 -14.982  1.00  0.00
ATOM   2197  C1  CL3   435       9.541  10.564 -14.555  1.00  0.00
ATOM   2198 CL1  CL3   435      10.835  10.748 -13.422  1.00  0.00
ATOM   2199 CL2  CL3   435       9.393  11.781 -15.815  1.00  0.00
ATOM   2200 CL3  CL3   435       8.046  10.582 -13.544  1.00  0.00
TER   
ATOM   2201  H1  CL3   436      14.478  17.630 -14.829  1.00  0.00
ATOM   2202  C1  CL3   436      14.958  18.086 -15.707  1.00  0.00
ATOM   2203 CL1  CL3   436      16.135  19.176 -15.045  1.00  0.00
ATOM   2204 CL2  CL3   436      15.756  16.814 -16.517  1.00  0.00
ATOM   2205 CL3  CL3   436      13.748  18.875 -16.666  1.00  0.00
TER   
ATOM   2206  H1  CL3   437      19.535  16.304 -19.851  1.00  0.00
ATOM   2207  C1  CL3   437      20.170  16.332 -18.954  1.00  0.00
ATOM   2208 CL1  CL3   437      19.163  16.815 -17.560  1.00  0.00
ATOM   2209 CL2  CL3   437      20.811  14.678 -18.940  1.00  0.00
ATOM   2210 CL3  CL3   437      21.357  17.505 -19.264  1.00  0.00
TER   
ATOM   2211  H1  CL3   438       8.842  15.569 -15.821  1.00  0.00
ATOM   2212  C1  CL3   438       7.769  15.658 -15.594  1.00  0.00
ATOM   2213 CL1  CL3   438       6.964  14.083 -15.841  1.00  0.00
ATOM   2214 CL2  CL3   438       7.647  16.264 -13.996  1.00  0.00
ATOM   2215 CL3  CL3   438       7.055  16.949 -16.600  1.00  0.00
TER   
ATOM   2216  H1  CL3   439     -15.046  12.494 -16.326  1.00  0.00
ATOM   2217  C1  CL3   439     -14.962  11.588 -15.708  1.00  0.00
ATOM   2218 CL1  CL3   439     -13.573  11.972 -14.807  1.00  0.00
ATOM   2219 CL2  CL3   439     -16.511  11.639 -14.863  1.00  0.00
ATOM   2220 CL3  CL3   439     -14.799  10.198 -16.838  1.00  0.00
TER   
ATOM   2221  H1  CL3   440     -13.952  20.006   4.793  1.00  0.00
ATOM   2222  C1  CL3   440     -12.998  19.878   4.261  1.00  0.00
ATOM   2223 CL1  CL3   440     -13.201  19.921   2.555  1.00  0.00
ATOM   2224 CL2  CL3   440     -12.122  21.276   4.794  1.00  0.00
ATOM   2225 CL3  CL3   440     -12.233  18.406   4.804  1.00  0.00
TER   
ATOM   2226  H1  CL3   441     -19.030  21.388  17.973  1.00  0.00
ATOM   2227  C1  CL3   441     -19.710  20.628  17.561  1.00  0.00
ATOM   2228 CL1  CL3   441     -18.610  19.278  17.210  1.00  0.00
ATOM   2229 CL2  CL3   441     -20.910  20.160  18.791  1.00  0.00
ATOM   2230 CL3  CL3   441     -20.492  21.055  16.089  1.00  0.00
TER   
ATOM   2231  H1  CL3   442       6.510 -18.015  10.470  1.00  0.00
ATOM   2232  C1  CL3   442       7.259 -17.227  10.641  1.00  0.00
ATOM   2233 CL1  CL3   442       7.042 -15.789   9.662  1.00  0.00
ATOM   2234 CL2  CL3   442       7.116 -16.872  12.315  1.00  0.00
ATOM   2235 CL3  CL3   442       8.884 -17.790  10.241  1.00  0.00
TER   
ATOM   2236  H1  CL3   443      -3.036  16.916  17.890  1.00  0.00
ATOM   2237  C1  CL3   443      -3.100  17.827  17.278  1.00  0.00
ATOM   2238 CL1  CL3   443      -2.670  19.295  18.084  1.00  0.00
ATOM   2239 CL2  CL3   443      -2.061  17.452  15.873  1.00  0.00
ATOM   2240 CL3  CL3   443      -4.753  17.920  16.632  1.00  0.00
TER   
ATOM   2241  H1  CL3   444     -15.198  19.885 -14.131  1.00  0.00
ATOM   2242  C1  CL3   444     -16.184  19.619 -14.540  1.00  0.00
ATOM   2243 CL1  CL3   444     -17.150  20.971 -15.234  1.00  0.00
ATOM   2244 CL2  CL3   444     -16.168  18.465 -15.829  1.00  0.00
ATOM   2245 CL3  CL3   444     -16.957  18.850 -13.100  1.00  0.00
TER   
ATOM   2246  H1  CL3   445      -1.474  13.464  -3.841  1.00  0.00
ATOM   2247  C1  CL3   445      -2.323  13.266  -4.511  1.00  0.00
ATOM   2248 CL1  CL3   445      -3.182  14.817  -4.801  1.00  0.00
ATOM   2249 CL2  CL3   445      -1.293  12.884  -5.841  1.00  0.00
ATOM   2250 CL3  CL3   445      -3.312  12.009  -3.865  1.00  0.00
TER   
ATOM   2251  H1  CL3   446       0.313  18.026 -12.931  1.00  0.00
ATOM   2252  C1  CL3   446      -0.202  17.699 -13.846  1.00  0.00
ATOM   2253 CL1  CL3   446       0.347  18.639 -15.255  1.00  0.00
ATOM   2254 CL2  CL3   446       0.398  16.033 -14.083  1.00  0.00
ATOM   2255 CL3  CL3   446      -1.915  17.640 -13.520  1.00  0.00
TER   
ATOM   2256  H1  CL3   447      10.533  19.566   0.907  1.00  0.00
ATOM   2257  C1  CL3   447      11.119  19.840   1.796  1.00  0.00
ATOM   2258 CL1  CL3   447      10.302  21.175   2.603  1.00  0.00
ATOM   2259 CL2  CL3   447      11.276  18.527   2.954  1.00  0.00
ATOM   2260 CL3  CL3   447      12.771  20.250   1.221  1.00  0.00
TER   
ATOM   2261  H1  CL3   448      10.358  21.464 -12.305  1.00  0.00
ATOM   2262  C1  CL3   448       9.905  20.717 -11.636  1.00  0.00
ATOM   2263 CL1  CL3   448       8.816  19.645 -12.606  1.00  0.00
ATOM   2264 CL2  CL3   448      11.258  19.839 -10.870  1.00  0.00
ATOM   2265 CL3  CL3   448       8.935  21.653 -10.483  1.00  0.00
TER   
ATOM   2266  H1  CL3   449      -2.252  19.583 -19.434  1.00  0.00
ATOM   2267  C1  CL3   449      -2.404  20.398 -18.711  1.00  0.00
ATOM   2268 CL1  CL3   449      -3.823  21.383 -19.120  1.00  0.00
ATOM   2269 CL2  CL3   449      -2.712  19.688 -17.102  1.00  0.00
ATOM   2270 CL3  CL3   449      -0.920  21.357 -18.642  1.00  0.00
TER   
ATOM   2271  H1  CL3   450       1.246 -15.963   3.827  1.00  0.00
ATOM   2272  C1  CL3   450       1.807 -16.884   4.045  1.00  0.00
ATOM   2273 CL1  CL3   450       1.477 -17.421   5.728  1.00  0.00
ATOM   2274 CL2  CL3   450       1.139 -18.117   3.007  1.00  0.00
ATOM   2275 CL3  CL3   450       3.460 -16.474   3.713  1.00  0.00
TER   
ATOM   2276  H1  CL3   451      -0.923  16.061   4.511  1.00  0.00
ATOM   2277  C1  CL3   451      -1.125  16.970   5.096  1.00  0.00
ATOM   2278 CL1  CL3   451      -0.936  18.373   3.923  1.00  0.00
ATOM   2279 CL2  CL3   451      -2.817  17.027   5.634  1.00  0.00
ATOM   2280 CL3  CL3   451       0.012  17.016   6.441  1.00  0.00
TER   
ATOM   2281  H1  CL3   452     -13.285  21.030  -1.056  1.00  0.00
ATOM   2282  C1  CL3   452     -13.982  20.606  -1.794  1.00  0.00
ATOM   2283 CL1  CL3   452     -13.074  19.491  -2.713  1.00  0.00
ATOM   2284 CL2  CL3   452     -15.295  19.807  -0.952  1.00  0.00
ATOM   2285 CL3  CL3   452     -14.565  21.750  -3.017  1.00  0.00
TER   
ATOM   2286  H1  CL3   453       0.311 -17.203   9.605  1.00  0.00
ATOM   2287  C1  CL3   453       0.453 -18.236   9.955  1.00  0.00
ATOM   2288 CL1  CL3   453       0.571 -18.262  11.679  1.00  0.00
ATOM   2289 CL2  CL3   453      -0.779 -19.281   9.316  1.00  0.00
ATOM   2290 CL3  CL3   453       2.062 -18.683   9.377  1.00  0.00
TER   
ATOM   2291  H1  CL3   454       7.356 -12.404  14.394  1.00  0.00
ATOM   2292  C1  CL3   454       6.537 -13.041  14.758  1.00  0.00
ATOM   2293 CL1  CL3   454       5.316 -13.261  13.470  1.00  0.00
ATOM   2294 CL2  CL3   454       7.434 -14.589  15.129  1.00  0.00
ATOM   2295 CL3  CL3   454       5.709 -12.291  16.147  1.00  0.00
TER   
ATOM   2296  H1  CL3   455      -2.205 -18.309   1.208  1.00  0.00
ATOM   2297  C1  CL3   455      -2.571 -19.336   1.054  1.00  0.00
ATOM   2298 CL1  CL3   455      -2.789 -20.346   2.491  1.00  0.00
ATOM   2299 CL2  CL3   455      -4.127 -19.170   0.381  1.00  0.00
ATOM   2300 CL3  CL3   455      -1.503 -20.151  -0.125  1.00  0.00
TER   
ATOM   2301  H1  CL3   456      -0.637  14.336  12.943  1.00  0.00
ATOM   2302  C1  CL3   456       0.204  13.750  13.341  1.00  0.00
ATOM   2303 CL1  CL3   456       0.681  12.461  12.219  1.00  0.00
ATOM   2304 CL2  CL3   456       1.554  14.851  13.501  1.00  0.00
ATOM   2305 CL3  CL3   456      -0.250  13.015  14.911  1.00  0.00
TER   
ATOM   2306  H1  CL3   457      -1.329  18.887  -4.931  1.00  0.00
ATOM   2307  C1  CL3   457      -2.019  19.726  -5.098  1.00  0.00
ATOM   2308 CL1  CL3   457      -1.628  20.506  -6.587  1.00  0.00
ATOM   2309 CL2  CL3   457      -3.593  18.930  -5.064  1.00  0.00
ATOM   2310 CL3  CL3   457      -1.826  20.753  -3.658  1.00  0.00
TER   
ATOM   2311  H1  CL3   458      -5.064 -19.403  -8.537  1.00  0.00
ATOM   2312  C1  CL3   458      -5.295 -18.906  -7.584  1.00  0.00
ATOM   2313 CL1  CL3   458      -6.110 -20.082  -6.448  1.00  0.00
ATOM   2314 CL2  CL3   458      -3.692 -18.471  -7.010  1.00  0.00
ATOM   2315 CL3  CL3   458      -6.400 -17.520  -7.873  1.00  0.00
TER   
ATOM   2316  H1  CL3   459      -2.375  18.214  -1.786  1.00  0.00
ATOM   2317  C1  CL3   459      -1.971  18.277  -0.765  1.00  0.00
ATOM   2318 CL1  CL3   459      -0.235  18.537  -0.822  1.00  0.00
ATOM   2319 CL2  CL3   459      -2.873  19.655  -0.071  1.00  0.00
ATOM   2320 CL3  CL3   459      -2.407  16.780   0.045  1.00  0.00
TER   
ATOM   2321  H1  CL3   460       5.380  20.615   6.229  1.00  0.00
ATOM   2322  C1  CL3   460       4.903  19.691   6.588  1.00  0.00
ATOM   2323 CL1  CL3   460       4.608  18.584   5.225  1.00  0.00
ATOM   2324 CL2  CL3   460       6.002  18.873   7.739  1.00  0.00
ATOM   2325 CL3  CL3   460       3.474  20.166   7.420  1.00  0.00
TER   
ATOM   2326  H1  CL3   461       2.859  18.941  -9.258  1.00  0.00
ATOM   2327  C1  CL3   461       2.053  19.583  -8.871  1.00  0.00
ATOM   2328 CL1  CL3   461       1.006  18.610  -7.868  1.00  0.00
ATOM   2329 CL2  CL3   461       2.542  20.997  -7.925  1.00  0.00
ATOM   2330 CL3  CL3   461       1.321  20.134 -10.359  1.00  0.00
TER   
ATOM   2331  H1  CL3   462      11.110  19.293  20.722  1.00  0.00
ATOM   2332  C1  CL3   462      11.395  19.130  19.672  1.00  0.00
ATOM   2333 CL1  CL3   462      12.573  17.918  19.904  1.00  0.00
ATOM   2334 CL2  CL3   462       9.985  18.577  18.736  1.00  0.00
ATOM   2335 CL3  CL3   462      12.077  20.492  18.794  1.00  0.00
TER   
ATOM   2336  H1  CL3   463     -11.250  19.397  15.413  1.00  0.00
ATOM   2337  C1  CL3   463     -10.711  18.452  15.251  1.00  0.00
ATOM   2338 CL1  CL3   463     -11.363  17.310  16.458  1.00  0.00
ATOM   2339 CL2  CL3   463     -10.821  17.697  13.626  1.00  0.00
ATOM   2340 CL3  CL3   463      -9.000  18.729  15.554  1.00  0.00
TER   
ATOM   2341  H1  CL3   464     -14.608  19.218  17.904  1.00  0.00
ATOM   2342  C1  CL3   464     -14.404  20.081  17.253  1.00  0.00
ATOM   2343 CL1  CL3   464     -14.348  19.555  15.586  1.00  0.00
ATOM   2344 CL2  CL3   464     -15.603  21.445  17.550  1.00  0.00
ATOM   2345 CL3  CL3   464     -12.760  20.596  17.846  1.00  0.00
TER   
ATOM   2346  H1  CL3   465     -19.108  17.918  13.315  1.00  0.00
ATOM   2347  C1  CL3   465     -20.130  17.636  13.019  1.00  0.00
ATOM   2348 CL1  CL3   465     -20.085  17.404  11.298  1.00  0.00
ATOM   2349 CL2  CL3   465     -20.788  16.276  13.839  1.00  0.00
ATOM   2350 CL3  CL3   465     -21.052  19.070  13.287  1.00  0.00
TER   
ATOM   2351  H1  CL3   466      -7.111 -19.205  19.270  1.00  0.00
ATOM   2352  C1  CL3   466      -6.762 -18.184  19.484  1.00  0.00
ATOM   2353 CL1  CL3   466      -6.643 -17.149  18.091  1.00  0.00
ATOM   2354 CL2  CL3   466      -7.888 -17.579  20.656  1.00  0.00
ATOM   2355 CL3  CL3   466      -5.192 -18.355  20.268  1.00  0.00
TER   
ATOM   2356  H1  CL3   467       0.349  18.291  16.372  1.00  0.00
ATOM   2357  C1  CL3   467       0.830  19.067  15.760  1.00  0.00
ATOM   2358 CL1  CL3   467       0.027  20.589  15.539  1.00  0.00
ATOM   2359 CL2  CL3   467       2.362  19.215  16.582  1.00  0.00
ATOM   2360 CL3  CL3   467       1.126  18.275  14.158  1.00  0.00
TER   
ATOM   2361  H1  CL3   468     -10.416  19.666   3.520  1.00  0.00
ATOM   2362  C1  CL3   468      -9.383  19.960   3.283  1.00  0.00
ATOM   2363 CL1  CL3   468      -8.627  18.550   2.573  1.00  0.00
ATOM   2364 CL2  CL3   468      -9.650  21.322   2.173  1.00  0.00
ATOM   2365 CL3  CL3   468      -8.467  20.369   4.774  1.00  0.00
TER   
ATOM   2366  H1  CL3   469      -8.271 -15.434  15.845  1.00  0.00
ATOM   2367  C1  CL3   469      -9.035 -14.661  16.010  1.00  0.00
ATOM   2368 CL1  CL3   469      -9.817 -14.469  14.438  1.00  0.00
ATOM   2369 CL2  CL3   469     -10.053 -15.266  17.288  1.00  0.00
ATOM   2370 CL3  CL3   469      -8.209 -13.148  16.438  1.00  0.00
TER   
ATOM   2371  H1  CL3   470      16.084  18.049 -19.051  1.00  0.00
ATOM   2372  C1  CL3   470      16.389  18.694 -19.887  1.00  0.00
ATOM   2373 CL1  CL3   470      16.552  17.564 -21.168  1.00  0.00
ATOM   2374 CL2  CL3   470      15.008  19.839 -19.989  1.00  0.00
ATOM   2375 CL3  CL3   470      17.935  19.549 -19.507  1.00  0.00
TER   
ATOM   2376  H1  CL3   471      16.463 -16.346  18.186  1.00  0.00
ATOM   2377  C1  CL3   471      15.897 -15.874  17.369  1.00  0.00
ATOM   2378 CL1  CL3   471      15.692 -16.826  15.882  1.00  0.00
ATOM   2379 CL2  CL3   471      14.283 -15.556  17.988  1.00  0.00
ATOM   2380 CL3  CL3   471      16.789 -14.403  17.017  1.00  0.00
TER   
ATOM   2381  H1  CL3   472      16.812 -13.096   0.585  1.00  0.00
ATOM   2382  C1  CL3   472      16.986 -12.904  -0.484  1.00  0.00
ATOM   2383 CL1  CL3   472      16.419 -11.249  -0.782  1.00  0.00
ATOM   2384 CL2  CL3   472      18.715 -12.942  -0.829  1.00  0.00
ATOM   2385 CL3  CL3   472      16.100 -14.098  -1.478  1.00  0.00
TER   
ATOM   2386  H1  CL3   473     -18.144  20.261  -0.905  1.00  0.00
ATOM   2387  C1  CL3   473     -19.098  19.714  -0.938  1.00  0.00
ATOM   2388 CL1  CL3   473     -19.380  18.998  -2.527  1.00  0.00
ATOM   2389 CL2  CL3   473     -20.460  20.832  -0.467  1.00  0.00
ATOM   2390 CL3  CL3   473     -19.000  18.463   0.269  1.00  0.00
TER   
ATOM   2391  H1  CL3   474      18.019 -17.811 -16.539  1.00  0.00
ATOM   2392  C1  CL3   474      17.871 -18.884 -16.348  1.00  0.00
ATOM   2393 CL1  CL3   474      19.338 -19.785 -16.508  1.00  0.00
ATOM   2394 CL2  CL3   474      16.952 -19.067 -14.816  1.00  0.00
ATOM   2395 CL3  CL3   474      16.752 -19.304 -17.693  1.00  0.00
TER   
ATOM   2396  H1  CL3   475      14.181  -8.764   3.010  1.00  0.00
ATOM   2397  C1  CL3   475      13.432  -8.402   2.289  1.00  0.00
ATOM   2398 CL1  CL3   475      12.150  -9.567   2.292  1.00  0.00
ATOM   2399 CL2  CL3   475      12.917  -6.781   2.506  1.00  0.00
ATOM   2400 CL3  CL3   475      14.222  -8.495   0.806  1.00  0.00
TER   
ATOM   2401  H1  CL3   476      17.374 -11.144  -4.329  1.00  0.00
ATOM   2402  C1  CL3   476      16.669 -10.686  -5.038  1.00  0.00
ATOM   2403 CL1  CL3   476      17.464 -10.020  -6.383  1.00  0.00
ATOM   2404 CL2  CL3   476      15.385 -11.820  -5.450  1.00  0.00
ATOM   2405 CL3  CL3   476      15.918  -9.337  -4.178  1.00  0.00
TER   
ATOM   2406  H1  CL3   477      20.782  -3.962   4.066  1.00  0.00
ATOM   2407  C1  CL3   477      20.481  -3.325   3.221  1.00  0.00
ATOM   2408 CL1  CL3   477      19.272  -2.269   3.908  1.00  0.00
ATOM   2409 CL2  CL3   477      21.776  -2.418   2.479  1.00  0.00
ATOM   2410 CL3  CL3   477      19.563  -4.189   1.989  1.00  0.00
TER   
ATOM   2411  H1  CL3   478      17.836 -20.618  15.676  1.00  0.00
ATOM   2412  C1  CL3   478      18.486 -20.382  14.821  1.00  0.00
ATOM   2413 CL1  CL3   478      18.972 -18.755  15.246  1.00  0.00
ATOM   2414 CL2  CL3   478      19.774 -21.634  14.897  1.00  0.00
ATOM   2415 CL3  CL3   478      17.462 -20.547  13.419  1.00  0.00
TER   
ATOM   2416  H1  CL3   479      20.080  -8.632  17.643  1.00  0.00
ATOM   2417  C1  CL3   479      19.055  -8.991  17.814  1.00  0.00
ATOM   2418 CL1  CL3   479      18.849 -10.554  16.872  1.00  0.00
ATOM   2419 CL2  CL3   479      18.947  -9.028  19.487  1.00  0.00
ATOM   2420 CL3  CL3   479      18.070  -7.668  17.111  1.00  0.00
TER   
ATOM   2421  H1  CL3   480      12.821 -11.734 -19.468  1.00  0.00
ATOM   2422  C1  CL3   480      12.680 -10.649 -19.352  1.00  0.00
ATOM   2423 CL1  CL3   480      13.802 -10.341 -18.037  1.00  0.00
ATOM   2424 CL2  CL3   480      13.332 -10.078 -20.817  1.00  0.00
ATOM   2425 CL3  CL3   480      11.050 -10.066 -18.969  1.00  0.00
TER   
ATOM   2426  H1  CL3   481      18.208  11.718 -21.609  1.00  0.00
ATOM   2427  C1  CL3   481      17.961  10.981 -20.831  1.00  0.00
ATOM   2428 CL1  CL3   481      17.946   9.465 -21.689  1.00  0.00
ATOM   2429 CL2  CL3   481      19.247  11.034 -19.644  1.00  0.00
ATOM   2430 CL3  CL3   481      16.426  11.478 -20.078  1.00  0.00
TER   
ATOM   2431  H1  CL3   482      15.347  -7.787 -18.994  1.00  0.00
ATOM   2432  C1  CL3   482      16.382  -7.466 -19.189  1.00  0.00
ATOM   2433 CL1  CL3   482      17.416  -8.844 -18.882  1.00  0.00
ATOM   2434 CL2  CL3   482      16.412  -6.963 -20.939  1.00  0.00
ATOM   2435 CL3  CL3   482      16.661  -6.093 -18.215  1.00  0.00
TER   
ATOM   2436  H1  CL3   483      20.433  20.288  18.538  1.00  0.00
ATOM   2437  C1  CL3   483      20.717  20.391  17.480  1.00  0.00
ATOM   2438 CL1  CL3   483      21.683  21.808  17.447  1.00  0.00
ATOM   2439 CL2  CL3   483      21.655  18.887  17.133  1.00  0.00
ATOM   2440 CL3  CL3   483      19.409  20.504  16.356  1.00  0.00
TER   
ATOM   2441  H1  CL3   484      13.819 -18.144 -15.692  1.00  0.00
ATOM   2442  C1  CL3   484      13.061 -18.927 -15.847  1.00  0.00
ATOM   2443 CL1  CL3   484      11.849 -18.779 -14.643  1.00  0.00
ATOM   2444 CL2  CL3   484      12.407 -18.528 -17.417  1.00  0.00
ATOM   2445 CL3  CL3   484      13.897 -20.453 -15.937  1.00  0.00
TER   
ATOM   2446  H1  CL3   485      11.945  -7.647  -2.888  1.00  0.00
ATOM   2447  C1  CL3   485      11.838  -6.631  -2.479  1.00  0.00
ATOM   2448 CL1  CL3   485      13.470  -5.974  -2.512  1.00  0.00
ATOM   2449 CL2  CL3   485      10.562  -5.591  -3.163  1.00  0.00
ATOM   2450 CL3  CL3   485      11.538  -6.940  -0.751  1.00  0.00
TER   
ATOM   2451  H1  CL3   486      17.337  10.952 -13.201  1.00  0.00
ATOM   2452  C1  CL3   486      16.704  10.953 -12.301  1.00  0.00
ATOM   2453 CL1  CL3   486      17.131  12.281 -11.211  1.00  0.00
ATOM   2454 CL2  CL3   486      15.000  11.196 -12.696  1.00  0.00
ATOM   2455 CL3  CL3   486      16.991   9.427 -11.555  1.00  0.00
TER   
ATOM   2456  H1  CL3   487      12.084  -2.949  -9.688  1.00  0.00
ATOM   2457  C1  CL3   487      12.401  -1.897  -9.743  1.00  0.00
ATOM   2458 CL1  CL3   487      13.871  -1.919  -8.748  1.00  0.00
ATOM   2459 CL2  CL3   487      12.746  -1.454 -11.348  1.00  0.00
ATOM   2460 CL3  CL3   487      11.230  -0.814  -8.988  1.00  0.00
TER   
ATOM   2461  H1  CL3   488      14.540   6.857  15.826  1.00  0.00
ATOM   2462  C1  CL3   488      14.073   7.820  16.079  1.00  0.00
ATOM   2463 CL1  CL3   488      15.137   9.134  15.736  1.00  0.00
ATOM   2464 CL2  CL3   488      12.678   7.743  14.981  1.00  0.00
ATOM   2465 CL3  CL3   488      13.538   7.730  17.776  1.00  0.00
TER   
ATOM   2466  H1  CL3   489      15.692  -5.678  10.067  1.00  0.00
ATOM   2467  C1  CL3   489      16.258  -6.594   9.842  1.00  0.00
ATOM   2468 CL1  CL3   489      16.167  -6.891   8.109  1.00  0.00
ATOM   2469 CL2  CL3   489      17.866  -6.314  10.338  1.00  0.00
ATOM   2470 CL3  CL3   489      15.542  -7.946  10.695  1.00  0.00
TER   
ATOM   2471  H1  CL3   490      13.665  -1.428   3.010  1.00  0.00
ATOM   2472  C1  CL3   490      12.819  -0.779   3.281  1.00  0.00
ATOM   2473 CL1  CL3   490      11.359  -1.748   3.209  1.00  0.00
ATOM   2474 CL2  CL3   490      13.200  -0.328   4.896  1.00  0.00
ATOM   2475 CL3  CL3   490      12.712   0.506   2.101  1.00  0.00
TER   
ATOM   2476  H1  CL3   491      19.939  -2.963  -2.930  1.00  0.00
ATOM   2477  C1  CL3   491      20.006  -3.005  -1.833  1.00  0.00
ATOM   2478 CL1  CL3   491      20.230  -1.445  -1.174  1.00  0.00
ATOM   2479 CL2  CL3   491      18.593  -3.815  -1.282  1.00  0.00
ATOM   2480 CL3  CL3   491      21.414  -3.959  -1.444  1.00  0.00
TER   
ATOM   2481  H1  CL3   492      11.528 -18.554   9.682  1.00  0.00
ATOM   2482  C1  CL3   492      12.113 -19.264   9.079  1.00  0.00
ATOM   2483 CL1  CL3   492      13.796 -18.752   8.772  1.00  0.00
ATOM   2484 CL2  CL3   492      12.260 -20.858   9.819  1.00  0.00
ATOM   2485 CL3  CL3   492      11.066 -19.483   7.669  1.00  0.00
TER   
ATOM   2486  H1  CL3   493       7.323  -6.014 -12.639  1.00  0.00
ATOM   2487  C1  CL3   493       8.418  -5.918 -12.613  1.00  0.00
ATOM   2488 CL1  CL3   493       8.988  -5.764 -14.177  1.00  0.00
ATOM   2489 CL2  CL3   493       8.482  -4.337 -11.827  1.00  0.00
ATOM   2490 CL3  CL3   493       8.913  -7.299 -11.669  1.00  0.00
TER   
ATOM   2491  H1  CL3   494      14.316 -18.805  -1.446  1.00  0.00
ATOM   2492  C1  CL3   494      14.930 -18.090  -0.876  1.00  0.00
ATOM   2493 CL1  CL3   494      13.931 -16.768  -0.395  1.00  0.00
ATOM   2494 CL2  CL3   494      15.574 -18.948   0.619  1.00  0.00
ATOM   2495 CL3  CL3   494      16.086 -17.506  -2.043  1.00  0.00
TER   
ATOM   2496  H1  CL3   495      19.343  -9.129  12.271  1.00  0.00
ATOM   2497  C1  CL3   495      19.277  -9.358  13.344  1.00  0.00
ATOM   2498 CL1  CL3   495      20.334  -8.334  14.275  1.00  0.00
ATOM   2499 CL2  CL3   495      17.660  -9.057  13.848  1.00  0.00
ATOM   2500 CL3  CL3   495      19.670 -11.062  13.429  1.00  0.00
TER   
ATOM   2501  H1  CL3   496      17.764   7.793  -1.397  1.00  0.00
ATOM   2502  C1  CL3   496      17.295   6.798  -1.362  1.00  0.00
ATOM   2503 CL1  CL3   496      15.559   7.007  -0.975  1.00  0.00
ATOM   2504 CL2  CL3   496      17.518   6.101  -2.911  1.00  0.00
ATOM   2505 CL3  CL3   496      18.301   5.926  -0.174  1.00  0.00
TER   
ATOM   2506  H1  CL3   497      20.341  -0.247  -9.866  1.00  0.00
ATOM   2507  C1  CL3   497      20.118  -0.924  -9.028  1.00  0.00
ATOM   2508 CL1  CL3   497      21.474  -1.033  -7.843  1.00  0.00
ATOM   2509 CL2  CL3   497      18.552  -0.340  -8.352  1.00  0.00
ATOM   2510 CL3  CL3   497      19.890  -2.476  -9.758  1.00  0.00
TER   
ATOM   2511  H1  CL3   498      15.715  16.765  -1.265  1.00  0.00
ATOM   2512  C1  CL3   498      15.397  16.201  -0.376  1.00  0.00
ATOM   2513 CL1  CL3   498      14.267  17.173   0.596  1.00  0.00
ATOM   2514 CL2  CL3   498      14.521  14.742  -0.810  1.00  0.00
ATOM   2515 CL3  CL3   498      16.752  15.808   0.649  1.00  0.00
TER   
ATOM   2516  H1  CL3   499      10.016  -0.693   8.820  1.00  0.00
ATOM   2517  C1  CL3   499      10.858  -1.382   8.983  1.00  0.00
ATOM   2518 CL1  CL3   499      10.113  -2.979   9.494  1.00  0.00
ATOM   2519 CL2  CL3   499      11.722  -1.579   7.439  1.00  0.00
ATOM   2520 CL3  CL3   499      11.950  -0.759  10.236  1.00  0.00
TER   
ATOM   2521  H1  CL3   500      19.560   6.547   5.840  1.00  0.00
ATOM   2522  C1  CL3   500      19.016   5.698   5.400  1.00  0.00
ATOM   2523 CL1  CL3   500      17.711   6.659   4.716  1.00  0.00
ATOM   2524 CL2  CL3   500      19.860   4.682   4.246  1.00  0.00
ATOM   2525 CL3  CL3   500      18.602   4.662   6.735  1.00  0.00
TER   
ATOM   2526  H1  CL3   501      19.257  18.942  13.506  1.00  0.00
ATOM   2527  C1  CL3   501      18.787  17.947  13.499  1.00  0.00
ATOM   2528 CL1  CL3   501      19.464  16.924  14.767  1.00  0.00
ATOM   2529 CL2  CL3   501      17.066  18.214  13.858  1.00  0.00
ATOM   2530 CL3  CL3   501      18.948  17.147  11.928  1.00  0.00
TER   
ATOM   2531  H1  CL3   502     -19.227  11.881 -13.162  1.00  0.00
ATOM   2532  C1  CL3   502     -19.410  11.633 -12.106  1.00  0.00
ATOM   2533 CL1  CL3   502     -18.215  10.461 -11.773  1.00  0.00
ATOM   2534 CL2  CL3   502     -19.283  13.069 -11.118  1.00  0.00
ATOM   2535 CL3  CL3   502     -21.066  11.043 -11.920  1.00  0.00
TER   
ATOM   2536  H1  CL3   503     -20.377  -2.078  18.401  1.00  0.00
ATOM   2537  C1  CL3   503     -20.122  -3.013  18.920  1.00  0.00
ATOM   2538 CL1  CL3   503     -21.070  -4.241  18.012  1.00  0.00
ATOM   2539 CL2  CL3   503     -18.388  -3.156  18.660  1.00  0.00
ATOM   2540 CL3  CL3   503     -20.539  -2.920  20.598  1.00  0.00
TER   
ATOM   2541  H1  CL3   504      17.840  11.989 -17.411  1.00  0.00
ATOM   2542  C1  CL3   504      17.789  12.097 -16.318  1.00  0.00
ATOM   2543 CL1  CL3   504      16.188  12.015 -15.874  1.00  0.00
ATOM   2544 CL2  CL3   504      18.748  10.745 -15.757  1.00  0.00
ATOM   2545 CL3  CL3   504      18.482  13.564 -15.707  1.00  0.00
TER   
ATOM   2546  H1  CL3   505      14.374  -5.817 -13.082  1.00  0.00
ATOM   2547  C1  CL3   505      13.594  -5.966 -12.321  1.00  0.00
ATOM   2548 CL1  CL3   505      12.085  -5.259 -12.812  1.00  0.00
ATOM   2549 CL2  CL3   505      13.401  -7.701 -12.356  1.00  0.00
ATOM   2550 CL3  CL3   505      13.985  -5.578 -10.652  1.00  0.00
TER   
ATOM   2551  H1  CL3   506     -21.087  16.490  -9.623  1.00  0.00
ATOM   2552  C1  CL3   506     -20.127  16.823  -9.200  1.00  0.00
ATOM   2553 CL1  CL3   506     -19.782  15.415  -8.172  1.00  0.00
ATOM   2554 CL2  CL3   506     -18.877  16.976 -10.468  1.00  0.00
ATOM   2555 CL3  CL3   506     -20.143  18.299  -8.235  1.00  0.00
TER   
ATOM   2556  H1  CL3   507     -13.829   4.852   2.148  1.00  0.00
ATOM   2557  C1  CL3   507     -14.274   4.281   1.320  1.00  0.00
ATOM   2558 CL1  CL3   507     -14.760   5.306  -0.012  1.00  0.00
ATOM   2559 CL2  CL3   507     -13.129   3.068   0.811  1.00  0.00
ATOM   2560 CL3  CL3   507     -15.714   3.503   2.056  1.00  0.00
TER   
ATOM   2561  H1  CL3   508      15.286  -1.094   8.194  1.00  0.00
ATOM   2562  C1  CL3   508      15.933  -1.828   7.692  1.00  0.00
ATOM   2563 CL1  CL3   508      14.953  -2.854   6.682  1.00  0.00
ATOM   2564 CL2  CL3   508      16.738  -2.698   9.019  1.00  0.00
ATOM   2565 CL3  CL3   508      17.035  -1.039   6.672  1.00  0.00
TER   
ATOM   2566  H1  CL3   509     -17.196   8.619  17.967  1.00  0.00
ATOM   2567  C1  CL3   509     -17.464   8.331  18.994  1.00  0.00
ATOM   2568 CL1  CL3   509     -16.636   6.757  19.144  1.00  0.00
ATOM   2569 CL2  CL3   509     -16.797   9.353  20.247  1.00  0.00
ATOM   2570 CL3  CL3   509     -19.252   8.183  19.156  1.00  0.00
TER   
ATOM   2571  H1  CL3   510      16.717   8.910   6.883  1.00  0.00
ATOM   2572  C1  CL3   510      17.071   9.946   6.773  1.00  0.00
ATOM   2573 CL1  CL3   510      18.828   9.717   6.643  1.00  0.00
ATOM   2574 CL2  CL3   510      16.352  10.675   5.337  1.00  0.00
ATOM   2575 CL3  CL3   510      16.671  10.903   8.244  1.00  0.00
TER   
ATOM   2576  H1  CL3   511      15.089   8.123  12.922  1.00  0.00
ATOM   2577  C1  CL3   511      15.187   7.887  11.852  1.00  0.00
ATOM   2578 CL1  CL3   511      16.821   8.315  11.385  1.00  0.00
ATOM   2579 CL2  CL3   511      14.867   6.159  11.584  1.00  0.00
ATOM   2580 CL3  CL3   511      14.003   8.894  11.086  1.00  0.00
TER   
ATOM   2581  H1  CL3   512      20.083  18.508  -1.573  1.00  0.00
ATOM   2582  C1  CL3   512      19.509  19.388  -1.897  1.00  0.00
ATOM   2583 CL1  CL3   512      19.779  20.398  -0.511  1.00  0.00
ATOM   2584 CL2  CL3   512      20.191  20.201  -3.352  1.00  0.00
ATOM   2585 CL3  CL3   512      17.857  18.894  -1.927  1.00  0.00
TER   
ATOM   2586  H1  CL3   513      13.298  14.305  12.311  1.00  0.00
ATOM   2587  C1  CL3   513      13.604  15.164  11.696  1.00  0.00
ATOM   2588 CL1  CL3   513      13.723  16.539  12.667  1.00  0.00
ATOM   2589 CL2  CL3   513      15.066  14.748  10.838  1.00  0.00
ATOM   2590 CL3  CL3   513      12.300  15.301  10.479  1.00  0.00
TER   
ATOM   2591  H1  CL3   514       8.296  -2.713  -8.373  1.00  0.00
ATOM   2592  C1  CL3   514       8.707  -3.331  -7.561  1.00  0.00
ATOM   2593 CL1  CL3   514       7.280  -4.244  -7.010  1.00  0.00
ATOM   2594 CL2  CL3   514      10.016  -4.437  -8.134  1.00  0.00
ATOM   2595 CL3  CL3   514       9.275  -2.118  -6.296  1.00  0.00
TER   
ATOM   2596  H1  CL3   515      15.592  15.413  -9.649  1.00  0.00
ATOM   2597  C1  CL3   515      15.215  15.120  -8.658  1.00  0.00
ATOM   2598 CL1  CL3   515      16.592  14.280  -7.850  1.00  0.00
ATOM   2599 CL2  CL3   515      14.736  16.602  -7.781  1.00  0.00
ATOM   2600 CL3  CL3   515      13.771  14.060  -8.955  1.00  0.00
TER   
ATOM   2601  H1  CL3   516      15.450  10.918   2.649  1.00  0.00
ATOM   2602  C1  CL3   516      16.066  10.738   1.756  1.00  0.00
ATOM   2603 CL1  CL3   516      17.330  11.854   1.787  1.00  0.00
ATOM   2604 CL2  CL3   516      16.647   9.161   1.886  1.00  0.00
ATOM   2605 CL3  CL3   516      14.963  11.001   0.436  1.00  0.00
TER   
ATOM   2606  H1  CL3   517      18.906  15.938  17.698  1.00  0.00
ATOM   2607  C1  CL3   517      19.663  15.496  18.362  1.00  0.00
ATOM   2608 CL1  CL3   517      19.741  16.513  19.726  1.00  0.00
ATOM   2609 CL2  CL3   517      19.073  13.900  18.650  1.00  0.00
ATOM   2610 CL3  CL3   517      21.356  15.354  17.770  1.00  0.00
TER   
ATOM   2611  H1  CL3   518      13.877  14.476   1.696  1.00  0.00
ATOM   2612  C1  CL3   518      13.276  14.506   2.616  1.00  0.00
ATOM   2613 CL1  CL3   518      13.206  12.814   3.170  1.00  0.00
ATOM   2614 CL2  CL3   518      14.133  15.592   3.705  1.00  0.00
ATOM   2615 CL3  CL3   518      11.606  15.013   2.121  1.00  0.00
TER   
ATOM   2616  H1  CL3   519      16.608  -7.478 -15.297  1.00  0.00
ATOM   2617  C1  CL3   519      16.855  -8.280 -14.586  1.00  0.00
ATOM   2618 CL1  CL3   519      16.876  -7.826 -12.937  1.00  0.00
ATOM   2619 CL2  CL3   519      15.530  -9.383 -14.727  1.00  0.00
ATOM   2620 CL3  CL3   519      18.445  -8.931 -15.039  1.00  0.00
TER   
ATOM   2621  H1  CL3   520      14.510   2.752 -13.649  1.00  0.00
ATOM   2622  C1  CL3   520      13.519   2.277 -13.594  1.00  0.00
ATOM   2623 CL1  CL3   520      13.605   0.647 -14.215  1.00  0.00
ATOM   2624 CL2  CL3   520      12.734   2.338 -11.992  1.00  0.00
ATOM   2625 CL3  CL3   520      12.487   3.220 -14.579  1.00  0.00
TER   
ATOM   2626  H1  CL3   521      19.249  -2.670  20.536  1.00  0.00
ATOM   2627  C1  CL3   521      19.442  -2.263  19.533  1.00  0.00
ATOM   2628 CL1  CL3   521      18.890  -3.387  18.260  1.00  0.00
ATOM   2629 CL2  CL3   521      18.499  -0.839  19.438  1.00  0.00
ATOM   2630 CL3  CL3   521      21.164  -1.982  19.334  1.00  0.00
TER   
ATOM   2631  H1  CL3   522      16.431   3.451  13.246  1.00  0.00
ATOM   2632  C1  CL3   522      17.264   3.366  13.959  1.00  0.00
ATOM   2633 CL1  CL3   522      18.635   2.551  13.093  1.00  0.00
ATOM   2634 CL2  CL3   522      17.667   4.895  14.684  1.00  0.00
ATOM   2635 CL3  CL3   522      16.735   2.257  15.198  1.00  0.00
TER   
ATOM   2636  H1  CL3   523      17.682   4.068  17.145  1.00  0.00
ATOM   2637  C1  CL3   523      18.194   4.266  18.099  1.00  0.00
ATOM   2638 CL1  CL3   523      19.851   4.402  17.530  1.00  0.00
ATOM   2639 CL2  CL3   523      17.584   5.762  18.693  1.00  0.00
ATOM   2640 CL3  CL3   523      17.856   2.947  19.203  1.00  0.00
TER   
ATOM   2641  H1  CL3   524      14.454  18.640  18.578  1.00  0.00
ATOM   2642  C1  CL3   524      15.052  18.448  17.675  1.00  0.00
ATOM   2643 CL1  CL3   524      15.531  19.941  16.874  1.00  0.00
ATOM   2644 CL2  CL3   524      16.515  17.636  18.323  1.00  0.00
ATOM   2645 CL3  CL3   524      14.171  17.336  16.603  1.00  0.00
TER   
ATOM   2646  H1  CL3   525      15.559  19.020   2.841  1.00  0.00
ATOM   2647  C1  CL3   525      16.566  19.459   2.903  1.00  0.00
ATOM   2648 CL1  CL3   525      16.521  20.505   4.343  1.00  0.00
ATOM   2649 CL2  CL3   525      17.809  18.263   3.054  1.00  0.00
ATOM   2650 CL3  CL3   525      16.678  20.141   1.345  1.00  0.00
TER   
END   
