# Supplementary material for: Durable Nanocellulose-Stabilized Emulsions of Dithizone/Chloroform in Water for Hg2+ Detection: A Novel Approach for a Classical Problem
Source: ACS Appl Mater Interfaces. 2023 Feb 23;15(9):12580–9. doi: 10.1021/acsami.2c22713 (PMC9999351; doi:10.1021/acsami.2c22713)
Supplement: Supplementary file 2 — am2c22713_si_002.zip [file am2c22713_si_002.zip › Dithizone in chloroform/thione_clf_solvated_3nm-cutoutn-0.xyz]

105
Created with MDTraj 1.9.7, 2022-12-05
 S           24.366           27.370           24.356
 N           25.208           24.696           21.452
 N           25.118           25.947           22.174
 N           22.908           24.689           24.141
 N           23.095           25.297           23.036
 C           25.489           23.460           22.062
 C           24.953           22.298           21.497
 C           26.363           23.335           23.153
 C           25.336           21.029           22.056
 C           26.607           22.097           23.785
 C           26.099           20.903           23.243
 C           21.693           24.088           24.246
 C           21.565           22.688           24.244
 C           20.522           24.823           24.453
 C           20.321           22.097           24.372
 C           19.235           24.227           24.551
 C           19.148           22.831           24.471
 C           24.118           26.298           23.089
 H           24.296           22.239           20.634
 H           26.874           24.156           23.648
 H           24.706           24.660           20.574
 H           25.035           20.160           21.479
 H           27.193           21.944           24.687
 H           26.356           19.920           23.626
 H           22.378           21.969           24.271
 H           20.646           25.895           24.576
 H           26.079           26.230           22.326
 H           20.252           21.013           24.350
 H           18.390           24.854           24.818
 H           18.222           22.286           24.627
 H           19.152           27.781           23.398
 C           19.248           27.729           22.321
CL           18.200           26.474           21.602
CL           18.662           29.346           22.024
CL           20.942           27.480           21.847
 H           20.829           18.348           28.623
 C           20.705           19.229           28.015
CL           21.186           18.632           26.470
CL           19.020           19.566           28.156
CL           21.757           20.395           28.686
 H           24.123           15.905           19.556
 C           23.740           15.377           20.485
CL           24.909           14.099           20.759
CL           23.794           16.690           21.604
CL           22.106           14.860           20.090
 H           17.467           28.516           26.928
 C           16.675           28.646           26.245
CL           15.189           28.523           27.073
CL           16.829           30.065           25.300
CL           16.760           27.105           25.395
 H           20.523           17.586           23.769
 C           19.573           17.460           23.151
CL           19.012           15.781           23.056
CL           18.365           18.497           23.843
CL           19.675           18.001           21.517
 H           15.731           19.324           28.885
 C           14.861           19.845           28.566
CL           14.583           21.151           29.680
CL           15.259           20.524           26.973
CL           13.560           18.697           28.351
 H           22.931           28.888           18.831
 C           23.985           29.308           18.825
CL           24.457           29.598           17.152
CL           23.956           30.826           19.808
CL           24.929           28.156           19.717
 H           29.743           25.330           20.372
 C           29.796           26.312           20.906
CL           29.840           26.092           22.685
CL           31.195           27.076           20.223
CL           28.368           27.105           20.345
 H           30.735           23.213           27.091
 C           30.449           23.222           26.065
CL           30.116           21.555           25.615
CL           29.037           24.148           25.915
CL           31.766           23.912           25.113
 H           24.189           22.324           26.908
 C           24.189           23.206           27.597
CL           25.178           24.545           26.927
CL           24.847           22.634           29.172
CL           22.536           23.744           27.760
 H           16.726           21.321           23.052
 C           15.893           21.230           22.316
CL           16.167           19.983           21.106
CL           14.417           20.862           23.318
CL           15.821           22.907           21.572
 H           26.214           17.876           27.489
 C           26.274           18.296           26.484
CL           27.154           17.213           25.344
CL           24.657           18.496           25.976
CL           26.994           19.853           26.675
 H           22.084           27.756           26.507
 C           21.261           28.106           27.096
CL           20.160           26.876           27.597
CL           22.000           28.896           28.512
CL           20.468           29.219           26.010
 H           21.023           22.849           21.634
 C           21.026           22.161           20.852
CL           21.907           22.762           19.443
CL           21.687           20.601           21.443
CL           19.383           21.699           20.357
 H           28.698           20.146           21.495
 C           29.816           20.245           21.653
CL           30.092           21.929           22.075
CL           30.394           19.177           23.001
CL           30.497           19.765           20.065
