# Supplementary material for: Durable Nanocellulose-Stabilized Emulsions of Dithizone/Chloroform in Water for Hg2+ Detection: A Novel Approach for a Classical Problem
Source: ACS Appl Mater Interfaces. 2023 Feb 23;15(9):12580–9. doi: 10.1021/acsami.2c22713 (PMC9999351; doi:10.1021/acsami.2c22713)
Supplement: Supplementary file 2 — am2c22713_si_002.zip [file am2c22713_si_002.zip › Dithizone in chloroform/thione_clf_solvated_3nm-cutoutn-1.xyz]

130
Created with MDTraj 1.9.7, 2022-12-05
 S           25.010           28.000           23.367
 N           24.935           24.567           21.566
 N           25.343           25.737           22.255
 N           23.002           25.355           24.287
 N           23.220           26.010           23.206
 C           25.241           23.293           22.136
 C           24.962           22.184           21.348
 C           25.614           23.053           23.435
 C           25.167           20.882           21.827
 C           25.729           21.735           23.991
 C           25.487           20.598           23.131
 C           21.861           24.459           24.415
 C           22.103           23.093           24.265
 C           20.623           24.961           24.743
 C           21.068           22.167           24.399
 C           19.517           23.998           24.715
 C           19.770           22.633           24.489
 C           24.518           26.489           23.079
 H           24.644           22.251           20.312
 H           25.828           23.920           24.053
 H           24.316           24.683           20.774
 H           24.740           20.092           21.217
 H           26.042           21.660           25.029
 H           25.567           19.561           23.445
 H           23.080           22.707           23.990
 H           20.420           25.992           25.017
 H           26.183           26.236           21.990
 H           21.189           21.096           24.259
 H           18.451           24.149           24.857
 H           18.941           21.937           24.400
 H           14.429           25.511           23.142
 C           14.794           26.542           22.957
CL           16.147           26.737           24.068
CL           15.418           26.582           21.321
CL           13.500           27.735           23.324
 H           17.997           27.959           22.386
 C           18.483           28.751           21.731
CL           18.625           27.866           20.219
CL           17.450           30.097           21.480
CL           20.084           29.101           22.287
 H           21.932           19.282           29.095
 C           20.943           19.429           28.645
CL           20.955           18.507           27.162
CL           19.620           18.856           29.644
CL           20.932           21.161           28.360
 H           26.590           18.100           17.751
 C           27.104           19.020           17.939
CL           28.133           18.456           19.147
CL           27.930           19.665           16.482
CL           26.000           20.257           18.545
 H           23.092           16.668           20.320
 C           23.763           16.713           21.155
CL           25.449           16.814           20.666
CL           23.269           17.982           22.214
CL           23.643           15.226           21.977
 H           20.818           18.591           22.974
 C           19.834           18.712           22.642
CL           19.337           17.204           21.874
CL           18.851           19.050           24.055
CL           19.785           20.063           21.515
 H           16.964           20.862           29.656
 C           16.318           20.677           28.808
CL           15.287           22.098           28.756
CL           17.235           20.491           27.282
CL           15.246           19.285           29.066
 H           23.473           18.470           18.574
 C           23.017           17.963           17.680
CL           23.065           19.207           16.488
CL           24.044           16.584           17.178
CL           21.324           17.522           18.038
 H           24.113           29.929           21.473
 C           24.150           29.978           20.326
CL           22.535           29.595           19.762
CL           24.492           31.651           20.001
CL           25.255           28.721           19.729
 H           30.348           25.473           21.463
 C           29.936           26.396           21.802
CL           28.749           26.111           23.104
CL           31.299           27.353           22.398
CL           29.137           27.187           20.463
 H           28.469           29.630           22.641
 C           28.926           30.590           22.762
CL           29.002           31.240           21.097
CL           27.810           31.507           23.738
CL           30.534           30.437           23.485
 H           28.647           23.481           16.493
 C           27.730           23.631           17.031
CL           27.421           25.350           17.028
CL           26.465           22.706           16.203
CL           28.080           23.096           18.690
 H           30.856           24.849           27.520
 C           30.629           24.120           26.745
CL           28.959           24.322           26.477
CL           31.446           24.386           25.181
CL           30.929           22.531           27.375
 H           23.204           22.587           27.166
 C           23.818           23.183           27.802
CL           25.131           23.774           26.830
CL           24.251           22.216           29.222
CL           22.772           24.496           28.318
 H           16.772           20.963           24.493
 C           16.028           21.585           24.025
CL           16.335           22.299           22.454
CL           14.616           20.509           24.011
CL           15.758           22.864           25.140
 H           25.821           17.291           27.287
 C           25.852           17.796           26.326
CL           27.366           18.686           26.083
CL           25.549           16.707           24.964
CL           24.571           18.977           26.320
 H           17.475           26.149           29.744
 C           17.933           25.859           28.746
CL           18.887           24.368           28.969
CL           16.579           25.459           27.691
CL           18.783           27.244           28.290
 H           22.459           27.338           26.531
 C           23.025           28.100           27.032
CL           22.599           28.054           28.732
CL           24.790           27.932           26.899
CL           22.370           29.509           26.216
 H           21.538           23.145           21.256
 C           21.265           23.215           20.210
CL           21.914           24.785           19.529
CL           21.804           21.831           19.185
CL           19.525           23.211           20.023
 H           28.607           21.002           24.796
 C           29.217           20.915           23.822
CL           28.716           22.311           22.922
CL           30.893           20.795           24.315
CL           28.663           19.497           22.922
