# Supplementary material for: Durable Nanocellulose-Stabilized Emulsions of Dithizone/Chloroform in Water for Hg2+ Detection: A Novel Approach for a Classical Problem
Source: ACS Appl Mater Interfaces. 2023 Feb 23;15(9):12580–9. doi: 10.1021/acsami.2c22713 (PMC9999351; doi:10.1021/acsami.2c22713)
Supplement: Supplementary file 2 — am2c22713_si_002.zip [file am2c22713_si_002.zip › Dithizone in chloroform/thione_clf_solvated_3nm-cutoutn-2.xyz]

115
Created with MDTraj 1.9.7, 2022-12-05
 S           24.239           27.829           23.903
 N           25.014           24.659           21.298
 N           25.051           25.824           22.124
 N           22.874           25.136           24.173
 N           22.939           25.630           22.996
 C           25.255           23.450           21.840
 C           25.246           22.282           20.982
 C           25.553           23.218           23.161
 C           25.472           20.980           21.436
 C           25.802           21.922           23.692
 C           25.723           20.827           22.820
 C           21.849           24.213           24.423
 C           22.116           22.906           24.916
 C           20.518           24.669           24.357
 C           21.002           22.110           25.308
 C           19.409           23.909           24.711
 C           19.677           22.604           25.251
 C           24.126           26.362           23.082
 H           25.154           22.488           19.919
 H           25.668           24.099           23.785
 H           24.610           24.810           20.382
 H           25.539           20.126           20.769
 H           26.022           21.740           24.740
 H           26.003           19.842           23.182
 H           23.157           22.601           24.889
 H           20.254           25.650           23.973
 H           25.915           26.353           22.119
 H           21.132           21.083           25.638
 H           18.384           24.267           24.677
 H           18.865           21.911           25.452
 H           15.524           24.585           25.205
 C           15.391           25.258           24.412
CL           16.605           26.498           24.397
CL           15.261           24.405           22.803
CL           13.856           25.980           24.708
 H           19.550           26.747           21.693
 C           20.003           27.642           21.289
CL           21.130           27.034           20.029
CL           18.824           28.598           20.508
CL           20.877           28.479           22.607
 H           21.300           19.243           28.637
 C           20.555           18.739           28.011
CL           21.502           18.161           26.714
CL           19.921           17.411           28.864
CL           19.209           19.757           27.435
 H           30.444           18.948           19.205
 C           29.779           18.736           18.314
CL           28.269           19.651           18.467
CL           30.664           19.182           16.885
CL           29.479           16.999           18.292
 H           23.573           18.172           21.487
 C           23.830           17.297           22.123
CL           25.425           16.847           21.493
CL           24.000           17.870           23.755
CL           22.597           16.172           22.108
 H           21.888           19.193           19.167
 C           21.760           18.281           18.478
CL           21.191           18.798           16.927
CL           23.354           17.603           18.185
CL           20.590           17.149           19.103
 H           24.518           28.503           21.304
 C           24.812           29.174           20.457
CL           23.751           30.542           20.446
CL           26.480           29.675           20.627
CL           24.626           28.308           18.971
 H           29.094           24.974           23.268
 C           28.976           26.031           23.059
CL           27.830           26.875           24.197
CL           30.618           26.644           23.334
CL           28.533           26.256           21.348
 H           25.432           31.932           25.458
 C           24.580           32.115           26.163
CL           24.215           33.810           26.142
CL           23.180           31.220           25.522
CL           25.055           31.538           27.760
 H           29.143           24.524           18.647
 C           28.524           24.403           17.708
CL           28.413           25.939           16.990
CL           29.220           23.156           16.673
CL           26.938           23.905           18.266
 H           30.306           23.322           27.825
 C           30.077           23.093           26.819
CL           28.428           23.093           26.729
CL           30.748           24.159           25.631
CL           31.006           21.557           26.709
 H           22.639           22.273           28.015
 C           23.742           22.026           28.063
CL           24.759           23.377           27.656
CL           24.127           20.676           26.927
CL           24.076           21.534           29.667
 H           29.011           16.463           26.445
 C           28.337           17.234           26.033
CL           29.261           18.731           25.697
CL           27.750           16.576           24.526
CL           26.986           17.598           27.082
 H           17.036           23.882           29.245
 C           17.510           23.817           28.282
CL           19.100           23.121           28.535
CL           16.436           22.695           27.270
CL           17.552           25.369           27.514
 H           22.833           26.979           26.384
 C           22.190           27.264           27.244
CL           22.053           25.710           28.076
CL           23.012           28.571           28.135
CL           20.645           27.877           26.420
 H           22.229           22.851           21.290
 C           21.442           22.310           20.773
CL           21.838           22.212           19.170
CL           21.051           20.842           21.642
CL           19.960           23.282           20.737
 H           28.768           21.525           23.360
 C           29.273           21.379           22.395
CL           28.532           22.429           21.186
CL           30.911           21.766           22.709
CL           29.155           19.686           21.920
