# Supplementary material for: Durable Nanocellulose-Stabilized Emulsions of Dithizone/Chloroform in Water for Hg2+ Detection: A Novel Approach for a Classical Problem
Source: ACS Appl Mater Interfaces. 2023 Feb 23;15(9):12580–9. doi: 10.1021/acsami.2c22713 (PMC9999351; doi:10.1021/acsami.2c22713)
Supplement: Supplementary file 2 — am2c22713_si_002.zip [file am2c22713_si_002.zip › Dithizone in chloroform/thione_clf_solvated_3nm-cutoutn-3.xyz]

125
Created with MDTraj 1.9.7, 2022-12-05
 S           24.590           27.829           22.922
 N           25.320           23.956           21.877
 N           25.450           25.352           22.231
 N           22.752           25.395           23.590
 N           23.144           25.588           22.418
 C           25.604           22.920           22.745
 C           25.145           21.637           22.426
 C           26.205           23.111           24.016
 C           25.292           20.553           23.284
 C           26.368           22.015           24.867
 C           25.915           20.801           24.529
 C           21.556           24.676           23.614
 C           21.619           23.248           23.859
 C           20.289           25.326           23.428
 C           20.420           22.486           23.877
 C           19.089           24.518           23.415
 C           19.205           23.100           23.599
 C           24.392           26.215           22.571
 H           24.597           21.562           21.491
 H           26.612           24.098           24.217
 H           24.977           23.697           20.961
 H           25.028           19.548           22.967
 H           26.782           22.191           25.855
 H           26.137           19.985           25.210
 H           22.549           22.689           23.915
 H           20.332           26.392           23.224
 H           26.347           25.773           22.024
 H           20.335           21.448           24.184
 H           18.151           24.980           23.120
 H           18.366           22.411           23.560
 H           14.301           25.825           23.415
 C           13.246           25.693           23.022
CL           12.658           27.300           22.985
CL           13.366           25.004           21.465
CL           12.358           24.653           24.109
 H           20.146           25.722           20.361
 C           19.948           26.853           20.121
CL           19.522           26.967           18.417
CL           18.524           27.189           21.043
CL           21.288           27.897           20.514
 H           21.820           18.181           27.843
 C           21.617           17.827           26.776
CL           23.146           17.360           26.058
CL           20.527           16.430           27.032
CL           20.761           19.206           25.929
 H           23.545           17.991           20.376
 C           22.814           17.266           20.895
CL           23.807           15.793           21.353
CL           22.234           18.034           22.385
CL           21.471           16.965           19.745
 H           19.250           18.179           23.597
 C           18.308           18.072           23.217
CL           18.397           17.587           21.536
CL           17.656           16.817           24.219
CL           17.476           19.595           23.367
 H           15.391           19.468           19.923
 C           15.462           20.431           19.377
CL           15.912           20.170           17.677
CL           13.958           21.360           19.539
CL           16.804           21.208           20.142
 H           24.004           29.907           18.558
 C           24.427           30.872           18.738
CL           23.080           31.991           18.492
CL           24.860           30.776           20.425
CL           25.811           31.062           17.666
 H           29.744           25.882           24.124
 C           29.159           26.770           24.131
CL           27.959           26.760           25.401
CL           30.393           27.887           24.528
CL           28.412           27.220           22.633
 H           15.660           23.296           17.726
 C           15.847           24.344           17.576
CL           16.330           25.156           19.061
CL           17.084           24.175           16.344
CL           14.343           25.043           17.011
 H           28.054           29.433           26.417
 C           27.760           30.471           26.100
CL           26.734           30.282           24.682
CL           26.886           31.021           27.537
CL           29.277           31.353           25.698
 H           27.759           25.695           18.932
 C           26.962           25.616           18.142
CL           27.508           26.441           16.670
CL           26.563           23.899           17.986
CL           25.548           26.472           18.781
 H           29.227           24.185           25.783
 C           30.057           23.504           25.531
CL           30.157           23.337           23.756
CL           31.504           24.325           26.114
CL           29.771           21.984           26.306
 H           22.579           22.617           26.579
 C           23.220           22.813           27.454
CL           24.429           24.066           27.232
CL           23.948           21.249           27.877
CL           22.178           23.339           28.772
 H           26.894           23.297           30.155
 C           27.908           22.837           30.017
CL           27.636           21.260           29.276
CL           28.782           23.958           29.072
CL           28.520           22.778           31.686
 H           27.639           16.892           26.198
 C           28.491           16.909           25.460
CL           29.073           18.568           25.281
CL           29.771           15.800           25.937
CL           27.752           16.322           23.991
 H           15.705           23.776           27.676
 C           16.590           23.862           27.014
CL           17.596           22.461           27.199
CL           16.054           24.030           25.316
CL           17.509           25.315           27.478
 H           20.884           25.966           26.773
 C           21.062           27.027           27.069
CL           21.297           26.977           28.827
CL           22.574           27.579           26.349
CL           19.755           28.162           26.623
 H           20.499           22.641           21.522
 C           20.790           22.370           20.466
CL           22.389           23.123           20.404
CL           20.882           20.631           20.355
CL           19.702           23.108           19.344
 H           28.075           20.330           21.971
 C           28.131           19.815           20.973
CL           27.785           21.252           20.049
CL           29.858           19.375           20.710
CL           27.045           18.467           20.757
