# Supplementary material for: Durable Nanocellulose-Stabilized Emulsions of Dithizone/Chloroform in Water for Hg2+ Detection: A Novel Approach for a Classical Problem
Source: ACS Appl Mater Interfaces. 2023 Feb 23;15(9):12580–9. doi: 10.1021/acsami.2c22713 (PMC9999351; doi:10.1021/acsami.2c22713)
Supplement: Supplementary file 2 — am2c22713_si_002.zip [file am2c22713_si_002.zip › Dithizone in chloroform/thione_clf_solvated_3nm-cutoutn-4.xyz]

115
Created with MDTraj 1.9.7, 2022-12-05
 S           24.371           27.776           22.474
 N           25.601           23.940           21.743
 N           25.524           25.343           22.041
 N           22.897           25.163           23.497
 N           23.293           25.375           22.316
 C           25.616           22.840           22.677
 C           25.570           21.562           22.131
 C           25.905           23.067           24.062
 C           25.711           20.400           23.002
 C           25.977           21.909           24.912
 C           25.993           20.596           24.330
 C           21.609           24.560           23.633
 C           21.475           23.283           24.180
 C           20.390           25.250           23.234
 C           20.165           22.790           24.500
 C           19.109           24.690           23.356
 C           18.969           23.457           24.062
 C           24.435           26.109           22.270
 H           25.460           21.228           21.103
 H           25.763           24.078           24.432
 H           25.528           23.729           20.756
 H           25.777           19.454           22.472
 H           25.995           22.231           25.949
 H           26.014           19.711           24.959
 H           22.296           22.694           24.578
 H           20.476           26.208           22.729
 H           26.408           25.827           22.135
 H           20.031           21.884           25.084
 H           18.231           25.248           23.043
 H           17.982           23.096           24.336
 H           14.584           28.013           21.542
 C           14.613           27.248           22.273
CL           12.971           26.770           22.860
CL           15.299           25.797           21.545
CL           15.605           27.756           23.567
 H           22.444           27.178           19.883
 C           21.950           27.650           18.996
CL           22.233           26.674           17.559
CL           20.283           27.797           19.348
CL           22.748           29.309           18.924
 H           22.397           17.731           27.311
 C           22.856           17.912           26.341
CL           24.648           17.962           26.538
CL           22.260           16.615           25.267
CL           22.365           19.513           25.717
 H           25.726           17.221           22.466
 C           25.338           16.419           21.804
CL           25.959           14.872           22.399
CL           23.570           16.465           21.939
CL           25.804           16.687           20.067
 H           18.317           17.511           23.724
 C           18.535           18.610           23.541
CL           20.108           18.752           22.696
CL           17.290           19.124           22.438
CL           18.282           19.327           25.117
 H           16.418           20.876           20.398
 C           16.893           21.634           19.764
CL           17.633           20.902           18.435
CL           15.417           22.502           19.248
CL           17.930           22.733           20.774
 H           24.162           31.481           21.016
 C           24.490           32.448           20.548
CL           23.007           33.366           20.392
CL           25.552           33.224           21.714
CL           25.466           32.135           19.056
 H           29.276           26.840           22.430
 C           28.967           27.297           23.394
CL           28.095           26.049           24.279
CL           30.288           28.052           24.249
CL           27.868           28.530           22.792
 H           27.988           29.249           18.300
 C           27.289           28.799           17.526
CL           26.939           29.961           16.340
CL           28.131           27.396           16.818
CL           25.948           27.997           18.425
 H           22.818           23.770           26.674
 C           23.384           24.430           27.408
CL           24.490           25.428           26.402
CL           24.221           23.330           28.414
CL           22.277           25.435           28.273
 H           13.435           22.471           24.974
 C           14.142           21.680           24.651
CL           15.187           21.129           25.994
CL           13.258           20.155           24.301
CL           14.913           22.429           23.223
 H           26.845           23.770           29.898
 C           27.866           23.646           29.491
CL           28.189           21.981           29.417
CL           27.890           24.501           27.943
CL           28.911           24.360           30.664
 H           28.179           17.856           27.367
 C           28.675           18.039           26.446
CL           28.709           19.826           26.409
CL           30.286           17.392           26.774
CL           27.801           17.239           25.153
 H           18.381           24.843           29.136
 C           17.964           24.513           28.239
CL           18.433           22.765           28.182
CL           16.184           24.554           28.302
CL           18.587           25.500           26.857
 H           20.223           27.601           24.218
 C           20.755           28.541           24.516
CL           19.696           29.502           25.483
CL           22.186           28.085           25.479
CL           21.118           29.208           22.948
 H           22.250           23.850           20.380
 C           22.244           23.123           19.523
CL           23.703           23.400           18.552
CL           22.266           21.508           20.178
CL           20.753           23.573           18.694
 H           28.335           22.098           22.078
 C           29.074           21.419           21.646
CL           28.497           20.769           20.116
CL           30.547           22.342           21.233
CL           29.293           20.223           22.860
