# Supplementary material for: Durable Nanocellulose-Stabilized Emulsions of Dithizone/Chloroform in Water for Hg2+ Detection: A Novel Approach for a Classical Problem
Source: ACS Appl Mater Interfaces. 2023 Feb 23;15(9):12580–9. doi: 10.1021/acsami.2c22713 (PMC9999351; doi:10.1021/acsami.2c22713)
Supplement: Supplementary file 2 — am2c22713_si_002.zip [file am2c22713_si_002.zip › Dithizone in chloroform/thione_clf_solvated_3nm-cutoutn-5.xyz]

130
Created with MDTraj 1.9.7, 2022-12-05
 S           24.745           27.498           22.226
 N           25.871           23.640           21.672
 N           25.794           25.067           21.803
 N           22.651           25.484           23.062
 N           23.498           25.062           22.147
 C           25.700           22.896           22.836
 C           25.635           21.512           22.716
 C           25.604           23.520           24.127
 C           25.461           20.766           23.897
 C           25.475           22.711           25.318
 C           25.344           21.314           25.169
 C           21.526           24.636           23.254
 C           21.695           23.370           23.895
 C           20.261           25.072           22.870
 C           20.586           22.482           23.994
 C           19.170           24.218           23.089
 C           19.335           22.931           23.570
 C           24.692           25.820           22.051
 H           25.719           21.053           21.736
 H           25.682           24.597           24.242
 H           25.554           23.335           20.760
 H           25.325           19.688           23.876
 H           25.498           23.161           26.307
 H           25.064           20.690           26.012
 H           22.633           22.970           24.269
 H           19.983           26.027           22.432
 H           26.661           25.587           21.754
 H           20.744           21.545           24.520
 H           18.216           24.522           22.669
 H           18.447           22.325           23.726
 H           14.954           28.441           24.078
 C           15.284           27.425           23.867
CL           15.427           26.443           25.288
CL           14.238           26.545           22.665
CL           16.932           27.822           23.227
 H           22.335           26.807           20.476
 C           22.349           26.741           19.414
CL           23.973           26.573           18.715
CL           21.302           25.328           18.946
CL           21.471           28.165           18.782
 H           22.691           17.025           27.273
 C           23.037           17.455           26.297
CL           24.738           17.601           26.264
CL           22.518           16.173           25.280
CL           22.288           19.031           25.816
 H           26.867           16.941           19.619
 C           27.171           17.805           19.069
CL           25.739           18.389           18.261
CL           27.548           18.983           20.319
CL           28.363           17.343           17.893
 H           23.458           14.680           20.382
 C           24.381           15.058           20.697
CL           25.568           14.819           19.424
CL           24.079           16.815           20.897
CL           24.800           14.242           22.189
 H           18.343           17.595           23.252
 C           18.197           18.710           23.169
CL           19.080           19.312           21.811
CL           16.553           19.065           23.075
CL           18.837           19.272           24.708
 H           13.866           22.109           20.616
 C           14.774           21.999           19.967
CL           15.129           20.378           19.365
CL           14.233           23.012           18.660
CL           16.150           22.707           20.808
 H           24.029           30.205           21.565
 C           24.337           31.194           21.274
CL           22.997           32.040           20.416
CL           24.958           32.143           22.550
CL           25.582           30.799           20.126
 H           30.041           26.740           22.075
 C           29.469           27.445           22.714
CL           28.787           26.695           24.060
CL           30.869           28.458           23.192
CL           28.299           28.329           21.826
 H           28.604           29.589           25.082
 C           27.795           30.296           25.070
CL           26.238           29.552           24.672
CL           27.705           31.066           26.671
CL           28.332           31.306           23.780
 H           21.280           25.458           26.325
 C           22.177           25.310           27.030
CL           23.586           25.581           25.971
CL           21.994           23.669           27.752
CL           21.975           26.666           28.194
 H           13.354           22.935           25.050
 C           13.973           22.176           24.600
CL           15.428           23.003           24.153
CL           14.385           20.890           25.779
CL           13.246           21.454           23.198
 H           28.323           25.149           28.868
 C           28.681           24.261           28.381
CL           27.756           22.861           28.896
CL           28.244           24.654           26.756
CL           30.367           23.925           28.506
 H           28.080           16.512           26.502
 C           28.752           17.485           26.475
CL           27.861           18.949           26.436
CL           29.796           17.407           27.850
CL           29.769           17.316           24.952
 H           19.485           25.534           28.472
 C           18.501           25.511           27.963
CL           17.927           23.889           28.144
CL           17.523           26.611           28.912
CL           18.576           25.975           26.283
 H           21.388           27.359           24.530
 C           21.268           28.469           24.471
CL           20.008           29.183           25.451
CL           22.761           29.236           24.945
CL           20.905           28.661           22.792
 H           28.502           22.811           18.256
 C           28.337           23.862           17.956
CL           26.793           24.224           17.252
CL           28.388           24.763           19.522
CL           29.686           24.291           16.923
 H           22.596           22.995           21.079
 C           22.457           22.125           20.385
CL           23.558           22.215           18.969
CL           22.751           20.684           21.184
CL           20.737           22.149           19.955
 H           24.332           18.614           29.303
 C           24.607           19.524           29.743
CL           26.375           19.648           29.643
CL           23.758           20.751           28.826
CL           24.155           19.437           31.407
 H           27.827           22.115           24.234
 C           28.941           21.916           23.992
CL           29.029           20.576           22.913
CL           29.581           23.288           23.193
CL           29.472           21.665           25.595
