# Supplementary material for: Durable Nanocellulose-Stabilized Emulsions of Dithizone/Chloroform in Water for Hg2+ Detection: A Novel Approach for a Classical Problem
Source: ACS Appl Mater Interfaces. 2023 Feb 23;15(9):12580–9. doi: 10.1021/acsami.2c22713 (PMC9999351; doi:10.1021/acsami.2c22713)
Supplement: Supplementary file 2 — am2c22713_si_002.zip [file am2c22713_si_002.zip › Dithizone in chloroform/thione_clf_solvated_3nm-cutoutn-6.xyz]

130
Created with MDTraj 1.9.7, 2022-12-05
 S           24.711           27.609           22.386
 N           25.628           23.778           21.662
 N           25.608           25.131           21.879
 N           22.667           25.539           23.274
 N           23.243           25.270           22.195
 C           25.706           22.797           22.675
 C           25.923           21.434           22.260
 C           25.401           23.080           24.000
 C           25.894           20.438           23.234
 C           25.425           22.032           24.943
 C           25.759           20.733           24.533
 C           21.496           24.736           23.544
 C           21.498           23.598           24.322
 C           20.290           25.236           23.016
 C           20.298           22.953           24.667
 C           19.136           24.560           23.281
 C           19.120           23.444           24.164
 C           24.516           25.978           22.079
 H           26.389           21.208           21.305
 H           25.196           24.103           24.301
 H           25.564           23.516           20.686
 H           26.093           19.429           22.886
 H           25.285           22.245           25.998
 H           25.842           19.995           25.325
 H           22.390           23.057           24.625
 H           20.158           26.146           22.439
 H           26.506           25.600           21.869
 H           20.390           22.053           25.267
 H           18.219           24.934           22.836
 H           18.217           22.869           24.347
 H           15.142           27.451           22.240
 C           15.332           27.219           23.309
CL           16.897           27.729           23.820
CL           14.002           27.899           24.215
CL           15.264           25.426           23.535
 H           20.292           25.701           18.496
 C           20.959           26.353           18.129
CL           22.417           25.356           17.746
CL           20.214           27.120           16.765
CL           21.107           27.499           19.528
 H           23.055           15.762           27.489
 C           23.025           16.783           27.010
CL           24.346           17.710           27.744
CL           23.395           16.677           25.331
CL           21.528           17.512           27.316
 H           27.112           17.098           20.659
 C           27.536           17.796           19.931
CL           26.227           18.520           19.026
CL           28.347           19.048           20.939
CL           28.545           17.012           18.880
 H           23.724           13.855           22.655
 C           24.655           14.331           22.318
CL           25.530           13.220           21.181
CL           24.177           15.830           21.482
CL           25.692           14.745           23.591
 H           19.168           17.760           25.268
 C           18.959           18.662           24.711
CL           20.604           19.116           24.488
CL           18.116           18.110           23.289
CL           17.965           19.620           25.762
 H           15.511           19.937           21.798
 C           15.795           20.892           21.450
CL           15.899           20.921           19.640
CL           14.581           22.069           21.967
CL           17.305           21.382           22.113
 H           24.200           30.942           21.322
 C           23.608           31.714           20.738
CL           22.051           30.913           20.337
CL           23.188           33.099           21.780
CL           24.376           32.194           19.223
 H           28.709           26.692           24.655
 C           28.492           27.756           24.537
CL           27.197           28.198           25.617
CL           29.973           28.529           24.917
CL           28.046           28.098           22.833
 H           15.130           23.503           18.409
 C           15.863           24.175           18.057
CL           16.990           24.618           19.356
CL           16.591           23.365           16.664
CL           15.043           25.606           17.452
 H           27.347           31.089           24.457
 C           26.489           31.811           24.366
CL           25.193           30.958           23.656
CL           26.054           32.238           26.013
CL           27.077           33.022           23.262
 H           24.782           28.437           17.567
 C           25.899           28.194           17.546
CL           26.823           29.636           17.067
CL           26.525           27.712           19.145
CL           26.171           26.871           16.449
 H           22.284           24.691           26.599
 C           22.905           24.857           27.523
CL           24.487           25.390           26.979
CL           23.008           23.437           28.487
CL           22.315           26.224           28.416
 H           13.243           21.305           25.695
 C           14.218           20.947           26.057
CL           15.180           22.413           26.095
CL           14.179           20.195           27.702
CL           14.820           19.846           24.851
 H           27.864           17.126           27.814
 C           28.368           17.734           27.023
CL           27.794           19.311           27.285
CL           30.116           17.763           27.322
CL           27.798           17.235           25.408
 H           18.766           24.827           29.057
 C           18.092           25.553           28.593
CL           16.548           25.014           29.259
CL           18.680           27.017           29.433
CL           18.098           25.516           26.825
 H           22.142           27.736           24.805
 C           21.454           28.585           24.806
CL           19.894           28.030           25.533
CL           22.249           29.835           25.677
CL           21.298           28.953           23.110
 H           26.098           21.029           17.302
 C           26.675           21.906           17.123
CL           25.550           23.270           17.066
CL           27.732           22.257           18.462
CL           27.729           21.765           15.696
 H           22.512           23.374           20.478
 C           22.028           22.355           20.267
CL           22.805           21.674           18.840
CL           22.590           21.429           21.700
CL           20.286           22.373           20.135
 H           28.212           23.951           22.825
 C           29.057           23.648           23.435
CL           29.667           22.161           22.688
CL           30.345           24.843           23.419
CL           28.550           23.570           25.178
