# Supplementary material for: Durable Nanocellulose-Stabilized Emulsions of Dithizone/Chloroform in Water for Hg2+ Detection: A Novel Approach for a Classical Problem
Source: ACS Appl Mater Interfaces. 2023 Feb 23;15(9):12580–9. doi: 10.1021/acsami.2c22713 (PMC9999351; doi:10.1021/acsami.2c22713)
Supplement: Supplementary file 2 — am2c22713_si_002.zip [file am2c22713_si_002.zip › Dithizone in chloroform/thione_clf_solvated_3nm-cutoutn-7.xyz]

135
Created with MDTraj 1.9.7, 2022-12-05
 S           24.472           27.550           23.142
 N           25.375           23.816           22.101
 N           25.430           25.177           22.457
 N           22.223           25.605           23.594
 N           23.191           25.176           22.943
 C           25.698           22.704           22.935
 C           26.036           21.475           22.422
 C           25.878           22.968           24.318
 C           26.563           20.452           23.352
 C           26.273           22.009           25.226
 C           26.668           20.725           24.712
 C           21.022           24.872           23.540
 C           21.002           23.538           23.940
 C           19.912           25.414           22.909
 C           19.865           22.768           23.731
 C           18.771           24.661           22.662
 C           18.734           23.287           23.074
 C           24.354           25.954           22.761
 H           25.978           21.290           21.353
 H           25.726           24.001           24.615
 H           25.324           23.637           21.106
 H           26.957           19.529           22.939
 H           26.284           22.227           26.290
 H           27.011           19.954           25.396
 H           21.920           23.161           24.380
 H           19.987           26.445           22.578
 H           26.366           25.564           22.446
 H           19.819           21.714           23.988
 H           17.914           25.103           22.162
 H           17.816           22.727           22.925
 H           16.417           29.220           19.177
 C           16.685           28.862           20.145
CL           15.573           29.628           21.222
CL           16.287           27.176           20.002
CL           18.381           29.258           20.277
 H           14.287           26.352           25.331
 C           15.002           25.496           25.563
CL           16.156           25.975           26.873
CL           13.852           24.250           26.130
CL           15.789           24.880           24.089
 H           21.065           25.746           20.085
 C           21.166           26.600           19.456
CL           22.463           26.448           18.369
CL           19.675           26.869           18.628
CL           21.497           27.835           20.529
 H           24.605           15.965           27.663
 C           23.687           16.536           27.303
CL           24.308           18.147           26.814
CL           22.701           15.689           26.081
CL           22.582           16.652           28.587
 H           28.461           17.071           20.366
 C           27.865           17.643           19.695
CL           26.183           17.245           20.023
CL           28.231           19.271           20.066
CL           28.435           17.113           18.124
 H           25.345           15.362           24.327
 C           26.368           15.235           24.054
CL           26.495           14.157           22.578
CL           26.956           16.863           23.737
CL           27.273           14.447           25.442
 H           17.129           18.179           26.441
 C           18.062           18.835           26.205
CL           19.312           17.660           26.136
CL           17.832           19.761           24.767
CL           18.372           19.948           27.631
 H           13.370           19.164           21.468
 C           14.114           19.990           21.438
CL           15.455           19.756           20.288
CL           13.087           21.404           20.986
CL           14.704           20.083           23.066
 H           23.204           32.547           21.630
 C           22.694           31.715           21.119
CL           21.416           30.979           22.180
CL           21.893           32.165           19.617
CL           24.025           30.623           20.837
 H           29.118           26.281           24.920
 C           28.984           27.246           25.448
CL           27.895           27.076           26.688
CL           30.493           27.943           25.977
CL           28.391           28.195           24.088
 H           16.593           22.340           19.400
 C           17.383           22.780           18.722
CL           18.686           23.307           19.754
CL           17.735           21.397           17.659
CL           16.438           24.039           17.975
 H           27.438           29.954           25.868
 C           26.584           30.629           26.113
CL           25.407           30.042           25.012
CL           26.143           30.296           27.784
CL           26.842           32.365           25.710
 H           24.526           28.278           18.348
 C           25.654           28.294           18.222
CL           26.145           30.009           18.147
CL           26.415           27.464           19.537
CL           26.017           27.413           16.714
 H           22.195           23.358           28.229
 C           23.134           23.213           28.698
CL           24.353           24.020           27.772
CL           23.403           21.498           28.790
CL           23.121           24.007           30.331
 H           29.287           22.862           30.160
 C           29.629           23.122           29.142
CL           28.296           22.744           27.995
CL           29.914           24.856           29.158
CL           31.121           22.307           28.906
 H           27.166           17.795           26.516
 C           27.948           17.871           27.242
CL           27.820           19.163           28.431
CL           27.982           16.339           28.234
CL           29.411           18.201           26.360
 H           19.291           23.190           29.795
 C           18.904           24.042           29.176
CL           17.134           23.974           29.420
CL           19.508           25.591           29.765
CL           19.256           23.647           27.477
 H           22.501           27.247           25.349
 C           21.877           27.811           26.134
CL           20.234           26.997           26.138
CL           22.723           27.715           27.729
CL           21.924           29.453           25.627
 H           27.048           20.782           17.507
 C           27.329           21.880           17.402
CL           26.223           22.680           16.239
CL           27.227           22.719           19.007
CL           29.023           21.972           16.926
 H           21.817           21.825           21.047
 C           21.767           20.719           20.914
CL           22.194           20.326           19.230
CL           22.711           19.805           22.049
CL           20.028           20.326           20.991
 H           28.613           22.741           24.059
 C           29.613           23.090           23.953
CL           30.472           21.774           23.287
CL           29.387           24.389           22.917
CL           30.379           23.598           25.411
