# Supplementary material for: Durable Nanocellulose-Stabilized Emulsions of Dithizone/Chloroform in Water for Hg2+ Detection: A Novel Approach for a Classical Problem
Source: ACS Appl Mater Interfaces. 2023 Feb 23;15(9):12580–9. doi: 10.1021/acsami.2c22713 (PMC9999351; doi:10.1021/acsami.2c22713)
Supplement: Supplementary file 2 — am2c22713_si_002.zip [file am2c22713_si_002.zip › Dithizone in chloroform/thione_clf_solvated_3nm-cutoutn-8.xyz]

125
Created with MDTraj 1.9.7, 2022-12-05
 S           24.663           27.880           23.299
 N           25.605           24.163           22.118
 N           25.624           25.531           22.532
 N           22.662           25.258           23.613
 N           23.330           25.606           22.603
 C           25.654           23.154           22.992
 C           25.406           21.827           22.532
 C           25.865           23.309           24.334
 C           25.482           20.775           23.361
 C           26.061           22.235           25.198
 C           25.692           20.966           24.751
 C           21.486           24.408           23.439
 C           21.630           22.998           23.443
 C           20.233           25.007           23.138
 C           20.539           22.161           23.203
 C           19.127           24.140           23.026
 C           19.285           22.693           22.983
 C           24.537           26.273           22.868
 H           25.130           21.591           21.508
 H           26.000           24.332           24.672
 H           24.934           24.180           21.360
 H           25.070           19.822           23.041
 H           26.348           22.501           26.211
 H           25.713           20.215           25.536
 H           22.651           22.669           23.614
 H           20.152           26.089           23.088
 H           26.512           26.015           22.586
 H           20.645           21.080           23.197
 H           18.120           24.543           22.969
 H           18.414           22.076           22.784
 H           16.457           29.170           20.457
 C           17.512           28.814           20.616
CL           18.024           29.477           22.213
CL           17.476           27.047           20.627
CL           18.620           29.344           19.453
 H           14.944           24.910           25.239
 C           15.816           24.669           24.637
CL           16.812           26.135           24.865
CL           16.558           23.164           25.176
CL           15.190           24.581           22.957
 H           20.196           25.082           19.883
 C           21.151           25.302           19.446
CL           22.204           24.048           20.033
CL           20.996           25.346           17.700
CL           21.603           26.993           20.026
 H           23.993           16.762           25.759
 C           23.047           17.101           26.124
CL           22.819           18.653           25.392
CL           21.866           15.884           25.578
CL           23.392           17.035           27.764
 H           27.571           15.966           21.075
 C           27.877           16.750           20.472
CL           26.467           17.737           20.255
CL           29.096           17.573           21.443
CL           28.435           16.119           18.907
 H           17.331           17.825           25.857
 C           17.886           18.670           25.197
CL           19.309           17.950           24.387
CL           16.868           19.399           23.989
CL           18.353           19.838           26.390
 H           28.994           27.660           18.991
 C           28.587           28.632           19.259
CL           29.005           29.591           17.993
CL           26.952           28.351           19.620
CL           29.312           29.112           20.814
 H           29.572           26.705           24.597
 C           29.153           27.601           25.116
CL           28.366           27.060           26.519
CL           30.489           28.737           25.532
CL           27.967           28.275           24.056
 H           16.345           22.100           18.056
 C           17.083           22.873           18.236
CL           17.009           23.141           19.927
CL           18.680           22.370           17.641
CL           16.831           24.428           17.395
 H           27.135           31.175           24.354
 C           26.741           31.530           25.292
CL           25.077           31.095           25.315
CL           27.400           30.836           26.720
CL           26.945           33.226           25.215
 H           21.646           22.025           27.920
 C           22.745           22.372           28.073
CL           23.407           22.941           26.500
CL           23.577           21.012           28.664
CL           22.785           23.630           29.275
 H           29.386           25.003           29.007
 C           29.806           24.077           28.447
CL           28.449           23.578           27.545
CL           31.125           24.513           27.388
CL           30.198           22.877           29.634
 H           25.770           18.726           27.210
 C           26.764           18.369           27.196
CL           27.709           19.782           27.743
CL           26.908           16.990           28.258
CL           27.441           18.033           25.619
 H           20.084           24.460           28.964
 C           19.444           24.724           28.082
CL           18.050           23.691           28.272
CL           18.870           26.371           28.226
CL           20.236           24.499           26.548
 H           23.041           28.865           25.202
 C           22.441           28.530           26.062
CL           23.309           27.058           26.554
CL           22.381           29.725           27.330
CL           20.821           28.091           25.818
 H           27.649           20.679           19.877
 C           27.324           21.252           19.038
CL           25.723           20.624           18.650
CL           27.166           22.962           19.285
CL           28.286           20.900           17.664
 H           21.614           20.994           20.006
 C           21.501           19.898           20.120
CL           22.064           19.074           18.666
CL           22.508           19.344           21.401
CL           19.729           19.497           20.364
 H           27.994           22.991           22.349
 C           29.010           23.403           22.406
CL           29.934           22.231           21.566
CL           29.048           24.968           21.578
CL           29.577           23.452           24.138
 H           23.801           26.612           29.549
 C           24.900           26.760           29.780
CL           25.914           25.558           28.830
CL           25.085           28.427           29.255
CL           24.901           26.623           31.542
