# Supplementary material for: Durable Nanocellulose-Stabilized Emulsions of Dithizone/Chloroform in Water for Hg2+ Detection: A Novel Approach for a Classical Problem
Source: ACS Appl Mater Interfaces. 2023 Feb 23;15(9):12580–9. doi: 10.1021/acsami.2c22713 (PMC9999351; doi:10.1021/acsami.2c22713)
Supplement: Supplementary file 2 — am2c22713_si_002.zip [file am2c22713_si_002.zip › Dithizone in chloroform/thione_clf_solvated_3nm-cutoutn-9.xyz]

135
Created with MDTraj 1.9.7, 2022-12-05
 S           24.225           27.867           23.681
 N           25.173           24.401           21.759
 N           25.204           25.704           22.437
 N           22.382           25.607           23.927
 N           22.901           25.653           22.774
 C           25.467           23.249           22.459
 C           25.696           22.077           21.696
 C           25.402           23.141           23.834
 C           25.947           20.816           22.292
 C           25.917           21.971           24.418
 C           26.197           20.818           23.637
 C           21.466           24.562           23.981
 C           21.859           23.288           24.370
 C           20.138           24.792           23.611
 C           20.904           22.262           24.461
 C           19.177           23.759           23.642
 C           19.561           22.506           24.003
 C           24.076           26.402           22.850
 H           25.563           22.024           20.620
 H           25.176           24.037           24.403
 H           25.023           24.511           20.764
 H           25.977           19.921           21.677
 H           25.956           22.004           25.503
 H           26.496           19.894           24.123
 H           22.807           23.235           24.897
 H           19.798           25.792           23.355
 H           26.092           26.187           22.502
 H           21.040           21.315           24.974
 H           18.150           23.968           23.357
 H           18.797           21.735           23.992
 H           18.896           29.103           20.552
 C           19.653           28.277           20.481
CL           20.916           28.662           21.733
CL           18.752           26.786           20.721
CL           20.303           28.441           18.849
 H           14.718           25.160           25.762
 C           15.523           24.870           25.048
CL           16.819           26.018           25.235
CL           15.985           23.197           25.265
CL           14.675           25.123           23.516
 H           21.132           24.873           20.111
 C           21.862           24.688           19.283
CL           22.647           23.176           19.609
CL           20.931           24.655           17.837
CL           23.042           26.061           19.221
 H           23.793           16.058           26.211
 C           22.984           16.606           26.712
CL           22.633           18.008           25.697
CL           21.655           15.476           26.567
CL           23.336           17.092           28.288
 H           28.939           16.131           20.563
 C           28.641           17.045           20.066
CL           27.028           17.435           20.517
CL           29.719           18.113           20.931
CL           28.843           16.859           18.354
 H           17.340           17.814           26.506
 C           18.208           18.422           26.034
CL           19.045           17.529           24.713
CL           17.333           19.739           25.247
CL           19.257           19.166           27.189
 H           24.762           31.909           20.252
 C           23.913           31.398           20.622
CL           24.092           31.212           22.350
CL           22.401           32.244           20.278
CL           24.013           29.810           19.863
 H           28.517           29.890           19.722
 C           28.217           29.083           20.245
CL           27.504           29.761           21.699
CL           27.152           28.096           19.252
CL           29.702           28.207           20.595
 H           29.837           26.126           25.351
 C           29.156           26.890           25.693
CL           27.536           26.326           25.956
CL           29.860           27.467           27.121
CL           29.215           28.155           24.560
 H           16.443           21.537           19.588
 C           17.132           22.293           19.817
CL           16.076           23.477           20.562
CL           18.347           21.659           20.917
CL           17.889           22.893           18.389
 H           26.152           29.090           25.463
 C           26.134           29.980           26.002
CL           24.689           30.916           25.907
CL           26.659           29.600           27.691
CL           27.383           30.904           25.089
 H           25.607           23.978           16.327
 C           26.233           24.672           16.999
CL           25.730           26.261           16.811
CL           26.019           24.077           18.572
CL           27.810           24.612           16.434
 H           32.828           19.259           25.351
 C           32.125           20.064           25.245
CL           32.987           21.206           24.193
CL           30.823           19.359           24.284
CL           31.569           20.719           26.748
 H           22.661           23.093           27.515
 C           23.455           23.611           28.031
CL           24.311           24.796           27.050
CL           24.600           22.413           28.370
CL           22.761           24.357           29.393
 H           27.948           23.802           29.703
 C           28.907           23.354           29.348
CL           28.611           22.840           27.696
CL           30.110           24.594           29.314
CL           29.394           22.060           30.501
 H           28.451           19.044           26.393
 C           28.146           18.201           26.989
CL           27.767           18.788           28.570
CL           26.665           17.781           26.110
CL           29.275           16.864           26.815
 H           20.232           23.402           29.914
 C           19.256           23.562           29.447
CL           18.394           22.046           29.694
CL           18.386           24.799           30.281
CL           19.405           23.935           27.712
 H           21.837           28.395           25.251
 C           21.473           28.478           26.293
CL           22.782           27.911           27.386
CL           20.998           30.114           26.765
CL           20.126           27.398           26.339
 H           28.317           19.345           18.483
 C           27.852           20.225           18.100
CL           26.203           20.105           18.505
CL           28.521           21.706           18.856
CL           28.100           20.024           16.388
 H           23.220           20.268           22.042
 C           22.864           19.439           21.509
CL           22.721           19.711           19.786
CL           23.888           18.012           21.864
CL           21.315           19.090           22.236
 H           27.946           23.169           22.554
 C           29.098           23.343           22.565
CL           30.071           21.876           22.130
CL           29.115           24.581           21.391
CL           29.561           23.797           24.221
