# Supplementary material for: Durable Nanocellulose-Stabilized Emulsions of Dithizone/Chloroform in Water for Hg2+ Detection: A Novel Approach for a Classical Problem
Source: ACS Appl Mater Interfaces. 2023 Feb 23;15(9):12580–9. doi: 10.1021/acsami.2c22713 (PMC9999351; doi:10.1021/acsami.2c22713)
Supplement: Supplementary file 2 — am2c22713_si_002.zip [file am2c22713_si_002.zip › Dithizone in chloroform/dithizone_anion.xyz]

file:/home/aguado/Downloads/DITHIZONE-3D-structure-CT1001740389.sdf
__Jmol-14_12042217373D 1   1.00000     0.00000     0
Jmol version 14.32.3  2021-12-08 13:29 EXTRACT: ({0:23 25:29})
 29 30  0  0  0  0            999 V2000
   -0.2614   -1.2126   -0.6018 C   0  0  0  0  0  0
    0.7605   -1.9289   -1.1977 C   0  0  0  0  0  0
    2.0485   -1.4305   -1.1940 C   0  0  0  0  0  0
    2.3169   -0.2083   -0.5909 C   0  0  0  0  0  0
    1.2880    0.5086    0.0067 C   0  0  0  0  0  0
    0.0024    0.0044   -0.0005 C   0  0  0  0  0  0
    3.6184    0.2986   -0.5850 N   0  0  0  0  0  0
    3.8874    1.5314    0.0238 N   0  0  0  0  0  0
    5.1433    2.0204    0.0294 C   0  0  0  0  0  0
    5.4720    3.5269    0.7733 S   0  5  0  0  0  0
    6.1405    1.3234   -0.5505 N   0  0  0  0  0  0
    7.3426    1.7915   -0.5450 N   0  0  0  0  0  0
    8.3499    1.0873   -1.1308 C   0  0  0  0  0  0
    8.0845   -0.1425   -1.7455 C   0  0  0  0  0  0
    9.1100   -0.8486   -2.3366 C   0  0  0  0  0  0
   10.3997   -0.3453   -2.3234 C   0  0  0  0  0  0
   10.6710    0.8697   -1.7175 C   0  0  0  0  0  0
    9.6561    1.5916   -1.1271 C   0  0  0  0  0  0
   -1.2685   -1.6025   -0.6101 H   0  0  0  0  0  0
    0.5512   -2.8792   -1.6661 H   0  0  0  0  0  0
    2.8462   -1.9905   -1.6593 H   0  0  0  0  0  0
    1.4934    1.4590    0.4768 H   0  0  0  0  0  0
   -0.7981    0.5613    0.4637 H   0  0  0  0  0  0
    4.3361   -0.2031   -1.0024 H   0  0  0  0  0  0
    7.0791   -0.5368   -1.7559 H   0  0  0  0  0  0
    8.9071   -1.7974   -2.8110 H   0  0  0  0  0  0
   11.1989   -0.9038   -2.7881 H   0  0  0  0  0  0
   11.6800    1.2548   -1.7111 H   0  0  0  0  0  0
    9.8686    2.5415   -0.6592 H   0  0  0  0  0  0
  1  6  2  0  0  0
  1  2  1  0  0  0
  1 19  1  0  0  0
  2  3  2  0  0  0
  2 20  1  0  0  0
  3  4  1  0  0  0
  3 21  1  0  0  0
  4  5  2  0  0  0
  4  7  1  0  0  0
  5  6  1  0  0  0
  5 22  1  0  0  0
  6 23  1  0  0  0
  7  8  1  0  0  0
  7 24  1  0  0  0
  8  9  2  0  0  0
  9 10  1  0  0  0
  9 11  1  0  0  0
 11 12  2  0  0  0
 12 13  1  0  0  0
 13 18  2  0  0  0
 13 14  1  0  0  0
 14 15  2  0  0  0
 14 25  1  0  0  0
 15 16  1  0  0  0
 15 26  1  0  0  0
 16 17  2  0  0  0
 16 27  1  0  0  0
 17 18  1  0  0  0
 17 28  1  0  0  0
 18 29  1  0  0  0
M  END
