# Supplementary material for: Durable Nanocellulose-Stabilized Emulsions of Dithizone/Chloroform in Water for Hg2+ Detection: A Novel Approach for a Classical Problem
Source: ACS Appl Mater Interfaces. 2023 Feb 23;15(9):12580–9. doi: 10.1021/acsami.2c22713 (PMC9999351; doi:10.1021/acsami.2c22713)
Supplement: Supplementary file 2 — am2c22713_si_002.zip [file am2c22713_si_002.zip › Oxycellobiose in chloroform/cnf_clf-cutoutn-0.xyz]

133
Created with MDTraj 1.9.7, 2022-12-14
 C           36.974           35.547           34.886
 C           37.920           36.588           35.533
 C           39.217           36.787           34.764
 C           39.901           35.376           34.650
 O           38.957           34.558           33.805
 C           37.721           34.157           34.535
 C           32.269           35.472           35.249
 C           33.732           35.073           34.889
 C           34.702           35.949           35.781
 O           34.354           36.029           37.165
 C           33.009           36.442           37.465
 C           32.058           35.326           36.775
 C           32.841           36.456           39.059
 O           33.496           35.341           39.620
 O           30.697           35.462           36.982
 O           31.287           34.824           34.425
 O           34.019           35.275           33.449
 O           35.906           35.145           35.843
 C           36.792           33.216           33.760
 O           36.984           32.026           33.968
 O           40.922           35.540           33.751
 O           37.320           37.868           35.601
 O           39.999           37.640           35.480
 H           36.679           35.981           33.923
 H           38.254           36.270           36.528
 H           39.053           37.261           33.789
 H           40.199           34.828           35.551
 H           37.890           33.647           35.491
 H           32.102           36.551           35.134
 H           33.952           34.025           35.129
 H           34.845           36.980           35.436
 H           32.813           37.470           37.137
 H           32.259           34.288           37.064
 H           33.344           37.339           39.473
 H           31.808           36.258           39.372
 H           33.837           34.791           38.893
 H           30.301           35.283           36.112
 H           31.807           34.607           33.631
 H           34.771           34.700           33.223
 H           40.861           34.726           33.221
 H           38.131           38.312           35.905
 H           40.781           37.761           34.914
 O           35.867           33.642           33.116
 H           36.518           40.953           37.141
 C           36.928           41.574           37.971
CL           37.122           40.514           39.303
CL           38.472           42.168           37.417
CL           35.819           42.803           38.497
 H           42.791           39.110           37.152
 C           42.770           38.800           38.174
CL           43.617           39.978           39.093
CL           41.131           38.579           38.637
CL           43.583           37.206           38.129
 H           37.118           35.782           29.474
 C           37.445           36.722           29.962
CL           38.971           36.658           30.876
CL           37.405           37.775           28.539
CL           36.134           37.220           30.952
 H           38.410           39.178           30.588
 C           38.513           40.153           31.172
CL           38.779           41.276           29.873
CL           37.063           40.446           32.137
CL           39.919           40.031           32.266
 H           37.010           31.153           37.675
 C           37.529           30.188           37.944
CL           36.951           29.319           39.344
CL           37.418           29.287           36.449
CL           39.194           30.722           38.102
 H           34.636           36.365           41.699
 C           34.954           36.287           42.765
CL           36.707           36.230           42.871
CL           34.246           37.589           43.718
CL           34.397           34.690           43.237
 H           39.921           33.951           40.403
 C           40.245           34.845           40.998
CL           41.930           34.992           40.441
CL           39.178           36.129           40.457
CL           40.173           34.547           42.711
 H           43.778           33.391           34.367
 C           44.451           34.021           33.701
CL           43.507           33.987           32.166
CL           44.484           35.402           34.758
CL           46.022           33.235           33.667
 H           39.174           30.807           32.458
 C           40.173           30.508           32.699
CL           39.959           29.345           33.993
CL           40.793           29.820           31.212
CL           40.988           31.929           33.358
 H           41.981           37.903           31.544
 C           42.807           37.975           30.855
CL           44.124           37.765           31.956
CL           42.547           36.491           29.825
CL           43.057           39.466           30.002
 H           28.609           37.496           42.264
 C           29.181           37.888           43.150
CL           29.130           39.578           43.210
CL           28.435           37.179           44.563
CL           30.855           37.380           42.986
 H           29.795           40.405           37.114
 C           30.433           39.511           37.120
CL           32.079           40.213           37.033
CL           30.061           38.825           38.612
CL           30.011           38.524           35.723
 H           35.753           34.241           41.025
 C           36.221           33.312           40.619
CL           37.474           32.566           41.669
CL           34.905           32.155           40.476
CL           36.923           33.663           39.060
 H           29.461           35.631           39.059
 C           28.908           35.142           39.888
CL           27.554           35.993           40.381
CL           30.014           34.710           41.203
CL           28.412           33.638           39.142
 H           33.142           31.765           35.380
 C           33.660           31.092           36.143
CL           34.008           29.598           35.378
CL           35.110           32.034           36.594
CL           32.646           30.730           37.546
 H           34.227           32.086           32.682
 C           33.471           31.758           31.980
CL           31.916           31.857           32.827
CL           33.464           33.009           30.823
CL           33.881           30.230           31.131
 H           29.591           33.168           33.596
 C           28.489           33.043           33.262
CL           28.123           34.658           32.957
CL           28.323           32.066           31.838
CL           27.507           32.390           34.577
 H           36.326           32.754           31.022
 C           37.007           32.282           30.287
CL           38.700           32.820           30.478
CL           36.944           30.600           30.396
CL           36.424           32.669           28.697
