# Supplementary material for: Durable Nanocellulose-Stabilized Emulsions of Dithizone/Chloroform in Water for Hg2+ Detection: A Novel Approach for a Classical Problem
Source: ACS Appl Mater Interfaces. 2023 Feb 23;15(9):12580–9. doi: 10.1021/acsami.2c22713 (PMC9999351; doi:10.1021/acsami.2c22713)
Supplement: Supplementary file 2 — am2c22713_si_002.zip [file am2c22713_si_002.zip › Oxycellobiose in chloroform/cnf_clf-cutoutn-1.xyz]

88
Created with MDTraj 1.9.7, 2022-12-14
 C           37.364           35.559           35.516
 C           37.885           36.811           36.301
 C           39.309           37.222           35.914
 C           40.217           35.989           35.993
 O           39.732           34.989           35.024
 C           38.400           34.434           35.387
 C           32.442           34.788           35.399
 C           33.933           34.267           35.512
 C           34.919           35.455           35.768
 O           34.474           36.384           36.773
 C           33.209           36.942           36.343
 C           32.092           35.891           36.381
 C           32.958           38.149           37.297
 O           34.112           38.952           37.218
 O           30.836           36.473           36.042
 O           31.550           33.681           35.544
 O           34.225           33.522           34.327
 O           36.207           34.934           36.178
 C           37.836           33.270           34.475
 O           38.471           32.239           34.348
 O           41.537           36.295           35.701
 O           37.104           37.975           36.013
 O           39.805           38.210           36.851
 H           37.203           35.809           34.460
 H           37.904           36.594           37.376
 H           39.373           37.618           34.893
 H           40.118           35.542           36.989
 H           38.515           33.982           36.380
 H           32.317           35.135           34.366
 H           33.973           33.687           36.443
 H           35.071           35.959           34.807
 H           33.236           37.297           35.306
 H           32.052           35.556           37.424
 H           32.137           38.742           36.877
 H           32.712           37.869           38.329
 H           34.856           38.344           37.065
 H           30.329           35.726           35.679
 H           31.850           32.957           34.968
 H           35.197           33.507           34.281
 H           41.731           35.556           35.098
 H           37.636           38.740           36.291
 H           40.771           38.091           36.871
 O           36.750           33.393           33.986
 H           38.893           35.658           30.541
 C           38.656           36.759           30.505
CL           39.897           37.526           29.521
CL           37.017           36.865           29.898
CL           38.768           37.293           32.184
 H           40.295           31.566           33.263
 C           40.928           30.961           32.577
CL           40.049           30.683           31.019
CL           42.449           31.772           32.312
CL           41.136           29.361           33.194
 H           26.381           37.902           35.812
 C           26.541           38.943           35.715
CL           26.437           39.596           37.339
CL           28.165           39.229           34.982
CL           25.244           39.586           34.685
 H           30.912           41.233           40.276
 C           30.392           40.327           40.622
CL           31.192           39.660           42.031
CL           28.749           40.860           41.175
CL           30.322           39.271           39.285
 H           30.974           36.337           40.933
 C           30.058           35.781           41.056
CL           28.773           36.842           41.523
CL           30.404           34.591           42.315
CL           29.755           34.983           39.504
 H           32.789           31.438           32.150
 C           31.703           31.245           31.900
CL           31.383           29.626           32.495
CL           30.575           32.450           32.482
CL           31.728           31.241           30.094
 H           33.392           36.400           29.561
 C           33.270           35.433           29.091
CL           33.600           34.210           30.334
CL           31.622           35.257           28.415
CL           34.479           35.284           27.823
 H           29.152           33.305           35.791
 C           28.026           33.160           35.725
CL           27.383           34.685           35.115
CL           27.741           31.821           34.621
CL           27.577           32.710           37.361
 H           35.289           32.893           28.694
 C           36.080           32.125           28.742
CL           36.897           31.890           27.178
CL           37.055           32.682           30.072
CL           35.355           30.673           29.201
