# Supplementary material for: Durable Nanocellulose-Stabilized Emulsions of Dithizone/Chloroform in Water for Hg2+ Detection: A Novel Approach for a Classical Problem
Source: ACS Appl Mater Interfaces. 2023 Feb 23;15(9):12580–9. doi: 10.1021/acsami.2c22713 (PMC9999351; doi:10.1021/acsami.2c22713)
Supplement: Supplementary file 2 — am2c22713_si_002.zip [file am2c22713_si_002.zip › Oxycellobiose in chloroform/cnf_clf-cutoutn-2.xyz]

98
Created with MDTraj 1.9.7, 2022-12-14
 C           37.344           35.746           35.442
 C           37.816           36.831           36.443
 C           39.122           37.449           35.983
 C           40.212           36.338           35.702
 O           39.649           35.484           34.685
 C           38.469           34.720           35.129
 C           32.511           34.647           35.255
 C           34.024           34.332           35.203
 C           34.925           35.536           35.589
 O           34.452           36.130           36.782
 C           33.173           36.712           36.709
 C           32.125           35.548           36.488
 C           32.911           37.382           38.040
 O           33.911           38.275           38.319
 O           30.791           36.008           36.351
 O           31.748           33.444           35.299
 O           34.339           33.885           33.855
 O           36.197           35.086           36.004
 C           37.998           33.676           34.078
 O           38.752           32.871           33.572
 O           41.455           36.876           35.230
 O           36.953           37.917           36.590
 O           39.687           38.357           36.933
 H           37.012           36.145           34.475
 H           38.008           36.311           37.390
 H           39.007           38.037           35.064
 H           40.507           35.696           36.540
 H           38.664           34.204           36.077
 H           32.200           35.215           34.370
 H           34.301           33.464           35.814
 H           35.063           36.350           34.868
 H           33.012           37.432           35.898
 H           32.197           34.905           37.374
 H           31.941           37.879           37.921
 H           32.864           36.562           38.767
 H           34.665           37.745           38.007
 H           30.327           35.298           35.874
 H           32.195           32.905           34.623
 H           35.307           33.814           33.789
 H           41.527           36.417           34.375
 H           37.445           38.677           36.949
 H           40.643           38.370           36.751
 O           36.899           33.861           33.589
 H           42.216           44.195           35.307
 C           41.946           43.891           36.329
CL           43.431           43.452           37.203
CL           40.981           45.177           37.121
CL           40.958           42.530           35.869
 H           36.238           42.075           41.174
 C           36.510           42.229           40.099
CL           35.108           42.122           39.132
CL           37.314           43.776           39.911
CL           37.504           40.915           39.615
 H           38.856           36.054           30.735
 C           38.831           37.110           30.593
CL           40.262           37.619           29.603
CL           37.322           37.378           29.595
CL           38.754           37.990           32.143
 H           40.599           30.952           33.720
 C           41.336           30.604           32.947
CL           40.510           30.469           31.376
CL           42.566           31.893           32.729
CL           42.194           29.130           33.403
 H           44.116           36.127           31.804
 C           44.966           36.029           31.089
CL           46.374           36.794           31.854
CL           45.043           34.285           30.877
CL           44.586           36.723           29.556
 H           30.734           41.653           40.559
 C           30.233           40.700           40.702
CL           31.331           39.806           41.852
CL           28.570           41.012           41.349
CL           29.995           39.850           39.223
 H           31.069           36.970           41.478
 C           30.421           36.091           41.543
CL           28.837           36.739           41.940
CL           30.996           34.881           42.617
CL           30.291           35.367           39.923
 H           32.888           31.804           31.874
 C           31.934           31.347           31.742
CL           31.946           29.780           32.567
CL           30.680           32.351           32.506
CL           31.638           31.175           30.020
 H           33.075           36.633           28.994
 C           33.247           35.582           28.815
CL           34.003           35.018           30.350
CL           31.672           34.855           28.489
CL           34.314           35.433           27.411
 H           29.413           33.419           35.884
 C           28.276           33.448           35.721
CL           27.789           35.071           35.153
CL           27.865           32.179           34.487
CL           27.621           33.150           37.325
 H           35.632           32.988           29.268
 C           36.218           32.034           29.170
CL           36.926           31.805           27.579
CL           37.546           32.324           30.294
CL           35.212           30.680           29.578
