# Supplementary material for: Durable Nanocellulose-Stabilized Emulsions of Dithizone/Chloroform in Water for Hg2+ Detection: A Novel Approach for a Classical Problem
Source: ACS Appl Mater Interfaces. 2023 Feb 23;15(9):12580–9. doi: 10.1021/acsami.2c22713 (PMC9999351; doi:10.1021/acsami.2c22713)
Supplement: Supplementary file 2 — am2c22713_si_002.zip [file am2c22713_si_002.zip › Oxycellobiose in chloroform/cnf_clf-cutoutn-3.xyz]

103
Created with MDTraj 1.9.7, 2022-12-14
 C           37.295           35.813           35.236
 C           37.725           36.922           36.242
 C           39.060           37.549           35.810
 C           40.116           36.546           35.471
 O           39.586           35.724           34.481
 C           38.437           34.846           34.908
 C           32.612           34.680           35.360
 C           34.101           34.247           35.217
 C           34.945           35.497           35.602
 O           34.558           36.076           36.956
 C           33.169           36.480           37.033
 C           32.260           35.275           36.750
 C           33.054           37.091           38.520
 O           34.006           38.113           38.735
 O           30.877           35.619           36.838
 O           31.778           33.516           35.170
 O           34.397           33.757           33.894
 O           36.302           35.026           35.834
 C           38.038           33.960           33.695
 O           38.596           32.900           33.530
 O           41.293           37.145           34.856
 O           36.788           38.064           36.392
 O           39.508           38.305           36.934
 H           36.913           36.290           34.324
 H           37.786           36.526           37.263
 H           38.958           38.164           34.908
 H           40.504           35.930           36.290
 H           38.732           34.238           35.772
 H           32.368           35.382           34.553
 H           34.318           33.452           35.942
 H           34.838           36.159           34.736
 H           32.927           37.260           36.301
 H           32.366           34.513           37.531
 H           32.055           37.497           38.717
 H           33.240           36.314           39.271
 H           34.812           37.852           38.257
 H           30.432           34.936           36.308
 H           32.195           32.975           34.477
 H           35.324           33.826           33.606
 H           41.204           36.660           34.017
 H           37.384           38.673           36.861
 H           40.395           38.566           36.632
 O           37.095           34.177           32.965
 H           42.373           43.739           35.200
 C           41.849           43.582           36.099
CL           42.875           43.221           37.485
CL           40.848           44.970           36.541
CL           40.981           42.183           35.669
 H           36.580           42.308           40.892
 C           36.736           42.118           39.845
CL           35.104           41.724           39.193
CL           37.415           43.498           39.014
CL           37.983           40.819           39.758
 H           38.207           35.739           31.080
 C           38.317           36.808           30.807
CL           40.033           37.004           30.527
CL           37.383           37.233           29.346
CL           37.845           37.636           32.187
 H           40.411           30.606           33.574
 C           41.253           30.666           32.926
CL           40.586           30.188           31.428
CL           41.932           32.274           33.021
CL           42.240           29.374           33.616
 H           43.795           36.390           32.035
 C           44.673           36.247           31.360
CL           46.173           36.633           32.203
CL           44.562           34.582           30.841
CL           44.312           37.389           29.989
 H           30.027           41.157           40.255
 C           29.844           40.138           40.539
CL           31.421           39.544           41.106
CL           28.739           40.310           41.911
CL           29.329           39.190           39.127
 H           35.057           40.635           41.624
 C           34.920           40.731           42.742
CL           36.414           41.498           43.450
CL           33.594           41.788           43.047
CL           34.660           39.207           43.550
 H           31.109           36.644           41.337
 C           30.276           35.952           41.638
CL           28.925           36.910           42.188
CL           30.807           34.942           43.007
CL           29.905           35.007           40.157
 H           32.890           32.053           31.843
 C           32.007           31.404           31.648
CL           32.145           30.074           32.770
CL           30.646           32.491           31.965
CL           31.894           30.894           30.088
 H           32.253           36.526           28.730
 C           33.047           35.760           28.807
CL           33.987           35.793           30.282
CL           31.995           34.335           28.771
CL           34.034           35.985           27.392
 H           29.730           33.125           35.686
 C           28.619           33.035           35.690
CL           27.964           34.572           35.059
CL           28.204           31.735           34.611
CL           28.005           32.668           37.223
 H           35.641           32.944           30.044
 C           36.161           32.088           29.608
CL           36.219           32.295           27.786
CL           37.818           32.134           30.354
CL           35.516           30.493           29.976
