# Supplementary material for: Durable Nanocellulose-Stabilized Emulsions of Dithizone/Chloroform in Water for Hg2+ Detection: A Novel Approach for a Classical Problem
Source: ACS Appl Mater Interfaces. 2023 Feb 23;15(9):12580–9. doi: 10.1021/acsami.2c22713 (PMC9999351; doi:10.1021/acsami.2c22713)
Supplement: Supplementary file 2 — am2c22713_si_002.zip [file am2c22713_si_002.zip › Oxycellobiose in chloroform/cnf_clf-cutoutn-4.xyz]

103
Created with MDTraj 1.9.7, 2022-12-14
 C           37.369           35.975           35.237
 C           37.966           37.038           36.116
 C           39.233           37.580           35.433
 C           40.199           36.379           35.192
 O           39.563           35.449           34.386
 C           38.451           34.841           34.972
 C           32.614           34.689           35.480
 C           34.162           34.569           35.210
 C           34.978           35.771           35.824
 O           34.460           36.011           37.112
 C           33.032           36.365           37.365
 C           32.210           35.134           36.915
 C           32.784           36.889           38.773
 O           33.840           37.890           38.984
 O           30.820           35.420           36.951
 O           32.013           33.467           35.120
 O           34.413           34.506           33.752
 O           36.343           35.367           36.008
 C           37.898           33.794           33.937
 O           38.265           32.657           34.012
 O           41.190           36.677           34.294
 O           37.090           38.207           36.142
 O           39.819           38.510           36.298
 H           36.959           36.409           34.318
 H           38.088           36.653           37.136
 H           38.956           38.087           34.500
 H           40.511           36.010           36.176
 H           38.758           34.323           35.889
 H           32.229           35.418           34.757
 H           34.520           33.633           35.655
 H           34.887           36.676           35.211
 H           32.782           37.232           36.742
 H           32.422           34.282           37.573
 H           31.766           37.254           38.954
 H           33.036           36.013           39.383
 H           34.582           37.624           38.413
 H           30.362           34.675           36.524
 H           32.440           33.300           34.261
 H           35.310           34.128           33.744
 H           40.892           35.914           33.768
 H           37.708           38.757           36.654
 H           40.513           38.939           35.768
 O           36.910           34.027           33.257
 H           42.477           43.673           35.741
 C           41.751           43.411           36.441
CL           42.494           42.670           37.885
CL           41.011           44.914           36.932
CL           40.587           42.413           35.721
 H           36.672           43.311           39.957
 C           36.978           42.506           39.277
CL           35.492           41.564           39.049
CL           37.658           43.372           37.846
CL           38.039           41.427           40.197
 H           37.693           36.288           31.757
 C           37.943           37.212           31.159
CL           39.650           37.440           31.094
CL           37.254           37.049           29.560
CL           37.044           38.522           31.961
 H           40.116           31.450           33.148
 C           41.220           31.215           33.067
CL           41.381           30.353           31.515
CL           42.173           32.651           32.962
CL           41.888           30.200           34.405
 H           43.604           36.170           32.187
 C           44.371           36.304           31.387
CL           45.795           37.071           32.123
CL           44.716           34.695           30.773
CL           43.861           37.339           30.059
 H           29.906           41.037           39.423
 C           29.786           40.190           40.165
CL           31.389           39.470           40.454
CL           28.972           40.765           41.553
CL           28.716           39.025           39.396
 H           34.838           40.812           41.498
 C           34.671           40.925           42.597
CL           36.055           41.694           43.351
CL           33.266           41.881           42.735
CL           34.459           39.271           43.085
 H           31.071           36.440           41.435
 C           30.278           35.708           41.680
CL           28.844           36.577           42.248
CL           31.025           34.765           42.963
CL           29.960           34.704           40.266
 H           33.392           32.496           31.539
 C           32.461           31.898           31.581
CL           32.472           30.742           32.911
CL           31.119           32.990           31.872
CL           32.414           31.057           29.980
 H           32.264           36.793           28.981
 C           33.079           36.061           29.052
CL           33.934           35.975           30.570
CL           32.351           34.578           28.727
CL           34.028           36.615           27.809
 H           29.785           32.785           35.328
 C           28.667           32.660           35.329
CL           27.986           34.011           34.547
CL           28.237           31.262           34.496
CL           28.138           32.705           36.973
 H           35.551           32.075           30.916
 C           36.224           31.782           30.129
CL           35.694           32.611           28.766
CL           37.670           32.429           30.707
CL           36.086           30.040           30.021
