# Supplementary material for: Durable Nanocellulose-Stabilized Emulsions of Dithizone/Chloroform in Water for Hg2+ Detection: A Novel Approach for a Classical Problem
Source: ACS Appl Mater Interfaces. 2023 Feb 23;15(9):12580–9. doi: 10.1021/acsami.2c22713 (PMC9999351; doi:10.1021/acsami.2c22713)
Supplement: Supplementary file 2 — am2c22713_si_002.zip [file am2c22713_si_002.zip › Oxycellobiose in chloroform/cnf_clf-cutoutn-5.xyz]

113
Created with MDTraj 1.9.7, 2022-12-14
 C           37.359           35.856           35.197
 C           37.915           37.164           35.833
 C           39.171           37.529           34.990
 C           40.167           36.397           34.842
 O           39.516           35.316           34.162
 C           38.374           34.749           34.941
 C           32.680           35.072           35.512
 C           34.130           34.846           35.349
 C           34.976           35.973           35.976
 O           34.634           35.987           37.416
 C           33.251           36.270           37.680
 C           32.390           35.202           37.030
 C           33.028           36.313           39.223
 O           33.930           37.314           39.858
 O           30.972           35.515           37.245
 O           31.991           34.009           34.892
 O           34.369           34.867           33.965
 O           36.282           35.305           36.013
 C           37.705           33.561           34.201
 O           38.025           32.392           34.312
 O           40.997           36.724           33.726
 O           36.930           38.148           35.755
 O           39.777           38.740           35.517
 H           36.847           35.976           34.234
 H           38.166           37.070           36.896
 H           38.646           37.758           34.054
 H           40.633           36.040           35.767
 H           38.792           34.457           35.912
 H           32.352           36.026           35.083
 H           34.468           33.905           35.801
 H           34.847           36.858           35.342
 H           33.011           37.240           37.229
 H           32.609           34.248           37.525
 H           31.968           36.515           39.421
 H           33.288           35.334           39.644
 H           34.767           37.014           39.464
 H           30.454           34.920           36.674
 H           32.491           33.907           34.063
 H           35.197           34.410           33.740
 H           40.661           36.033           33.129
 H           37.159           38.879           36.356
 H           40.507           38.945           34.909
 O           36.913           33.758           33.317
 H           42.629           43.823           36.781
 C           41.615           43.422           37.025
CL           41.879           42.041           38.119
CL           40.678           44.742           37.878
CL           40.866           42.750           35.641
 H           37.969           36.271           32.101
 C           37.692           37.129           31.526
CL           39.077           38.208           31.402
CL           37.260           36.606           29.905
CL           36.382           38.080           32.371
 H           39.916           31.924           33.089
 C           40.985           31.550           33.047
CL           41.381           30.351           31.898
CL           41.774           33.075           32.671
CL           41.410           30.982           34.615
 H           43.539           36.157           32.029
 C           44.106           36.494           31.131
CL           45.491           37.310           31.757
CL           44.642           35.027           30.359
CL           43.165           37.449           30.100
 H           30.246           41.620           39.438
 C           30.043           40.726           40.061
CL           31.446           39.840           40.587
CL           29.086           41.214           41.410
CL           29.147           39.623           38.940
 H           35.387           41.133           41.956
 C           34.701           41.172           42.838
CL           35.583           41.657           44.270
CL           33.369           42.197           42.545
CL           34.079           39.542           42.977
 H           25.159           34.697           37.639
 C           25.121           35.772           37.822
CL           24.371           36.137           39.409
CL           26.825           36.299           37.829
CL           24.201           36.500           36.582
 H           35.139           32.491           42.317
 C           35.246           31.654           41.733
CL           35.174           30.205           42.722
CL           34.074           31.650           40.532
CL           36.826           31.675           40.919
 H           31.300           35.745           41.139
 C           30.382           35.325           41.456
CL           29.420           36.748           41.816
CL           30.881           34.476           42.795
CL           29.624           34.367           40.245
 H           33.719           28.863           35.905
 C           34.162           28.888           36.916
CL           35.319           27.560           37.075
CL           35.048           30.439           36.907
CL           32.954           28.895           38.170
 H           33.303           32.769           32.188
 C           32.353           32.111           32.117
CL           32.075           31.037           33.494
CL           31.096           33.231           31.724
CL           32.736           31.142           30.654
 H           32.799           37.471           28.858
 C           33.160           36.404           28.859
CL           33.653           35.856           30.510
CL           32.004           35.253           28.271
CL           34.568           36.223           27.767
 H           30.062           33.285           35.054
 C           28.948           33.393           34.984
CL           28.626           34.973           34.366
CL           28.359           32.020           33.969
CL           28.299           33.161           36.648
 H           36.350           32.278           31.894
 C           36.578           31.919           30.812
CL           35.711           32.912           29.637
CL           38.335           31.827           30.557
CL           36.113           30.184           30.542
