# Supplementary material for: Durable Nanocellulose-Stabilized Emulsions of Dithizone/Chloroform in Water for Hg2+ Detection: A Novel Approach for a Classical Problem
Source: ACS Appl Mater Interfaces. 2023 Feb 23;15(9):12580–9. doi: 10.1021/acsami.2c22713 (PMC9999351; doi:10.1021/acsami.2c22713)
Supplement: Supplementary file 2 — am2c22713_si_002.zip [file am2c22713_si_002.zip › Oxycellobiose in chloroform/cnf_clf-cutoutn-6.xyz]

118
Created with MDTraj 1.9.7, 2022-12-14
 C           37.172           35.864           35.056
 C           37.945           37.028           35.689
 C           39.152           37.558           34.913
 C           40.082           36.352           34.525
 O           39.316           35.281           33.971
 C           38.132           34.745           34.690
 C           32.582           35.296           35.709
 C           33.976           34.934           35.308
 C           34.991           35.862           35.955
 O           34.746           36.004           37.412
 C           33.441           36.327           37.988
 C           32.398           35.402           37.268
 C           33.491           35.845           39.454
 O           34.385           36.644           40.178
 O           31.145           36.069           37.576
 O           31.643           34.300           35.297
 O           34.155           34.876           33.929
 O           36.259           35.216           35.855
 C           37.431           33.578           33.905
 O           37.719           32.400           33.999
 O           40.933           36.748           33.495
 O           37.106           38.189           35.668
 O           39.934           38.523           35.634
 H           36.686           36.147           34.114
 H           38.170           36.755           36.727
 H           38.834           38.026           33.974
 H           40.636           35.914           35.363
 H           38.516           34.395           35.656
 H           32.302           36.275           35.303
 H           34.056           33.925           35.730
 H           34.974           36.889           35.574
 H           33.275           37.408           37.900
 H           32.476           34.401           37.709
 H           32.462           35.895           39.830
 H           33.844           34.816           39.587
 H           35.070           36.724           39.491
 H           30.531           35.541           37.037
 H           31.947           34.022           34.415
 H           35.014           34.547           33.612
 H           40.642           36.083           32.847
 H           37.750           38.909           35.782
 H           40.469           38.994           34.972
 O           36.555           33.833           33.101
 H           42.145           42.924           37.447
 C           40.986           42.710           37.276
CL           40.765           41.093           38.093
CL           40.046           43.924           38.172
CL           40.558           42.825           35.578
 H           35.553           43.026           39.727
 C           35.814           42.178           39.118
CL           34.589           40.858           39.120
CL           36.244           42.701           37.433
CL           37.218           41.559           40.015
 H           37.845           36.322           31.970
 C           37.458           36.884           31.184
CL           38.739           37.992           30.664
CL           37.052           35.682           30.028
CL           35.970           37.678           31.780
 H           36.711           35.824           42.550
 C           37.456           36.012           43.330
CL           38.770           36.637           42.433
CL           36.694           37.242           44.353
CL           37.942           34.608           44.229
 H           39.598           31.055           33.299
 C           40.713           31.158           33.109
CL           41.096           29.676           32.228
CL           40.985           32.532           32.150
CL           41.451           31.170           34.663
 H           42.703           36.721           32.016
 C           43.194           36.526           31.033
CL           44.851           37.163           31.345
CL           43.156           34.819           30.651
CL           42.221           37.541           29.905
 H           30.180           41.401           39.597
 C           29.871           40.401           39.725
CL           31.265           39.436           39.976
CL           28.741           40.455           41.042
CL           28.941           39.784           38.317
 H           34.876           41.109           41.585
 C           34.265           41.176           42.490
CL           35.149           42.042           43.716
CL           32.845           42.161           42.152
CL           34.014           39.469           42.966
 H           34.738           32.728           42.160
 C           35.024           31.987           41.394
CL           34.705           30.335           41.965
CL           33.896           32.314           40.127
CL           36.668           31.983           40.759
 H           30.397           35.566           39.761
 C           29.893           35.270           40.634
CL           28.963           36.793           40.946
CL           31.021           34.936           41.875
CL           28.833           33.911           40.247
 H           33.328           29.407           35.886
 C           33.941           29.281           36.734
CL           35.149           27.997           36.606
CL           34.743           30.824           36.900
CL           32.756           28.963           38.064
 H           33.313           32.371           32.293
 C           32.298           31.994           32.160
CL           31.879           31.027           33.569
CL           31.153           33.276           31.924
CL           32.322           30.914           30.766
 H           33.212           37.627           28.348
 C           33.060           36.512           28.316
CL           33.127           36.153           30.052
CL           31.593           35.977           27.711
CL           34.472           35.735           27.567
 H           29.619           33.263           34.382
 C           28.537           33.366           34.488
CL           28.430           34.995           33.871
CL           27.915           32.136           33.330
CL           28.060           33.106           36.242
 H           36.711           31.874           32.116
 C           36.670           31.394           31.051
CL           35.555           32.406           30.185
CL           38.188           31.501           30.212
CL           36.167           29.738           31.170
