# Supplementary material for: Durable Nanocellulose-Stabilized Emulsions of Dithizone/Chloroform in Water for Hg2+ Detection: A Novel Approach for a Classical Problem
Source: ACS Appl Mater Interfaces. 2023 Feb 23;15(9):12580–9. doi: 10.1021/acsami.2c22713 (PMC9999351; doi:10.1021/acsami.2c22713)
Supplement: Supplementary file 2 — am2c22713_si_002.zip [file am2c22713_si_002.zip › Oxycellobiose in chloroform/cnf_clf-cutoutn-7.xyz]

123
Created with MDTraj 1.9.7, 2022-12-14
 C           37.179           35.770           34.969
 C           38.047           36.832           35.679
 C           39.187           37.268           34.697
 C           39.969           36.077           34.256
 O           39.195           35.118           33.597
 C           38.075           34.641           34.411
 C           32.500           35.386           35.931
 C           33.955           35.165           35.413
 C           35.094           35.919           36.185
 O           34.831           35.884           37.607
 C           33.534           36.309           38.043
 C           32.404           35.462           37.471
 C           33.554           36.179           39.611
 O           34.487           37.088           40.284
 O           31.068           35.970           37.675
 O           31.606           34.409           35.393
 O           33.870           35.598           34.049
 O           36.317           35.217           36.030
 C           37.137           33.603           33.695
 O           37.560           32.478           33.544
 O           40.901           36.426           33.233
 O           37.230           38.008           36.030
 O           39.986           38.330           35.285
 H           36.628           36.256           34.155
 H           38.522           36.405           36.571
 H           38.786           37.684           33.764
 H           40.642           35.731           35.049
 H           38.601           34.101           35.208
 H           32.238           36.403           35.612
 H           34.154           34.089           35.347
 H           35.242           36.966           35.897
 H           33.325           37.337           37.723
 H           32.421           34.450           37.894
 H           32.590           36.369           40.099
 H           33.820           35.135           39.816
 H           35.326           37.009           39.797
 H           30.642           35.546           36.910
 H           32.025           34.201           34.540
 H           34.525           35.022           33.619
 H           40.613           35.694           32.660
 H           37.817           38.719           36.337
 H           40.747           38.413           34.684
 O           35.997           33.872           33.426
 H           40.722           42.650           37.113
 C           39.614           42.643           37.046
CL           39.086           41.087           37.586
CL           39.045           43.987           38.074
CL           39.403           42.765           35.355
 H           34.465           42.371           38.563
 C           35.331           41.691           38.532
CL           34.692           40.022           38.536
CL           35.949           42.012           36.941
CL           36.348           42.078           39.856
 H           37.707           36.352           32.001
 C           37.358           36.742           31.082
CL           38.576           37.784           30.392
CL           37.192           35.259           30.220
CL           35.841           37.575           31.437
 H           36.418           35.571           42.185
 C           37.173           35.910           42.890
CL           38.439           36.799           42.062
CL           36.331           36.924           44.134
CL           37.773           34.459           43.721
 H           45.736           32.674           33.801
 C           45.967           33.692           33.928
CL           46.579           34.241           32.314
CL           44.503           34.506           34.326
CL           47.135           33.962           35.260
 H           39.645           31.301           33.851
 C           40.624           31.127           33.423
CL           40.859           29.609           32.600
CL           40.772           32.525           32.360
CL           41.670           31.292           34.865
 H           42.701           37.036           31.781
 C           43.071           36.682           30.805
CL           44.824           36.709           30.625
CL           42.457           35.037           30.564
CL           42.307           37.747           29.518
 H           29.920           41.230           39.874
 C           29.613           40.265           39.576
CL           31.058           39.356           39.888
CL           28.301           39.894           40.674
CL           29.058           40.183           37.880
 H           34.169           41.863           41.598
 C           33.777           41.391           42.465
CL           34.729           41.807           43.870
CL           32.149           41.983           42.486
CL           33.685           39.683           42.212
 H           34.559           32.657           42.174
 C           34.725           31.856           41.405
CL           34.361           30.218           42.102
CL           33.476           32.354           40.213
CL           36.398           32.142           40.815
 H           29.733           35.082           39.665
 C           29.215           34.870           40.559
CL           28.195           36.225           40.867
CL           30.262           34.629           41.907
CL           28.121           33.460           40.313
 H           33.438           29.390           35.864
 C           33.925           29.604           36.786
CL           34.960           28.178           37.104
CL           34.723           31.119           36.619
CL           32.618           29.663           37.967
 H           33.553           32.459           32.227
 C           32.509           32.162           32.312
CL           32.383           31.607           33.931
CL           31.459           33.535           31.974
CL           32.045           30.888           31.208
 H           33.273           37.596           28.970
 C           33.198           36.535           28.762
CL           33.251           35.915           30.363
CL           31.683           36.476           27.993
CL           34.572           36.133           27.818
 H           29.399           33.577           34.729
 C           28.333           33.291           34.477
CL           27.777           34.636           33.451
CL           28.491           31.721           33.634
CL           27.293           33.110           35.955
 H           36.502           30.963           32.025
 C           36.501           30.900           30.873
CL           35.631           32.201           30.195
CL           38.222           30.872           30.429
CL           35.704           29.469           30.471
