# Supplementary material for: Durable Nanocellulose-Stabilized Emulsions of Dithizone/Chloroform in Water for Hg2+ Detection: A Novel Approach for a Classical Problem
Source: ACS Appl Mater Interfaces. 2023 Feb 23;15(9):12580–9. doi: 10.1021/acsami.2c22713 (PMC9999351; doi:10.1021/acsami.2c22713)
Supplement: Supplementary file 2 — am2c22713_si_002.zip [file am2c22713_si_002.zip › Oxycellobiose in chloroform/cnf_clf-cutoutn-8.xyz]

138
Created with MDTraj 1.9.7, 2022-12-14
 C           37.152           35.773           34.945
 C           38.091           36.927           35.447
 C           39.296           37.241           34.565
 C           39.918           35.963           33.971
 O           38.897           35.076           33.513
 C           37.963           34.618           34.482
 C           32.516           35.612           36.016
 C           33.909           35.150           35.478
 C           34.996           35.855           36.356
 O           34.829           35.679           37.717
 C           33.593           36.262           38.272
 C           32.405           35.523           37.571
 C           33.592           36.173           39.800
 O           34.940           36.575           40.133
 O           31.217           36.022           38.067
 O           31.483           34.840           35.408
 O           34.042           35.515           34.070
 O           36.288           35.298           36.052
 C           37.042           33.620           33.720
 O           37.354           32.425           33.694
 O           40.701           36.383           32.886
 O           37.392           38.177           35.694
 O           40.338           37.958           35.289
 H           36.567           36.174           34.108
 H           38.494           36.637           36.425
 H           39.044           37.908           33.731
 H           40.373           35.394           34.790
 H           38.327           33.968           35.287
 H           32.368           36.636           35.650
 H           34.124           34.099           35.706
 H           34.962           36.916           36.085
 H           33.481           37.329           38.045
 H           32.458           34.443           37.757
 H           32.826           36.829           40.231
 H           33.486           35.128           40.116
 H           35.520           36.407           39.370
 H           30.551           35.709           37.430
 H           31.706           34.840           34.461
 H           34.676           34.939           33.608
 H           40.379           35.934           32.086
 H           38.015           38.702           36.226
 H           41.105           37.984           34.692
 O           35.929           33.895           33.243
 H           45.262           41.733           36.155
 C           45.126           40.868           36.801
CL           46.757           40.391           37.248
CL           44.076           41.168           38.167
CL           44.429           39.683           35.727
 H           40.371           42.562           36.653
 C           39.325           42.462           36.841
CL           38.977           40.825           37.382
CL           38.785           43.494           38.120
CL           38.648           42.998           35.355
 H           33.429           42.021           38.078
 C           34.525           41.822           37.914
CL           34.920           40.046           37.911
CL           34.933           42.552           36.374
CL           35.409           42.579           39.217
 H           38.318           37.171           32.079
 C           37.847           37.340           31.142
CL           38.839           38.368           30.075
CL           37.729           35.672           30.468
CL           36.288           38.032           31.356
 H           38.253           40.601           31.802
 C           37.754           41.550           31.611
CL           37.075           41.464           29.951
CL           36.524           41.721           32.896
CL           38.941           42.838           31.782
 H           36.744           36.184           41.575
 C           37.195           36.204           42.571
CL           38.763           36.911           42.311
CL           36.301           37.192           43.709
CL           37.280           34.461           42.959
 H           45.703           33.088           33.724
 C           45.926           34.176           33.648
CL           46.576           34.569           32.094
CL           44.338           34.909           33.904
CL           47.180           34.616           34.794
 H           39.372           31.982           33.265
 C           40.443           31.932           33.237
CL           40.931           30.319           32.605
CL           40.926           33.187           32.089
CL           41.200           32.235           34.770
 H           43.189           36.492           31.719
 C           43.278           36.814           30.725
CL           44.912           37.149           30.435
CL           42.687           35.466           29.794
CL           42.272           38.259           30.468
 H           39.727           27.428           32.405
 C           38.692           27.176           32.525
CL           38.432           25.853           33.576
CL           37.725           28.538           33.105
CL           38.214           26.745           30.876
 H           30.331           41.588           39.215
 C           29.823           40.520           39.046
CL           31.107           39.346           39.183
CL           28.517           40.272           40.221
CL           29.221           40.546           37.367
 H           33.652           41.779           40.971
 C           33.326           41.421           41.934
CL           34.204           42.385           43.079
CL           31.640           41.813           42.172
CL           33.621           39.668           42.062
 H           35.137           32.045           42.447
 C           34.881           31.741           41.418
CL           34.494           30.062           41.529
CL           33.539           32.721           40.733
CL           36.404           31.853           40.611
 H           30.366           35.244           40.073
 C           29.461           34.814           40.443
CL           28.208           36.011           40.546
CL           30.090           34.270           41.992
CL           28.976           33.321           39.609
 H           33.603           29.484           35.522
 C           34.048           29.584           36.592
CL           34.376           27.846           36.866
CL           35.531           30.507           36.642
CL           32.907           30.167           37.757
 H           33.449           32.933           32.383
 C           32.526           32.387           32.503
CL           32.565           31.901           34.154
CL           31.223           33.490           32.102
CL           32.569           30.989           31.352
 H           33.544           37.735           29.478
 C           33.480           36.765           28.977
CL           33.707           35.438           30.185
CL           31.800           36.669           28.237
CL           34.723           36.759           27.578
 H           29.511           33.750           34.693
 C           28.436           33.493           34.497
CL           27.646           34.713           33.637
CL           28.482           32.062           33.612
CL           27.709           33.418           36.041
 H           36.104           31.152           31.468
 C           36.275           31.133           30.384
CL           35.550           32.566           29.616
CL           37.974           31.324           30.153
CL           35.668           29.615           29.773
