# Supplementary material for: Durable Nanocellulose-Stabilized Emulsions of Dithizone/Chloroform in Water for Hg2+ Detection: A Novel Approach for a Classical Problem
Source: ACS Appl Mater Interfaces. 2023 Feb 23;15(9):12580–9. doi: 10.1021/acsami.2c22713 (PMC9999351; doi:10.1021/acsami.2c22713)
Supplement: Supplementary file 2 — am2c22713_si_002.zip [file am2c22713_si_002.zip › Oxycellobiose in chloroform/cnf_clf-cutoutn-9.xyz]

133
Created with MDTraj 1.9.7, 2022-12-14
 C           37.161           35.684           35.054
 C           38.107           36.735           35.662
 C           39.161           37.140           34.647
 C           39.797           35.767           34.077
 O           38.869           34.889           33.451
 C           37.841           34.465           34.397
 C           32.527           35.946           35.977
 C           33.917           35.239           35.492
 C           35.098           35.793           36.296
 O           34.870           35.599           37.763
 C           33.792           36.427           38.193
 C           32.507           35.903           37.538
 C           33.653           36.326           39.734
 O           34.921           36.176           40.292
 O           31.316           36.527           38.019
 O           31.370           35.364           35.367
 O           34.063           35.552           34.074
 O           36.363           35.088           36.124
 C           36.877           33.614           33.500
 O           37.178           32.462           33.244
 O           40.805           36.017           33.105
 O           37.448           37.939           35.950
 O           40.177           37.925           35.249
 H           36.516           36.073           34.256
 H           38.648           36.341           36.531
 H           38.612           37.706           33.884
 H           40.184           35.182           34.919
 H           38.303           33.798           35.135
 H           32.627           36.985           35.638
 H           33.756           34.155           35.542
 H           35.267           36.818           35.946
 H           34.019           37.459           37.898
 H           32.458           34.842           37.811
 H           33.264           37.241           40.196
 H           33.049           35.442           39.973
 H           35.324           35.882           39.456
 H           30.601           36.405           37.371
 H           31.727           34.931           34.572
 H           34.617           34.844           33.703
 H           40.729           35.427           32.335
 H           38.162           38.600           35.986
 H           40.899           37.800           34.609
 O           35.764           34.032           33.228
 H           40.334           42.168           36.767
 C           39.376           42.086           37.261
CL           38.936           40.384           37.605
CL           39.114           43.197           38.636
CL           38.401           42.505           35.897
 H           33.206           41.488           38.171
 C           34.153           41.837           37.688
CL           35.096           40.400           37.189
CL           33.821           42.765           36.305
CL           35.107           42.788           38.826
 H           38.464           36.278           31.754
 C           37.917           36.806           30.965
CL           38.969           37.979           30.167
CL           37.472           35.639           29.766
CL           36.543           37.510           31.709
 H           38.017           40.132           31.877
 C           37.902           41.272           31.628
CL           37.572           41.484           29.929
CL           36.389           41.771           32.511
CL           39.256           42.123           32.100
 H           37.107           35.708           41.821
 C           37.358           35.698           42.929
CL           39.092           36.061           43.096
CL           36.321           36.744           43.746
CL           36.990           34.111           43.506
 H           45.950           32.881           33.839
 C           46.088           33.997           33.699
CL           46.751           34.015           32.087
CL           44.527           34.696           33.739
CL           47.043           34.658           34.996
 H           39.390           31.810           32.952
 C           40.455           31.748           33.002
CL           40.886           30.066           33.046
CL           41.239           32.398           31.589
CL           40.869           32.480           34.481
 H           43.854           37.038           32.278
 C           43.554           37.218           31.300
CL           45.079           37.553           30.579
CL           42.758           35.824           30.658
CL           42.537           38.632           31.170
 H           39.393           27.936           32.267
 C           38.451           27.385           32.512
CL           38.830           25.954           33.474
CL           37.326           28.507           33.382
CL           37.698           26.823           30.969
 H           30.228           41.622           39.601
 C           29.876           40.775           39.024
CL           31.153           39.637           38.802
CL           28.538           40.080           39.944
CL           29.170           41.260           37.432
 H           33.867           41.272           40.863
 C           33.437           41.287           41.855
CL           34.263           42.556           42.733
CL           31.683           41.558           41.679
CL           33.698           39.738           42.653
 H           25.932           35.020           36.093
 C           25.706           35.611           37.032
CL           25.352           34.480           38.375
CL           27.188           36.557           37.262
CL           24.222           36.690           36.837
 H           35.702           31.767           41.914
 C           35.323           31.406           40.967
CL           35.026           29.743           41.153
CL           33.847           32.153           40.451
CL           36.583           31.820           39.778
 H           30.641           35.307           39.738
 C           30.065           34.662           40.457
CL           28.501           35.501           40.351
CL           30.764           34.738           42.049
CL           29.990           33.078           39.689
 H           33.889           32.702           32.907
 C           32.812           32.404           32.781
CL           32.378           31.946           34.370
CL           31.980           33.864           32.168
CL           32.755           31.077           31.644
 H           33.188           37.992           29.557
 C           33.258           37.110           28.957
CL           33.740           35.731           29.908
CL           31.703           36.829           28.143
CL           34.640           37.622           27.892
 H           29.682           32.836           34.773
 C           28.656           32.964           34.746
CL           28.240           34.707           34.402
CL           28.028           32.020           33.354
CL           28.051           32.384           36.271
 H           36.252           31.367           31.546
 C           36.487           31.054           30.565
CL           35.729           32.154           29.365
CL           38.216           30.935           30.357
CL           35.790           29.550           30.172
