# Supplementary material for: Durable Nanocellulose-Stabilized Emulsions of Dithizone/Chloroform in Water for Hg2+ Detection: A Novel Approach for a Classical Problem
Source: ACS Appl Mater Interfaces. 2023 Feb 23;15(9):12580–9. doi: 10.1021/acsami.2c22713 (PMC9999351; doi:10.1021/acsami.2c22713)
Supplement: Supplementary file 2 — am2c22713_si_002.zip [file am2c22713_si_002.zip › Oxycellobiose in chloroform/dithizone_120.xyz]

30
657262
S     -0.34670    4.00430    0.26320
N      1.46720    0.79140   -1.05610
N      1.21910    2.02350   -0.52000
N     -1.29950    0.82380    0.55860
N     -1.08560    1.49960   -0.47650
C      2.40980   -0.05010   -0.45450
C      2.81950   -1.22650   -1.09450
C      2.95530    0.27430    0.79380
C      3.75990   -2.06490   -0.49580
C      3.89560   -0.56410    1.39250
C      4.29790   -1.73370    0.74770
C     -2.31860   -0.10560    0.32900
C     -2.00660   -1.37990   -0.14510
C     -3.64720    0.24150    0.57380
C     -3.02330   -2.30700   -0.37420
C     -4.66390   -0.68570    0.34450
C     -4.35200   -1.95990   -0.12950
C     -0.08070    2.41920   -0.25690
H      2.40800   -1.49740   -2.06390
H      2.66370    1.17110    1.33420
H      1.11610    0.59790   -1.98490
H      4.07290   -2.97580   -0.99760
H      4.31340   -0.30770    2.36170
H      5.02960   -2.38680    1.21410
H     -0.97420   -1.66000   -0.33830
H     -3.90040    1.23160    0.94390
H      2.01440    2.64710   -0.43330
H     -2.78040   -3.29910   -0.74320
H     -5.69840   -0.41550    0.53520
H     -5.14360   -2.68180   -0.30790
