# Supplementary material for: Durable Nanocellulose-Stabilized Emulsions of Dithizone/Chloroform in Water for Hg2+ Detection: A Novel Approach for a Classical Problem
Source: ACS Appl Mater Interfaces. 2023 Feb 23;15(9):12580–9. doi: 10.1021/acsami.2c22713 (PMC9999351; doi:10.1021/acsami.2c22713)
Supplement: Supplementary file 2 — am2c22713_si_002.zip [file am2c22713_si_002.zip › Oxycellobiose in chloroform/oxycellobiose.xyz]

43
file:/home/aguado/cellulose/nano1.xyz
C      0.26910   -1.38310   -0.16390
C      0.03220    0.14250   -0.07730
C      0.85160    0.90400   -1.11580
C      2.33730    0.52570   -0.97230
O      2.50530   -0.87340   -1.15080
C      1.79880   -1.62640   -0.12030
C     -3.54300   -4.04400    1.50770
C     -2.11310   -3.54450    1.77880
C     -1.65730   -2.60530    0.63850
O     -2.60700   -1.54770    0.54460
C     -3.90790   -1.99000    0.12140
C     -4.49380   -2.86260    1.23870
C     -4.77090   -0.74980   -0.15390
O     -4.32630   -0.09790   -1.34540
O     -5.79020   -3.35070    0.88100
O     -4.04190   -4.79400    2.62730
O     -1.20050   -4.64710    1.96800
O     -0.35560   -2.06800    0.97570
C      2.10950   -3.14700   -0.25750
O      3.25070   -3.56600    0.07850
O      3.07170    1.19550   -1.97820
O     -1.33380    0.50090   -0.29200
O      0.64240    2.31620   -0.92990
H     -0.13840   -1.75450   -1.11110
H      0.26950    0.49180    0.93180
H      0.48970    0.66070   -2.12060
H      2.74170    0.84470   -0.00570
H      2.19250   -1.33670    0.85830
H     -3.55110   -4.73440    0.66060
H     -2.11380   -2.99900    2.72660
H     -1.58830   -3.16030   -0.30380
H     -3.80970   -2.55480   -0.81180
H     -4.61010   -2.27610    2.15630
H     -5.82180   -1.01810   -0.30770
H     -4.70190   -0.03920    0.67200
H     -4.64370    0.82210   -1.30440
H     -6.06090   -3.92950    1.62350
H     -3.39040   -5.50900    2.77820
H     -0.38970   -4.19440    2.25610
H      3.97980    0.85980   -1.86240
H     -1.38040    1.46650   -0.18280
H      1.15080    2.73750   -1.64590
O      1.16580   -3.95380   -0.50340
