# Supplementary material for: Durable Nanocellulose-Stabilized Emulsions of Dithizone/Chloroform in Water for Hg2+ Detection: A Novel Approach for a Classical Problem
Source: ACS Appl Mater Interfaces. 2023 Feb 23;15(9):12580–9. doi: 10.1021/acsami.2c22713 (PMC9999351; doi:10.1021/acsami.2c22713)
Supplement: Supplementary file 2 — am2c22713_si_002.zip [file am2c22713_si_002.zip › Oxycellobiose in water/cnf.pdb]

CRYST1   70.504   70.948   70.818  90.00  90.00  90.00 P 1           1
ATOM      1  C   SLU     1       0.942  -0.182  -0.325  1.00  0.00
ATOM      2  C1  SLU     1       1.416   1.107   0.386  1.00  0.00
ATOM      3  C2  SLU     1       2.752   1.601  -0.167  1.00  0.00
ATOM      4  C3  SLU     1       3.788   0.465  -0.089  1.00  0.00
ATOM      5  O   SLU     1       3.340  -0.658  -0.833  1.00  0.00
ATOM      6  C4  SLU     1       2.106  -1.203  -0.276  1.00  0.00
ATOM      7  C5  SLU     1      -3.963  -0.764  -0.230  1.00  0.00
ATOM      8  C6  SLU     1      -2.608  -1.227   0.332  1.00  0.00
ATOM      9  C7  SLU     1      -1.468  -0.367  -0.263  1.00  0.00
ATOM     10  O1  SLU     1      -1.757   0.996   0.033  1.00  0.00
ATOM     11  C8  SLU     1      -2.935   1.484  -0.633  1.00  0.00
ATOM     12  C9  SLU     1      -4.146   0.753  -0.039  1.00  0.00
ATOM     13  C10 SLU     1      -3.015   3.002  -0.416  1.00  0.00
ATOM     14  O2  SLU     1      -2.002   3.660  -1.180  1.00  0.00
ATOM     15  O3  SLU     1      -5.359   1.181  -0.665  1.00  0.00
ATOM     16  O4  SLU     1      -5.046  -1.446   0.423  1.00  0.00
ATOM     17  O5  SLU     1      -2.397  -2.636   0.101  1.00  0.00
ATOM     18  O6  SLU     1      -0.223  -0.753   0.366  1.00  0.00
ATOM     19  C11 SLU     1       1.711  -2.511  -1.025  1.00  0.00
ATOM     20  O7  SLU     1       2.384  -3.558  -0.816  1.00  0.00
ATOM     21  O8  SLU     1       5.000   0.922  -0.657  1.00  0.00
ATOM     22  O9  SLU     1       0.492   2.187   0.244  1.00  0.00
ATOM     23  O10 SLU     1       3.169   2.754   0.587  1.00  0.00
ATOM     24  H   SLU     1       0.699   0.054  -1.367  1.00  0.00
ATOM     25  H1  SLU     1       1.489   0.925   1.462  1.00  0.00
ATOM     26  H2  SLU     1       2.622   1.931  -1.203  1.00  0.00
ATOM     27  H3  SLU     1       4.000   0.184   0.948  1.00  0.00
ATOM     28  H4  SLU     1       2.291  -1.505   0.758  1.00  0.00
ATOM     29  H5  SLU     1      -4.045  -1.023  -1.288  1.00  0.00
ATOM     30  H6  SLU     1      -2.628  -1.108   1.420  1.00  0.00
ATOM     31  H7  SLU     1      -1.396  -0.531  -1.344  1.00  0.00
ATOM     32  H8  SLU     1      -2.845   1.294  -1.708  1.00  0.00
ATOM     33  H9  SLU     1      -4.236   0.975   1.029  1.00  0.00
ATOM     34  H10 SLU     1      -3.979   3.405  -0.746  1.00  0.00
ATOM     35  H11 SLU     1      -2.866   3.252   0.636  1.00  0.00
ATOM     36  H12 SLU     1      -1.860   4.535  -0.775  1.00  0.00
ATOM     37  H13 SLU     1      -6.063   0.634  -0.262  1.00  0.00
ATOM     38  H14 SLU     1      -4.867  -2.402   0.303  1.00  0.00
ATOM     39  H15 SLU     1      -1.590  -2.809   0.613  1.00  0.00
ATOM     40  H16 SLU     1       5.578   0.137  -0.628  1.00  0.00
ATOM     41  H17 SLU     1       0.864   2.929   0.750  1.00  0.00
ATOM     42  H18 SLU     1       3.994   3.043   0.158  1.00  0.00
ATOM     43  O11 SLU     1       0.616  -2.557  -1.659  1.00  0.00
TER   
ATOM     44 Na+  Na+     2     -36.288  21.988  19.666  1.00  0.00
TER   
ATOM     45  O   WAT     3      30.711  27.522  26.319  1.00  0.00
ATOM     46  H1  WAT     3      30.630  26.607  26.048  1.00  0.00
ATOM     47  H2  WAT     3      30.297  28.018  25.613  1.00  0.00
TER   
ATOM     48  O   WAT     4      28.843  29.299  28.200  1.00  0.00
ATOM     49  H1  WAT     4      28.067  28.820  28.490  1.00  0.00
ATOM     50  H2  WAT     4      29.494  28.620  28.026  1.00  0.00
TER   
ATOM     51  O   WAT     5      22.859  29.611  29.078  1.00  0.00
ATOM     52  H1  WAT     5      22.028  29.356  29.477  1.00  0.00
ATOM     53  H2  WAT     5      23.467  29.683  29.813  1.00  0.00
TER   
ATOM     54  O   WAT     6      32.863  33.705  26.980  1.00  0.00
ATOM     55  H1  WAT     6      32.402  32.934  27.309  1.00  0.00
ATOM     56  H2  WAT     6      33.676  33.732  27.485  1.00  0.00
TER   
ATOM     57  O   WAT     7      21.268  24.572  22.862  1.00  0.00
ATOM     58  H1  WAT     7      20.380  24.913  22.760  1.00  0.00
ATOM     59  H2  WAT     7      21.553  24.372  21.970  1.00  0.00
TER   
ATOM     60  O   WAT     8      19.232  27.172  28.746  1.00  0.00
ATOM     61  H1  WAT     8      19.803  26.404  28.746  1.00  0.00
ATOM     62  H2  WAT     8      19.232  27.471  27.837  1.00  0.00
TER   
ATOM     63  O   WAT     9      28.284  31.975  28.207  1.00  0.00
ATOM     64  H1  WAT     9      28.214  31.034  28.046  1.00  0.00
ATOM     65  H2  WAT     9      29.046  32.065  28.779  1.00  0.00
TER   
ATOM     66  O   WAT    10      20.474  22.581  30.533  1.00  0.00
ATOM     67  H1  WAT    10      20.294  21.683  30.813  1.00  0.00
ATOM     68  H2  WAT    10      20.072  23.128  31.207  1.00  0.00
TER   
ATOM     69  O   WAT    11      29.314  24.782  28.434  1.00  0.00
ATOM     70  H1  WAT    11      29.691  23.909  28.321  1.00  0.00
ATOM     71  H2  WAT    11      29.216  25.118  27.543  1.00  0.00
TER   
ATOM     72  O   WAT    12      23.445  23.155  23.896  1.00  0.00
ATOM     73  H1  WAT    12      23.551  24.055  24.203  1.00  0.00
ATOM     74  H2  WAT    12      22.534  23.107  23.605  1.00  0.00
TER   
ATOM     75  O   WAT    13      21.093  25.077  29.141  1.00  0.00
ATOM     76  H1  WAT    13      21.774  25.341  29.760  1.00  0.00
ATOM     77  H2  WAT    13      20.778  24.237  29.475  1.00  0.00
TER   
ATOM     78  O   WAT    14      25.285  26.123  28.228  1.00  0.00
ATOM     79  H1  WAT    14      25.793  26.622  28.869  1.00  0.00
ATOM     80  H2  WAT    14      25.817  25.347  28.052  1.00  0.00
TER   
ATOM     81  O   WAT    15      23.569  20.763  32.495  1.00  0.00
ATOM     82  H1  WAT    15      23.571  21.281  31.689  1.00  0.00
ATOM     83  H2  WAT    15      22.739  20.286  32.472  1.00  0.00
TER   
ATOM     84  O   WAT    16      29.956  30.875  23.994  1.00  0.00
ATOM     85  H1  WAT    16      29.338  31.340  23.430  1.00  0.00
ATOM     86  H2  WAT    16      30.468  31.568  24.411  1.00  0.00
TER   
ATOM     87  O   WAT    17      24.819  30.403  30.672  1.00  0.00
ATOM     88  H1  WAT    17      24.486  31.030  31.314  1.00  0.00
ATOM     89  H2  WAT    17      24.996  30.929  29.892  1.00  0.00
TER   
ATOM     90  O   WAT    18      33.333  24.217  28.140  1.00  0.00
ATOM     91  H1  WAT    18      32.628  24.506  28.720  1.00  0.00
ATOM     92  H2  WAT    18      33.694  25.027  27.780  1.00  0.00
TER   
ATOM     93  O   WAT    19      23.250  22.474  30.502  1.00  0.00
ATOM     94  H1  WAT    19      23.592  23.318  30.207  1.00  0.00
ATOM     95  H2  WAT    19      22.312  22.623  30.618  1.00  0.00
TER   
ATOM     96  O   WAT    20      24.031  32.371  32.487  1.00  0.00
ATOM     97  H1  WAT    20      24.649  33.046  32.205  1.00  0.00
ATOM     98  H2  WAT    20      23.170  32.780  32.396  1.00  0.00
TER   
ATOM     99  O   WAT    21      19.324  31.561  21.368  1.00  0.00
ATOM    100  H1  WAT    21      18.947  32.050  20.636  1.00  0.00
ATOM    101  H2  WAT    21      19.582  32.233  21.998  1.00  0.00
TER   
ATOM    102  O   WAT    22      26.933  19.963  26.826  1.00  0.00
ATOM    103  H1  WAT    22      27.241  19.407  26.110  1.00  0.00
ATOM    104  H2  WAT    22      26.003  20.097  26.643  1.00  0.00
TER   
ATOM    105  O   WAT    23      31.883  30.582  30.445  1.00  0.00
ATOM    106  H1  WAT    23      32.300  30.368  29.610  1.00  0.00
ATOM    107  H2  WAT    23      32.607  30.840  31.016  1.00  0.00
TER   
ATOM    108  O   WAT    24      29.321  28.027  23.562  1.00  0.00
ATOM    109  H1  WAT    24      28.394  27.961  23.791  1.00  0.00
ATOM    110  H2  WAT    24      29.474  28.965  23.448  1.00  0.00
TER   
ATOM    111  O   WAT    25      29.308  24.299  20.559  1.00  0.00
ATOM    112  H1  WAT    25      28.369  24.460  20.644  1.00  0.00
ATOM    113  H2  WAT    25      29.627  25.018  20.012  1.00  0.00
TER   
ATOM    114  O   WAT    26      33.351  29.589  24.066  1.00  0.00
ATOM    115  H1  WAT    26      32.732  29.251  23.418  1.00  0.00
ATOM    116  H2  WAT    26      33.333  28.945  24.774  1.00  0.00
TER   
ATOM    117  O   WAT    27      32.794  25.768  31.482  1.00  0.00
ATOM    118  H1  WAT    27      32.381  26.593  31.736  1.00  0.00
ATOM    119  H2  WAT    27      32.061  25.182  31.290  1.00  0.00
TER   
ATOM    120  O   WAT    28      24.927  28.554  26.344  1.00  0.00
ATOM    121  H1  WAT    28      24.523  27.842  25.849  1.00  0.00
ATOM    122  H2  WAT    28      25.013  28.209  27.233  1.00  0.00
TER   
ATOM    123  O   WAT    29      25.395  32.241  28.508  1.00  0.00
ATOM    124  H1  WAT    29      25.098  31.635  27.829  1.00  0.00
ATOM    125  H2  WAT    29      26.345  32.278  28.397  1.00  0.00
TER   
ATOM    126  O   WAT    30      23.640  25.328  30.124  1.00  0.00
ATOM    127  H1  WAT    30      24.191  25.438  29.349  1.00  0.00
ATOM    128  H2  WAT    30      24.154  25.702  30.839  1.00  0.00
TER   
ATOM    129  O   WAT    31      31.528  28.828  21.073  1.00  0.00
ATOM    130  H1  WAT    31      31.967  27.990  20.927  1.00  0.00
ATOM    131  H2  WAT    31      32.240  29.461  21.159  1.00  0.00
TER   
ATOM    132  O   WAT    32      21.627  27.448  23.845  1.00  0.00
ATOM    133  H1  WAT    32      21.507  28.175  23.233  1.00  0.00
ATOM    134  H2  WAT    32      21.318  26.679  23.368  1.00  0.00
TER   
ATOM    135  O   WAT    33      19.266  30.620  29.652  1.00  0.00
ATOM    136  H1  WAT    33      19.344  30.755  28.707  1.00  0.00
ATOM    137  H2  WAT    33      19.880  29.911  29.844  1.00  0.00
TER   
ATOM    138  O   WAT    34      20.511  32.320  26.062  1.00  0.00
ATOM    139  H1  WAT    34      20.104  32.461  25.208  1.00  0.00
ATOM    140  H2  WAT    34      21.402  32.036  25.859  1.00  0.00
TER   
ATOM    141  O   WAT    35      19.322  31.661  32.191  1.00  0.00
ATOM    142  H1  WAT    35      19.485  31.192  31.373  1.00  0.00
ATOM    143  H2  WAT    35      19.787  31.154  32.856  1.00  0.00
TER   
ATOM    144  O   WAT    36      24.094  20.792  27.227  1.00  0.00
ATOM    145  H1  WAT    36      23.651  21.573  26.896  1.00  0.00
ATOM    146  H2  WAT    36      24.652  21.115  27.934  1.00  0.00
TER   
ATOM    147  O   WAT    37      28.381  23.659  32.831  1.00  0.00
ATOM    148  H1  WAT    37      27.919  23.867  33.643  1.00  0.00
ATOM    149  H2  WAT    37      27.979  22.845  32.528  1.00  0.00
TER   
ATOM    150  O   WAT    38      27.210  20.413  22.108  1.00  0.00
ATOM    151  H1  WAT    38      26.585  20.409  22.833  1.00  0.00
ATOM    152  H2  WAT    38      27.123  19.546  21.711  1.00  0.00
TER   
ATOM    153  O   WAT    39      26.131  21.337  29.086  1.00  0.00
ATOM    154  H1  WAT    39      26.429  22.243  29.005  1.00  0.00
ATOM    155  H2  WAT    39      26.680  20.848  28.472  1.00  0.00
TER   
ATOM    156  O   WAT    40      23.885  25.915  24.955  1.00  0.00
ATOM    157  H1  WAT    40      23.659  25.699  25.860  1.00  0.00
ATOM    158  H2  WAT    40      23.104  26.348  24.610  1.00  0.00
TER   
ATOM    159  O   WAT    41      31.115  25.922  23.554  1.00  0.00
ATOM    160  H1  WAT    41      30.516  26.645  23.371  1.00  0.00
ATOM    161  H2  WAT    41      31.663  25.859  22.772  1.00  0.00
TER   
ATOM    162  O   WAT    42      29.721  24.558  25.585  1.00  0.00
ATOM    163  H1  WAT    42      30.114  24.875  24.771  1.00  0.00
ATOM    164  H2  WAT    42      30.083  23.679  25.699  1.00  0.00
TER   
ATOM    165  O   WAT    43      18.758  21.148  27.808  1.00  0.00
ATOM    166  H1  WAT    43      18.469  21.718  28.520  1.00  0.00
ATOM    167  H2  WAT    43      19.502  20.668  28.171  1.00  0.00
TER   
ATOM    168  O   WAT    44      18.945  25.090  19.018  1.00  0.00
ATOM    169  H1  WAT    44      18.862  26.033  19.159  1.00  0.00
ATOM    170  H2  WAT    44      18.593  24.948  18.139  1.00  0.00
TER   
ATOM    171  O   WAT    45      30.307  27.149  29.680  1.00  0.00
ATOM    172  H1  WAT    45      29.575  27.657  30.029  1.00  0.00
ATOM    173  H2  WAT    45      29.909  26.331  29.379  1.00  0.00
TER   
ATOM    174  O   WAT    46      26.745  23.824  28.085  1.00  0.00
ATOM    175  H1  WAT    46      26.748  23.383  27.235  1.00  0.00
ATOM    176  H2  WAT    46      27.640  24.146  28.192  1.00  0.00
TER   
ATOM    177  O   WAT    47      22.595  23.707  27.044  1.00  0.00
ATOM    178  H1  WAT    47      22.255  24.184  27.801  1.00  0.00
ATOM    179  H2  WAT    47      21.833  23.253  26.684  1.00  0.00
TER   
ATOM    180  O   WAT    48      26.807  24.825  21.076  1.00  0.00
ATOM    181  H1  WAT    48      26.928  24.784  22.024  1.00  0.00
ATOM    182  H2  WAT    48      26.422  25.688  20.920  1.00  0.00
TER   
ATOM    183  O   WAT    49      30.770  22.602  29.092  1.00  0.00
ATOM    184  H1  WAT    49      30.787  23.053  29.936  1.00  0.00
ATOM    185  H2  WAT    49      30.521  21.702  29.305  1.00  0.00
TER   
ATOM    186  O   WAT    50      25.819  27.135  20.474  1.00  0.00
ATOM    187  H1  WAT    50      25.251  26.687  19.848  1.00  0.00
ATOM    188  H2  WAT    50      26.528  27.495  19.940  1.00  0.00
TER   
ATOM    189  O   WAT    51      27.046  27.884  29.831  1.00  0.00
ATOM    190  H1  WAT    51      27.413  27.410  30.578  1.00  0.00
ATOM    191  H2  WAT    51      26.856  28.758  30.172  1.00  0.00
TER   
ATOM    192  O   WAT    52      19.910  22.628  25.961  1.00  0.00
ATOM    193  H1  WAT    52      19.624  22.264  26.799  1.00  0.00
ATOM    194  H2  WAT    52      19.847  21.897  25.347  1.00  0.00
TER   
ATOM    195  O   WAT    53      24.835  26.925  32.150  1.00  0.00
ATOM    196  H1  WAT    53      24.531  27.804  32.375  1.00  0.00
ATOM    197  H2  WAT    53      25.790  26.985  32.186  1.00  0.00
TER   
ATOM    198  O   WAT    54      23.364  31.131  22.747  1.00  0.00
ATOM    199  H1  WAT    54      22.590  30.591  22.586  1.00  0.00
ATOM    200  H2  WAT    54      24.093  30.612  22.408  1.00  0.00
TER   
ATOM    201  O   WAT    55      29.583  21.521  22.682  1.00  0.00
ATOM    202  H1  WAT    55      28.770  21.023  22.607  1.00  0.00
ATOM    203  H2  WAT    55      29.390  22.361  22.266  1.00  0.00
TER   
ATOM    204  O   WAT    56      32.298  25.893  20.978  1.00  0.00
ATOM    205  H1  WAT    56      33.186  26.205  20.804  1.00  0.00
ATOM    206  H2  WAT    56      32.269  25.021  20.586  1.00  0.00
TER   
ATOM    207  O   WAT    57      23.407  30.799  26.384  1.00  0.00
ATOM    208  H1  WAT    57      23.925  29.996  26.330  1.00  0.00
ATOM    209  H2  WAT    57      22.956  30.737  27.226  1.00  0.00
TER   
ATOM    210  O   WAT    58      28.294  32.066  21.657  1.00  0.00
ATOM    211  H1  WAT    58      28.636  32.810  21.162  1.00  0.00
ATOM    212  H2  WAT    58      27.466  32.379  22.020  1.00  0.00
TER   
ATOM    213  O   WAT    59      31.177  31.387  27.022  1.00  0.00
ATOM    214  H1  WAT    59      31.529  30.790  26.362  1.00  0.00
ATOM    215  H2  WAT    59      30.293  31.062  27.193  1.00  0.00
TER   
ATOM    216  O   WAT    60      27.263  32.147  24.429  1.00  0.00
ATOM    217  H1  WAT    60      27.951  32.694  24.810  1.00  0.00
ATOM    218  H2  WAT    60      26.477  32.691  24.464  1.00  0.00
TER   
ATOM    219  O   WAT    61      19.403  27.764  19.921  1.00  0.00
ATOM    220  H1  WAT    61      20.272  28.047  20.204  1.00  0.00
ATOM    221  H2  WAT    61      18.912  28.578  19.805  1.00  0.00
TER   
ATOM    222  O   WAT    62      26.566  29.152  24.041  1.00  0.00
ATOM    223  H1  WAT    62      27.022  29.962  24.267  1.00  0.00
ATOM    224  H2  WAT    62      26.215  28.834  24.873  1.00  0.00
TER   
ATOM    225  O   WAT    63      22.467  19.495  24.514  1.00  0.00
ATOM    226  H1  WAT    63      22.339  19.487  25.462  1.00  0.00
ATOM    227  H2  WAT    63      21.644  19.834  24.163  1.00  0.00
TER   
ATOM    228  O   WAT    64      30.143  32.666  29.988  1.00  0.00
ATOM    229  H1  WAT    64      30.785  31.965  30.102  1.00  0.00
ATOM    230  H2  WAT    64      30.668  33.445  29.808  1.00  0.00
TER   
ATOM    231  O   WAT    65      21.387  29.582  22.049  1.00  0.00
ATOM    232  H1  WAT    65      20.780  30.322  22.058  1.00  0.00
ATOM    233  H2  WAT    65      21.862  29.672  21.223  1.00  0.00
TER   
ATOM    234  O   WAT    66      30.961  23.747  31.724  1.00  0.00
ATOM    235  H1  WAT    66      31.329  22.926  32.052  1.00  0.00
ATOM    236  H2  WAT    66      30.100  23.807  32.140  1.00  0.00
TER   
ATOM    237  O   WAT    67      26.295  24.981  23.949  1.00  0.00
ATOM    238  H1  WAT    67      25.587  25.450  24.390  1.00  0.00
ATOM    239  H2  WAT    67      26.580  24.323  24.583  1.00  0.00
TER   
ATOM    240  O   WAT    68      27.921  26.401  31.948  1.00  0.00
ATOM    241  H1  WAT    68      28.419  26.875  32.613  1.00  0.00
ATOM    242  H2  WAT    68      28.063  25.477  32.155  1.00  0.00
TER   
ATOM    243  O   WAT    69      30.327  21.706  25.389  1.00  0.00
ATOM    244  H1  WAT    69      30.204  21.725  24.439  1.00  0.00
ATOM    245  H2  WAT    69      31.275  21.754  25.508  1.00  0.00
TER   
ATOM    246  O   WAT    70      24.499  23.290  21.324  1.00  0.00
ATOM    247  H1  WAT    70      25.348  23.727  21.258  1.00  0.00
ATOM    248  H2  WAT    70      24.132  23.602  22.151  1.00  0.00
TER   
ATOM    249  O   WAT    71      23.398  29.543  19.798  1.00  0.00
ATOM    250  H1  WAT    71      24.164  29.431  20.360  1.00  0.00
ATOM    251  H2  WAT    71      23.475  28.847  19.145  1.00  0.00
TER   
ATOM    252  O   WAT    72      22.093  26.975  20.481  1.00  0.00
ATOM    253  H1  WAT    72      22.173  26.028  20.593  1.00  0.00
ATOM    254  H2  WAT    72      22.984  27.306  20.587  1.00  0.00
TER   
ATOM    255  O   WAT    73      19.779  33.192  23.458  1.00  0.00
ATOM    256  H1  WAT    73      18.853  33.434  23.449  1.00  0.00
ATOM    257  H2  WAT    73      20.244  34.020  23.337  1.00  0.00
TER   
ATOM    258  O   WAT    74      26.522  31.518  19.271  1.00  0.00
ATOM    259  H1  WAT    74      26.417  30.903  19.997  1.00  0.00
ATOM    260  H2  WAT    74      26.354  30.995  18.487  1.00  0.00
TER   
ATOM    261  O   WAT    75      29.762  30.580  19.875  1.00  0.00
ATOM    262  H1  WAT    75      29.213  31.027  20.520  1.00  0.00
ATOM    263  H2  WAT    75      30.384  30.075  20.399  1.00  0.00
TER   
ATOM    264  O   WAT    76      25.430  29.539  21.772  1.00  0.00
ATOM    265  H1  WAT    76      25.851  29.373  22.615  1.00  0.00
ATOM    266  H2  WAT    76      25.555  28.729  21.277  1.00  0.00
TER   
ATOM    267  O   WAT    77      27.943  28.563  19.020  1.00  0.00
ATOM    268  H1  WAT    77      28.463  27.848  18.654  1.00  0.00
ATOM    269  H2  WAT    77      28.589  29.202  19.320  1.00  0.00
TER   
ATOM    270  O   WAT    78      26.846  21.043  31.691  1.00  0.00
ATOM    271  H1  WAT    78      26.398  21.065  30.846  1.00  0.00
ATOM    272  H2  WAT    78      26.212  20.644  32.288  1.00  0.00
TER   
ATOM    273  O   WAT    79      27.252  29.938  32.313  1.00  0.00
ATOM    274  H1  WAT    79      27.671  30.781  32.140  1.00  0.00
ATOM    275  H2  WAT    79      26.333  30.075  32.083  1.00  0.00
TER   
ATOM    276  O   WAT    80      31.927  28.223  32.273  1.00  0.00
ATOM    277  H1  WAT    80      31.401  28.748  31.669  1.00  0.00
ATOM    278  H2  WAT    80      32.270  28.856  32.904  1.00  0.00
TER   
ATOM    279  O   WAT    81      24.326  25.613  18.718  1.00  0.00
ATOM    280  H1  WAT    81      24.125  24.749  19.079  1.00  0.00
ATOM    281  H2  WAT    81      24.155  25.526  17.780  1.00  0.00
TER   
ATOM    282  O   WAT    82      31.804  20.423  21.246  1.00  0.00
ATOM    283  H1  WAT    82      32.085  19.580  21.602  1.00  0.00
ATOM    284  H2  WAT    82      31.031  20.656  21.760  1.00  0.00
TER   
ATOM    285  O   WAT    83      23.124  22.713  18.705  1.00  0.00
ATOM    286  H1  WAT    83      23.427  22.719  17.797  1.00  0.00
ATOM    287  H2  WAT    83      23.863  22.363  19.202  1.00  0.00
TER   
ATOM    288  O   WAT    84      26.342  21.656  19.691  1.00  0.00
ATOM    289  H1  WAT    84      25.995  20.979  19.111  1.00  0.00
ATOM    290  H2  WAT    84      26.544  21.195  20.505  1.00  0.00
TER   
ATOM    291  O   WAT    85      22.147  32.017  19.538  1.00  0.00
ATOM    292  H1  WAT    85      22.584  32.560  20.194  1.00  0.00
ATOM    293  H2  WAT    85      22.632  31.192  19.548  1.00  0.00
TER   
ATOM    294  O   WAT    86      23.958  33.137  24.651  1.00  0.00
ATOM    295  H1  WAT    86      23.657  33.013  25.551  1.00  0.00
ATOM    296  H2  WAT    86      23.851  32.278  24.242  1.00  0.00
TER   
ATOM    297  O   WAT    87      19.683  28.185  26.087  1.00  0.00
ATOM    298  H1  WAT    87      19.028  27.916  25.443  1.00  0.00
ATOM    299  H2  WAT    87      20.521  28.075  25.638  1.00  0.00
TER   
ATOM    300  O   WAT    88      32.632  22.979  20.309  1.00  0.00
ATOM    301  H1  WAT    88      33.051  22.792  19.469  1.00  0.00
ATOM    302  H2  WAT    88      32.326  22.127  20.620  1.00  0.00
TER   
ATOM    303  O   WAT    89      20.721  28.570  30.628  1.00  0.00
ATOM    304  H1  WAT    89      21.088  28.483  31.507  1.00  0.00
ATOM    305  H2  WAT    89      20.152  27.807  30.529  1.00  0.00
TER   
ATOM    306  O   WAT    90      18.897  25.395  22.030  1.00  0.00
ATOM    307  H1  WAT    90      17.993  25.658  21.855  1.00  0.00
ATOM    308  H2  WAT    90      19.381  25.666  21.250  1.00  0.00
TER   
ATOM    309  O   WAT    91      21.440  24.451  19.939  1.00  0.00
ATOM    310  H1  WAT    91      22.149  24.030  19.454  1.00  0.00
ATOM    311  H2  WAT    91      20.723  24.519  19.308  1.00  0.00
TER   
ATOM    312  O   WAT    92      21.087  20.505  18.980  1.00  0.00
ATOM    313  H1  WAT    92      21.810  21.046  19.298  1.00  0.00
ATOM    314  H2  WAT    92      21.359  20.232  18.104  1.00  0.00
TER   
ATOM    315  O   WAT    93      20.776  19.756  28.882  1.00  0.00
ATOM    316  H1  WAT    93      21.424  19.206  28.442  1.00  0.00
ATOM    317  H2  WAT    93      21.196  20.010  29.704  1.00  0.00
TER   
ATOM    318  O   WAT    94      20.529  19.912  31.625  1.00  0.00
ATOM    319  H1  WAT    94      20.181  20.368  32.390  1.00  0.00
ATOM    320  H2  WAT    94      20.198  19.017  31.707  1.00  0.00
TER   
ATOM    321  O   WAT    95      31.420  19.323  31.113  1.00  0.00
ATOM    322  H1  WAT    95      30.546  19.656  30.910  1.00  0.00
ATOM    323  H2  WAT    95      31.311  18.850  31.938  1.00  0.00
TER   
ATOM    324  O   WAT    96      32.327  21.530  32.497  1.00  0.00
ATOM    325  H1  WAT    96      31.999  20.715  32.117  1.00  0.00
ATOM    326  H2  WAT    96      33.276  21.487  32.373  1.00  0.00
TER   
ATOM    327  O   WAT    97      21.606  33.396  31.860  1.00  0.00
ATOM    328  H1  WAT    97      20.879  32.776  31.793  1.00  0.00
ATOM    329  H2  WAT    97      21.667  33.790  30.990  1.00  0.00
TER   
ATOM    330  O   WAT    98      29.168  20.240  30.052  1.00  0.00
ATOM    331  H1  WAT    98      28.385  20.714  30.332  1.00  0.00
ATOM    332  H2  WAT    98      28.874  19.335  29.943  1.00  0.00
TER   
ATOM    333  O   WAT    99      20.512  20.545  22.573  1.00  0.00
ATOM    334  H1  WAT    99      21.270  20.658  22.000  1.00  0.00
ATOM    335  H2  WAT    99      20.049  21.382  22.528  1.00  0.00
TER   
ATOM    336  O   WAT   100      27.053  22.659  25.564  1.00  0.00
ATOM    337  H1  WAT   100      26.240  22.284  25.223  1.00  0.00
ATOM    338  H2  WAT   100      27.557  21.903  25.866  1.00  0.00
TER   
ATOM    339  O   WAT   101      31.555  19.323  26.802  1.00  0.00
ATOM    340  H1  WAT   101      32.158  19.895  27.277  1.00  0.00
ATOM    341  H2  WAT   101      30.815  19.887  26.579  1.00  0.00
TER   
ATOM    342  O   WAT   102      22.884  21.071  21.113  1.00  0.00
ATOM    343  H1  WAT   102      23.413  20.284  20.984  1.00  0.00
ATOM    344  H2  WAT   102      23.517  21.750  21.347  1.00  0.00
TER   
ATOM    345  O   WAT   103      25.078  20.809  24.168  1.00  0.00
ATOM    346  H1  WAT   103      24.448  20.107  24.335  1.00  0.00
ATOM    347  H2  WAT   103      24.538  21.569  23.951  1.00  0.00
TER   
ATOM    348  O   WAT   104      23.256  33.471  21.395  1.00  0.00
ATOM    349  H1  WAT   104      22.627  33.940  21.943  1.00  0.00
ATOM    350  H2  WAT   104      23.371  32.626  21.829  1.00  0.00
TER   
ATOM    351  O   WAT   105      30.711  27.522   7.545  1.00  0.00
ATOM    352  H1  WAT   105      30.630  26.607   7.274  1.00  0.00
ATOM    353  H2  WAT   105      30.297  28.018   6.839  1.00  0.00
TER   
ATOM    354  O   WAT   106      28.843  29.299   9.426  1.00  0.00
ATOM    355  H1  WAT   106      28.067  28.820   9.716  1.00  0.00
ATOM    356  H2  WAT   106      29.494  28.620   9.251  1.00  0.00
TER   
ATOM    357  O   WAT   107      22.859  29.611  10.303  1.00  0.00
ATOM    358  H1  WAT   107      22.028  29.356  10.703  1.00  0.00
ATOM    359  H2  WAT   107      23.467  29.683  11.039  1.00  0.00
TER   
ATOM    360  O   WAT   108      32.863  33.705   8.206  1.00  0.00
ATOM    361  H1  WAT   108      32.402  32.934   8.534  1.00  0.00
ATOM    362  H2  WAT   108      33.676  33.732   8.711  1.00  0.00
TER   
ATOM    363  O   WAT   109      21.268  24.572   4.088  1.00  0.00
ATOM    364  H1  WAT   109      20.380  24.913   3.986  1.00  0.00
ATOM    365  H2  WAT   109      21.553  24.372   3.196  1.00  0.00
TER   
ATOM    366  O   WAT   110      19.232  27.172   9.972  1.00  0.00
ATOM    367  H1  WAT   110      19.803  26.404   9.972  1.00  0.00
ATOM    368  H2  WAT   110      19.232  27.471   9.062  1.00  0.00
TER   
ATOM    369  O   WAT   111      28.284  31.975   9.433  1.00  0.00
ATOM    370  H1  WAT   111      28.214  31.034   9.272  1.00  0.00
ATOM    371  H2  WAT   111      29.046  32.065  10.005  1.00  0.00
TER   
ATOM    372  O   WAT   112      20.474  22.581  11.758  1.00  0.00
ATOM    373  H1  WAT   112      20.294  21.683  12.039  1.00  0.00
ATOM    374  H2  WAT   112      20.072  23.128  12.433  1.00  0.00
TER   
ATOM    375  O   WAT   113      29.314  24.782   9.660  1.00  0.00
ATOM    376  H1  WAT   113      29.691  23.909   9.547  1.00  0.00
ATOM    377  H2  WAT   113      29.216  25.118   8.769  1.00  0.00
TER   
ATOM    378  O   WAT   114      23.445  23.155   5.121  1.00  0.00
ATOM    379  H1  WAT   114      23.551  24.055   5.428  1.00  0.00
ATOM    380  H2  WAT   114      22.534  23.107   4.831  1.00  0.00
TER   
ATOM    381  O   WAT   115      21.093  25.077  10.367  1.00  0.00
ATOM    382  H1  WAT   115      21.774  25.341  10.985  1.00  0.00
ATOM    383  H2  WAT   115      20.778  24.237  10.700  1.00  0.00
TER   
ATOM    384  O   WAT   116      25.285  26.123   9.454  1.00  0.00
ATOM    385  H1  WAT   116      25.793  26.622  10.094  1.00  0.00
ATOM    386  H2  WAT   116      25.817  25.347   9.278  1.00  0.00
TER   
ATOM    387  O   WAT   117      23.569  20.763  13.720  1.00  0.00
ATOM    388  H1  WAT   117      23.571  21.281  12.915  1.00  0.00
ATOM    389  H2  WAT   117      22.739  20.286  13.697  1.00  0.00
TER   
ATOM    390  O   WAT   118      29.956  30.875   5.219  1.00  0.00
ATOM    391  H1  WAT   118      29.338  31.340   4.655  1.00  0.00
ATOM    392  H2  WAT   118      30.468  31.568   5.636  1.00  0.00
TER   
ATOM    393  O   WAT   119      24.819  30.403  11.898  1.00  0.00
ATOM    394  H1  WAT   119      24.486  31.030  12.540  1.00  0.00
ATOM    395  H2  WAT   119      24.996  30.929  11.118  1.00  0.00
TER   
ATOM    396  O   WAT   120      33.333  24.217   9.365  1.00  0.00
ATOM    397  H1  WAT   120      32.628  24.506   9.946  1.00  0.00
ATOM    398  H2  WAT   120      33.694  25.027   9.005  1.00  0.00
TER   
ATOM    399  O   WAT   121      23.250  22.474  11.727  1.00  0.00
ATOM    400  H1  WAT   121      23.592  23.318  11.433  1.00  0.00
ATOM    401  H2  WAT   121      22.312  22.623  11.844  1.00  0.00
TER   
ATOM    402  O   WAT   122      24.031  32.371  13.713  1.00  0.00
ATOM    403  H1  WAT   122      24.649  33.046  13.431  1.00  0.00
ATOM    404  H2  WAT   122      23.170  32.780  13.621  1.00  0.00
TER   
ATOM    405  O   WAT   123      19.324  31.561   2.593  1.00  0.00
ATOM    406  H1  WAT   123      18.947  32.050   1.862  1.00  0.00
ATOM    407  H2  WAT   123      19.582  32.233   3.224  1.00  0.00
TER   
ATOM    408  O   WAT   124      26.933  19.963   8.052  1.00  0.00
ATOM    409  H1  WAT   124      27.241  19.407   7.335  1.00  0.00
ATOM    410  H2  WAT   124      26.003  20.097   7.869  1.00  0.00
TER   
ATOM    411  O   WAT   125      31.883  30.582  11.671  1.00  0.00
ATOM    412  H1  WAT   125      32.300  30.368  10.836  1.00  0.00
ATOM    413  H2  WAT   125      32.607  30.840  12.242  1.00  0.00
TER   
ATOM    414  O   WAT   126      29.321  28.027   4.788  1.00  0.00
ATOM    415  H1  WAT   126      28.394  27.961   5.017  1.00  0.00
ATOM    416  H2  WAT   126      29.474  28.965   4.673  1.00  0.00
TER   
ATOM    417  O   WAT   127      29.308  24.299   1.784  1.00  0.00
ATOM    418  H1  WAT   127      28.369  24.460   1.870  1.00  0.00
ATOM    419  H2  WAT   127      29.627  25.018   1.238  1.00  0.00
TER   
ATOM    420  O   WAT   128      33.351  29.589   5.291  1.00  0.00
ATOM    421  H1  WAT   128      32.732  29.251   4.644  1.00  0.00
ATOM    422  H2  WAT   128      33.333  28.945   5.999  1.00  0.00
TER   
ATOM    423  O   WAT   129      32.794  25.768  12.708  1.00  0.00
ATOM    424  H1  WAT   129      32.381  26.593  12.962  1.00  0.00
ATOM    425  H2  WAT   129      32.061  25.182  12.515  1.00  0.00
TER   
ATOM    426  O   WAT   130      24.927  28.554   7.570  1.00  0.00
ATOM    427  H1  WAT   130      24.523  27.842   7.074  1.00  0.00
ATOM    428  H2  WAT   130      25.013  28.209   8.459  1.00  0.00
TER   
ATOM    429  O   WAT   131      25.395  32.241   9.734  1.00  0.00
ATOM    430  H1  WAT   131      25.098  31.635   9.054  1.00  0.00
ATOM    431  H2  WAT   131      26.345  32.278   9.623  1.00  0.00
TER   
ATOM    432  O   WAT   132      23.640  25.328  11.350  1.00  0.00
ATOM    433  H1  WAT   132      24.191  25.438  10.575  1.00  0.00
ATOM    434  H2  WAT   132      24.154  25.702  12.065  1.00  0.00
TER   
ATOM    435  O   WAT   133      24.487  31.979  16.384  1.00  0.00
ATOM    436  H1  WAT   133      23.590  32.203  16.632  1.00  0.00
ATOM    437  H2  WAT   133      24.512  32.102  15.436  1.00  0.00
TER   
ATOM    438  O   WAT   134      31.528  28.828   2.299  1.00  0.00
ATOM    439  H1  WAT   134      31.967  27.990   2.152  1.00  0.00
ATOM    440  H2  WAT   134      32.240  29.461   2.385  1.00  0.00
TER   
ATOM    441  O   WAT   135      23.314  28.850  14.960  1.00  0.00
ATOM    442  H1  WAT   135      23.175  29.722  15.329  1.00  0.00
ATOM    443  H2  WAT   135      22.432  28.507  14.815  1.00  0.00
TER   
ATOM    444  O   WAT   136      21.627  27.448   5.070  1.00  0.00
ATOM    445  H1  WAT   136      21.507  28.175   4.459  1.00  0.00
ATOM    446  H2  WAT   136      21.318  26.679   4.593  1.00  0.00
TER   
ATOM    447  O   WAT   137      19.266  30.620  10.877  1.00  0.00
ATOM    448  H1  WAT   137      19.344  30.755   9.933  1.00  0.00
ATOM    449  H2  WAT   137      19.880  29.911  11.070  1.00  0.00
TER   
ATOM    450  O   WAT   138      20.511  32.320   7.288  1.00  0.00
ATOM    451  H1  WAT   138      20.104  32.461   6.433  1.00  0.00
ATOM    452  H2  WAT   138      21.402  32.036   7.085  1.00  0.00
TER   
ATOM    453  O   WAT   139      19.322  31.661  13.417  1.00  0.00
ATOM    454  H1  WAT   139      19.485  31.192  12.599  1.00  0.00
ATOM    455  H2  WAT   139      19.787  31.154  14.082  1.00  0.00
TER   
ATOM    456  O   WAT   140      24.094  20.792   8.453  1.00  0.00
ATOM    457  H1  WAT   140      23.651  21.573   8.121  1.00  0.00
ATOM    458  H2  WAT   140      24.652  21.115   9.160  1.00  0.00
TER   
ATOM    459  O   WAT   141      28.381  23.659  14.056  1.00  0.00
ATOM    460  H1  WAT   141      27.919  23.867  14.868  1.00  0.00
ATOM    461  H2  WAT   141      27.979  22.845  13.753  1.00  0.00
TER   
ATOM    462  O   WAT   142      33.381  24.880  15.186  1.00  0.00
ATOM    463  H1  WAT   142      32.531  24.580  15.507  1.00  0.00
ATOM    464  H2  WAT   142      33.221  25.124  14.274  1.00  0.00
TER   
ATOM    465  O   WAT   143      30.476  26.380  17.286  1.00  0.00
ATOM    466  H1  WAT   143      30.802  25.546  16.946  1.00  0.00
ATOM    467  H2  WAT   143      31.264  26.903  17.434  1.00  0.00
TER   
ATOM    468  O   WAT   144      27.210  20.413   3.333  1.00  0.00
ATOM    469  H1  WAT   144      26.585  20.409   4.059  1.00  0.00
ATOM    470  H2  WAT   144      27.123  19.546   2.937  1.00  0.00
TER   
ATOM    471  O   WAT   145      26.131  21.337  10.312  1.00  0.00
ATOM    472  H1  WAT   145      26.429  22.243  10.231  1.00  0.00
ATOM    473  H2  WAT   145      26.680  20.848   9.698  1.00  0.00
TER   
ATOM    474  O   WAT   146      23.885  25.915   6.181  1.00  0.00
ATOM    475  H1  WAT   146      23.659  25.699   7.086  1.00  0.00
ATOM    476  H2  WAT   146      23.104  26.348   5.835  1.00  0.00
TER   
ATOM    477  O   WAT   147      31.115  25.922   4.780  1.00  0.00
ATOM    478  H1  WAT   147      30.516  26.645   4.596  1.00  0.00
ATOM    479  H2  WAT   147      31.663  25.859   3.998  1.00  0.00
TER   
ATOM    480  O   WAT   148      26.325  26.814  16.847  1.00  0.00
ATOM    481  H1  WAT   148      26.230  25.873  16.697  1.00  0.00
ATOM    482  H2  WAT   148      27.168  27.035  16.452  1.00  0.00
TER   
ATOM    483  O   WAT   149      29.721  24.558   6.810  1.00  0.00
ATOM    484  H1  WAT   149      30.114  24.875   5.997  1.00  0.00
ATOM    485  H2  WAT   149      30.083  23.679   6.925  1.00  0.00
TER   
ATOM    486  O   WAT   150      21.456  23.225  15.000  1.00  0.00
ATOM    487  H1  WAT   150      21.063  24.073  15.208  1.00  0.00
ATOM    488  H2  WAT   150      20.768  22.588  15.191  1.00  0.00
TER   
ATOM    489  O   WAT   151      28.031  23.309  18.070  1.00  0.00
ATOM    490  H1  WAT   151      27.341  23.116  18.705  1.00  0.00
ATOM    491  H2  WAT   151      28.774  23.592  18.602  1.00  0.00
TER   
ATOM    492  O   WAT   152      18.758  21.148   9.033  1.00  0.00
ATOM    493  H1  WAT   152      18.469  21.718   9.746  1.00  0.00
ATOM    494  H2  WAT   152      19.502  20.668   9.396  1.00  0.00
TER   
ATOM    495  O   WAT   153      18.945  25.090   0.244  1.00  0.00
ATOM    496  H1  WAT   153      18.862  26.033   0.385  1.00  0.00
ATOM    497  H2  WAT   153      18.593  24.948  -0.635  1.00  0.00
TER   
ATOM    498  O   WAT   154      30.307  27.149  10.905  1.00  0.00
ATOM    499  H1  WAT   154      29.575  27.657  11.254  1.00  0.00
ATOM    500  H2  WAT   154      29.909  26.331  10.604  1.00  0.00
TER   
ATOM    501  O   WAT   155      26.745  23.824   9.311  1.00  0.00
ATOM    502  H1  WAT   155      26.748  23.383   8.461  1.00  0.00
ATOM    503  H2  WAT   155      27.640  24.146   9.418  1.00  0.00
TER   
ATOM    504  O   WAT   156      22.595  23.707   8.270  1.00  0.00
ATOM    505  H1  WAT   156      22.255  24.184   9.027  1.00  0.00
ATOM    506  H2  WAT   156      21.833  23.253   7.910  1.00  0.00
TER   
ATOM    507  O   WAT   157      26.807  24.825   2.301  1.00  0.00
ATOM    508  H1  WAT   157      26.928  24.784   3.250  1.00  0.00
ATOM    509  H2  WAT   157      26.422  25.688   2.146  1.00  0.00
TER   
ATOM    510  O   WAT   158      30.770  22.602  10.318  1.00  0.00
ATOM    511  H1  WAT   158      30.787  23.053  11.162  1.00  0.00
ATOM    512  H2  WAT   158      30.521  21.702  10.531  1.00  0.00
TER   
ATOM    513  O   WAT   159      25.819  27.135   1.700  1.00  0.00
ATOM    514  H1  WAT   159      25.251  26.687   1.073  1.00  0.00
ATOM    515  H2  WAT   159      26.528  27.495   1.166  1.00  0.00
TER   
ATOM    516  O   WAT   160      20.896  31.036  15.576  1.00  0.00
ATOM    517  H1  WAT   160      20.511  30.396  16.175  1.00  0.00
ATOM    518  H2  WAT   160      21.207  31.740  16.146  1.00  0.00
TER   
ATOM    519  O   WAT   161      27.046  27.884  11.057  1.00  0.00
ATOM    520  H1  WAT   161      27.413  27.410  11.803  1.00  0.00
ATOM    521  H2  WAT   161      26.856  28.758  11.398  1.00  0.00
TER   
ATOM    522  O   WAT   162      19.910  22.628   7.186  1.00  0.00
ATOM    523  H1  WAT   162      19.624  22.264   8.024  1.00  0.00
ATOM    524  H2  WAT   162      19.847  21.897   6.573  1.00  0.00
TER   
ATOM    525  O   WAT   163      24.835  26.925  13.376  1.00  0.00
ATOM    526  H1  WAT   163      24.531  27.804  13.601  1.00  0.00
ATOM    527  H2  WAT   163      25.790  26.985  13.411  1.00  0.00
TER   
ATOM    528  O   WAT   164      23.364  31.131   3.972  1.00  0.00
ATOM    529  H1  WAT   164      22.590  30.591   3.812  1.00  0.00
ATOM    530  H2  WAT   164      24.093  30.612   3.634  1.00  0.00
TER   
ATOM    531  O   WAT   165      29.583  21.521   3.908  1.00  0.00
ATOM    532  H1  WAT   165      28.770  21.023   3.832  1.00  0.00
ATOM    533  H2  WAT   165      29.390  22.361   3.491  1.00  0.00
TER   
ATOM    534  O   WAT   166      29.504  30.199  15.652  1.00  0.00
ATOM    535  H1  WAT   166      29.438  29.278  15.398  1.00  0.00
ATOM    536  H2  WAT   166      28.875  30.296  16.366  1.00  0.00
TER   
ATOM    537  O   WAT   167      32.298  25.893   2.204  1.00  0.00
ATOM    538  H1  WAT   167      33.186  26.205   2.029  1.00  0.00
ATOM    539  H2  WAT   167      32.269  25.021   1.812  1.00  0.00
TER   
ATOM    540  O   WAT   168      23.407  30.799   7.610  1.00  0.00
ATOM    541  H1  WAT   168      23.925  29.996   7.556  1.00  0.00
ATOM    542  H2  WAT   168      22.956  30.737   8.452  1.00  0.00
TER   
ATOM    543  O   WAT   169      28.294  32.066   2.883  1.00  0.00
ATOM    544  H1  WAT   169      28.636  32.810   2.387  1.00  0.00
ATOM    545  H2  WAT   169      27.466  32.379   3.245  1.00  0.00
TER   
ATOM    546  O   WAT   170      20.892  27.765  14.523  1.00  0.00
ATOM    547  H1  WAT   170      20.533  28.431  15.110  1.00  0.00
ATOM    548  H2  WAT   170      20.597  26.934  14.894  1.00  0.00
TER   
ATOM    549  O   WAT   171      24.093  28.224  17.407  1.00  0.00
ATOM    550  H1  WAT   171      23.793  28.369  16.509  1.00  0.00
ATOM    551  H2  WAT   171      24.864  27.664  17.314  1.00  0.00
TER   
ATOM    552  O   WAT   172      29.436  33.021  15.402  1.00  0.00
ATOM    553  H1  WAT   172      29.450  32.089  15.184  1.00  0.00
ATOM    554  H2  WAT   172      28.729  33.107  16.041  1.00  0.00
TER   
ATOM    555  O   WAT   173      31.177  31.387   8.247  1.00  0.00
ATOM    556  H1  WAT   173      31.529  30.790   7.588  1.00  0.00
ATOM    557  H2  WAT   173      30.293  31.062   8.418  1.00  0.00
TER   
ATOM    558  O   WAT   174      27.263  32.147   5.654  1.00  0.00
ATOM    559  H1  WAT   174      27.951  32.694   6.035  1.00  0.00
ATOM    560  H2  WAT   174      26.477  32.691   5.689  1.00  0.00
TER   
ATOM    561  O   WAT   175      19.403  27.764   1.146  1.00  0.00
ATOM    562  H1  WAT   175      20.272  28.047   1.430  1.00  0.00
ATOM    563  H2  WAT   175      18.912  28.578   1.031  1.00  0.00
TER   
ATOM    564  O   WAT   176      26.566  29.152   5.267  1.00  0.00
ATOM    565  H1  WAT   176      27.022  29.962   5.493  1.00  0.00
ATOM    566  H2  WAT   176      26.215  28.834   6.099  1.00  0.00
TER   
ATOM    567  O   WAT   177      22.467  19.495   5.739  1.00  0.00
ATOM    568  H1  WAT   177      22.339  19.487   6.688  1.00  0.00
ATOM    569  H2  WAT   177      21.644  19.834   5.388  1.00  0.00
TER   
ATOM    570  O   WAT   178      30.143  32.666  11.214  1.00  0.00
ATOM    571  H1  WAT   178      30.785  31.965  11.327  1.00  0.00
ATOM    572  H2  WAT   178      30.668  33.445  11.034  1.00  0.00
TER   
ATOM    573  O   WAT   179      31.916  33.465  14.418  1.00  0.00
ATOM    574  H1  WAT   179      32.252  34.052  15.095  1.00  0.00
ATOM    575  H2  WAT   179      30.996  33.334  14.647  1.00  0.00
TER   
ATOM    576  O   WAT   180      19.467  21.255  15.200  1.00  0.00
ATOM    577  H1  WAT   180      18.753  21.454  15.805  1.00  0.00
ATOM    578  H2  WAT   180      19.886  20.479  15.571  1.00  0.00
TER   
ATOM    579  O   WAT   181      21.387  29.582   3.274  1.00  0.00
ATOM    580  H1  WAT   181      20.780  30.322   3.284  1.00  0.00
ATOM    581  H2  WAT   181      21.862  29.672   2.448  1.00  0.00
TER   
ATOM    582  O   WAT   182      30.961  23.747  12.950  1.00  0.00
ATOM    583  H1  WAT   182      31.329  22.926  13.278  1.00  0.00
ATOM    584  H2  WAT   182      30.100  23.807  13.366  1.00  0.00
TER   
ATOM    585  O   WAT   183      26.295  24.981   5.175  1.00  0.00
ATOM    586  H1  WAT   183      25.587  25.450   5.616  1.00  0.00
ATOM    587  H2  WAT   183      26.580  24.323   5.809  1.00  0.00
TER   
ATOM    588  O   WAT   184      27.921  26.401  13.174  1.00  0.00
ATOM    589  H1  WAT   184      28.419  26.875  13.839  1.00  0.00
ATOM    590  H2  WAT   184      28.063  25.477  13.381  1.00  0.00
TER   
ATOM    591  O   WAT   185      30.327  21.706   6.614  1.00  0.00
ATOM    592  H1  WAT   185      30.204  21.725   5.665  1.00  0.00
ATOM    593  H2  WAT   185      31.275  21.754   6.734  1.00  0.00
TER   
ATOM    594  O   WAT   186      24.499  23.290   2.550  1.00  0.00
ATOM    595  H1  WAT   186      25.348  23.727   2.484  1.00  0.00
ATOM    596  H2  WAT   186      24.132  23.602   3.377  1.00  0.00
TER   
ATOM    597  O   WAT   187      23.398  29.543   1.023  1.00  0.00
ATOM    598  H1  WAT   187      24.164  29.431   1.586  1.00  0.00
ATOM    599  H2  WAT   187      23.475  28.847   0.371  1.00  0.00
TER   
ATOM    600  O   WAT   188      22.093  26.975   1.707  1.00  0.00
ATOM    601  H1  WAT   188      22.173  26.028   1.818  1.00  0.00
ATOM    602  H2  WAT   188      22.984  27.306   1.813  1.00  0.00
TER   
ATOM    603  O   WAT   189      19.779  33.192   4.684  1.00  0.00
ATOM    604  H1  WAT   189      18.853  33.434   4.675  1.00  0.00
ATOM    605  H2  WAT   189      20.244  34.020   4.563  1.00  0.00
TER   
ATOM    606  O   WAT   190      30.736  32.417  17.946  1.00  0.00
ATOM    607  H1  WAT   190      30.130  32.441  17.206  1.00  0.00
ATOM    608  H2  WAT   190      30.432  31.686  18.483  1.00  0.00
TER   
ATOM    609  O   WAT   191      19.620  28.797  16.942  1.00  0.00
ATOM    610  H1  WAT   191      20.124  28.218  17.514  1.00  0.00
ATOM    611  H2  WAT   191      18.880  29.081  17.480  1.00  0.00
TER   
ATOM    612  O   WAT   192      26.522  31.518   0.497  1.00  0.00
ATOM    613  H1  WAT   192      26.417  30.903   1.223  1.00  0.00
ATOM    614  H2  WAT   192      26.354  30.995  -0.287  1.00  0.00
TER   
ATOM    615  O   WAT   193      26.673  30.204  16.476  1.00  0.00
ATOM    616  H1  WAT   193      25.908  30.772  16.391  1.00  0.00
ATOM    617  H2  WAT   193      26.855  29.912  15.583  1.00  0.00
TER   
ATOM    618  O   WAT   194      29.762  30.580   1.101  1.00  0.00
ATOM    619  H1  WAT   194      29.213  31.027   1.745  1.00  0.00
ATOM    620  H2  WAT   194      30.384  30.075   1.625  1.00  0.00
TER   
ATOM    621  O   WAT   195      21.652  26.940  17.837  1.00  0.00
ATOM    622  H1  WAT   195      21.692  26.641  18.746  1.00  0.00
ATOM    623  H2  WAT   195      22.506  27.341  17.678  1.00  0.00
TER   
ATOM    624  O   WAT   196      25.430  29.539   2.997  1.00  0.00
ATOM    625  H1  WAT   196      25.851  29.373   3.841  1.00  0.00
ATOM    626  H2  WAT   196      25.555  28.729   2.503  1.00  0.00
TER   
ATOM    627  O   WAT   197      23.592  25.519  15.805  1.00  0.00
ATOM    628  H1  WAT   197      23.062  25.028  15.177  1.00  0.00
ATOM    629  H2  WAT   197      24.261  25.947  15.270  1.00  0.00
TER   
ATOM    630  O   WAT   198      27.943  28.563   0.245  1.00  0.00
ATOM    631  H1  WAT   198      28.463  27.848  -0.121  1.00  0.00
ATOM    632  H2  WAT   198      28.589  29.202   0.545  1.00  0.00
TER   
ATOM    633  O   WAT   199      32.490  29.986  15.569  1.00  0.00
ATOM    634  H1  WAT   199      32.904  30.140  16.418  1.00  0.00
ATOM    635  H2  WAT   199      31.555  30.111  15.731  1.00  0.00
TER   
ATOM    636  O   WAT   200      32.963  27.326  17.573  1.00  0.00
ATOM    637  H1  WAT   200      33.545  26.571  17.485  1.00  0.00
ATOM    638  H2  WAT   200      33.139  27.856  16.796  1.00  0.00
TER   
ATOM    639  O   WAT   201      24.080  22.485  15.884  1.00  0.00
ATOM    640  H1  WAT   201      23.985  21.867  15.159  1.00  0.00
ATOM    641  H2  WAT   201      23.499  23.212  15.657  1.00  0.00
TER   
ATOM    642  O   WAT   202      26.846  21.043  12.917  1.00  0.00
ATOM    643  H1  WAT   202      26.398  21.065  12.072  1.00  0.00
ATOM    644  H2  WAT   202      26.212  20.644  13.514  1.00  0.00
TER   
ATOM    645  O   WAT   203      27.252  29.938  13.538  1.00  0.00
ATOM    646  H1  WAT   203      27.671  30.781  13.366  1.00  0.00
ATOM    647  H2  WAT   203      26.333  30.075  13.309  1.00  0.00
TER   
ATOM    648  O   WAT   204      29.588  27.670  14.922  1.00  0.00
ATOM    649  H1  WAT   204      29.708  27.074  15.662  1.00  0.00
ATOM    650  H2  WAT   204      30.448  27.707  14.502  1.00  0.00
TER   
ATOM    651  O   WAT   205      31.927  28.223  13.498  1.00  0.00
ATOM    652  H1  WAT   205      31.401  28.748  12.895  1.00  0.00
ATOM    653  H2  WAT   205      32.270  28.856  14.129  1.00  0.00
TER   
ATOM    654  O   WAT   206      24.326  25.613  -0.057  1.00  0.00
ATOM    655  H1  WAT   206      24.125  24.749   0.305  1.00  0.00
ATOM    656  H2  WAT   206      24.155  25.526  -0.995  1.00  0.00
TER   
ATOM    657  O   WAT   207      26.355  24.212  16.180  1.00  0.00
ATOM    658  H1  WAT   207      26.945  23.903  16.867  1.00  0.00
ATOM    659  H2  WAT   207      25.537  23.740  16.336  1.00  0.00
TER   
ATOM    660  O   WAT   208      31.174  23.828  16.413  1.00  0.00
ATOM    661  H1  WAT   208      30.486  23.166  16.348  1.00  0.00
ATOM    662  H2  WAT   208      31.895  23.382  16.858  1.00  0.00
TER   
ATOM    663  O   WAT   209      31.804  20.423   2.472  1.00  0.00
ATOM    664  H1  WAT   209      32.085  19.580   2.828  1.00  0.00
ATOM    665  H2  WAT   209      31.031  20.656   2.986  1.00  0.00
TER   
ATOM    666  O   WAT   210      23.124  22.713  -0.069  1.00  0.00
ATOM    667  H1  WAT   210      23.427  22.719  -0.977  1.00  0.00
ATOM    668  H2  WAT   210      23.863  22.363   0.428  1.00  0.00
TER   
ATOM    669  O   WAT   211      26.342  21.656   0.917  1.00  0.00
ATOM    670  H1  WAT   211      25.995  20.979   0.337  1.00  0.00
ATOM    671  H2  WAT   211      26.544  21.195   1.731  1.00  0.00
TER   
ATOM    672  O   WAT   212      22.147  32.017   0.764  1.00  0.00
ATOM    673  H1  WAT   212      22.584  32.560   1.420  1.00  0.00
ATOM    674  H2  WAT   212      22.632  31.192   0.774  1.00  0.00
TER   
ATOM    675  O   WAT   213      23.958  33.137   5.876  1.00  0.00
ATOM    676  H1  WAT   213      23.657  33.013   6.777  1.00  0.00
ATOM    677  H2  WAT   213      23.851  32.278   5.468  1.00  0.00
TER   
ATOM    678  O   WAT   214      19.683  28.185   7.313  1.00  0.00
ATOM    679  H1  WAT   214      19.028  27.916   6.669  1.00  0.00
ATOM    680  H2  WAT   214      20.521  28.075   6.863  1.00  0.00
TER   
ATOM    681  O   WAT   215      32.632  22.979   1.535  1.00  0.00
ATOM    682  H1  WAT   215      33.051  22.792   0.695  1.00  0.00
ATOM    683  H2  WAT   215      32.326  22.127   1.845  1.00  0.00
TER   
ATOM    684  O   WAT   216      20.721  28.570  11.853  1.00  0.00
ATOM    685  H1  WAT   216      21.088  28.483  12.733  1.00  0.00
ATOM    686  H2  WAT   216      20.152  27.807  11.754  1.00  0.00
TER   
ATOM    687  O   WAT   217      20.272  25.481  15.759  1.00  0.00
ATOM    688  H1  WAT   217      19.378  25.448  16.099  1.00  0.00
ATOM    689  H2  WAT   217      20.812  25.680  16.524  1.00  0.00
TER   
ATOM    690  O   WAT   218      18.897  25.395   3.256  1.00  0.00
ATOM    691  H1  WAT   218      17.993  25.658   3.081  1.00  0.00
ATOM    692  H2  WAT   218      19.381  25.666   2.476  1.00  0.00
TER   
ATOM    693  O   WAT   219      21.440  24.451   1.165  1.00  0.00
ATOM    694  H1  WAT   219      22.149  24.030   0.680  1.00  0.00
ATOM    695  H2  WAT   219      20.723  24.519   0.533  1.00  0.00
TER   
ATOM    696  O   WAT   220      21.087  20.505   0.205  1.00  0.00
ATOM    697  H1  WAT   220      21.810  21.046   0.524  1.00  0.00
ATOM    698  H2  WAT   220      21.359  20.232  -0.670  1.00  0.00
TER   
ATOM    699  O   WAT   221      20.776  19.756  10.108  1.00  0.00
ATOM    700  H1  WAT   221      21.424  19.206   9.667  1.00  0.00
ATOM    701  H2  WAT   221      21.196  20.010  10.929  1.00  0.00
TER   
ATOM    702  O   WAT   222      20.529  19.912  12.850  1.00  0.00
ATOM    703  H1  WAT   222      20.181  20.368  13.616  1.00  0.00
ATOM    704  H2  WAT   222      20.198  19.017  12.932  1.00  0.00
TER   
ATOM    705  O   WAT   223      22.136  33.083  17.015  1.00  0.00
ATOM    706  H1  WAT   223      22.093  32.713  17.897  1.00  0.00
ATOM    707  H2  WAT   223      22.267  34.021  17.156  1.00  0.00
TER   
ATOM    708  O   WAT   224      28.042  21.103  16.372  1.00  0.00
ATOM    709  H1  WAT   224      27.981  21.695  17.122  1.00  0.00
ATOM    710  H2  WAT   224      28.982  20.995  16.227  1.00  0.00
TER   
ATOM    711  O   WAT   225      30.679  20.760  16.011  1.00  0.00
ATOM    712  H1  WAT   225      31.293  21.078  15.349  1.00  0.00
ATOM    713  H2  WAT   225      31.224  20.275  16.631  1.00  0.00
TER   
ATOM    714  O   WAT   226      21.201  19.439  16.125  1.00  0.00
ATOM    715  H1  WAT   226      21.750  19.258  15.362  1.00  0.00
ATOM    716  H2  WAT   226      21.267  18.649  16.661  1.00  0.00
TER   
ATOM    717  O   WAT   227      31.420  19.323  12.338  1.00  0.00
ATOM    718  H1  WAT   227      30.546  19.656  12.136  1.00  0.00
ATOM    719  H2  WAT   227      31.311  18.850  13.163  1.00  0.00
TER   
ATOM    720  O   WAT   228      32.327  21.530  13.722  1.00  0.00
ATOM    721  H1  WAT   228      31.999  20.715  13.343  1.00  0.00
ATOM    722  H2  WAT   228      33.276  21.487  13.599  1.00  0.00
TER   
ATOM    723  O   WAT   229      21.606  33.396  13.086  1.00  0.00
ATOM    724  H1  WAT   229      20.879  32.776  13.019  1.00  0.00
ATOM    725  H2  WAT   229      21.667  33.790  12.216  1.00  0.00
TER   
ATOM    726  O   WAT   230      29.168  20.240  11.278  1.00  0.00
ATOM    727  H1  WAT   230      28.385  20.714  11.557  1.00  0.00
ATOM    728  H2  WAT   230      28.874  19.335  11.169  1.00  0.00
TER   
ATOM    729  O   WAT   231      20.512  20.545   3.799  1.00  0.00
ATOM    730  H1  WAT   231      21.270  20.658   3.225  1.00  0.00
ATOM    731  H2  WAT   231      20.049  21.382   3.753  1.00  0.00
TER   
ATOM    732  O   WAT   232      27.053  22.659   6.789  1.00  0.00
ATOM    733  H1  WAT   232      26.240  22.284   6.449  1.00  0.00
ATOM    734  H2  WAT   232      27.557  21.903   7.091  1.00  0.00
TER   
ATOM    735  O   WAT   233      31.555  19.323   8.027  1.00  0.00
ATOM    736  H1  WAT   233      32.158  19.895   8.502  1.00  0.00
ATOM    737  H2  WAT   233      30.815  19.887   7.805  1.00  0.00
TER   
ATOM    738  O   WAT   234      22.884  21.071   2.339  1.00  0.00
ATOM    739  H1  WAT   234      23.413  20.284   2.210  1.00  0.00
ATOM    740  H2  WAT   234      23.517  21.750   2.573  1.00  0.00
TER   
ATOM    741  O   WAT   235      25.078  20.809   5.394  1.00  0.00
ATOM    742  H1  WAT   235      24.448  20.107   5.561  1.00  0.00
ATOM    743  H2  WAT   235      24.538  21.569   5.177  1.00  0.00
TER   
ATOM    744  O   WAT   236      25.203  20.087  17.829  1.00  0.00
ATOM    745  H1  WAT   236      24.922  20.590  17.065  1.00  0.00
ATOM    746  H2  WAT   236      25.585  19.289  17.463  1.00  0.00
TER   
ATOM    747  O   WAT   237      23.256  33.471   2.620  1.00  0.00
ATOM    748  H1  WAT   237      22.627  33.940   3.169  1.00  0.00
ATOM    749  H2  WAT   237      23.371  32.626   3.055  1.00  0.00
TER   
ATOM    750  O   WAT   238      31.805  19.502  18.407  1.00  0.00
ATOM    751  H1  WAT   238      31.692  19.822  19.302  1.00  0.00
ATOM    752  H2  WAT   238      32.622  19.904  18.111  1.00  0.00
TER   
ATOM    753  O   WAT   239      30.711  27.522 -11.230  1.00  0.00
ATOM    754  H1  WAT   239      30.630  26.607 -11.500  1.00  0.00
ATOM    755  H2  WAT   239      30.297  28.018 -11.936  1.00  0.00
TER   
ATOM    756  O   WAT   240      28.843  29.299  -9.349  1.00  0.00
ATOM    757  H1  WAT   240      28.067  28.820  -9.059  1.00  0.00
ATOM    758  H2  WAT   240      29.494  28.620  -9.523  1.00  0.00
TER   
ATOM    759  O   WAT   241      22.859  29.611  -8.471  1.00  0.00
ATOM    760  H1  WAT   241      22.028  29.356  -8.071  1.00  0.00
ATOM    761  H2  WAT   241      23.467  29.683  -7.735  1.00  0.00
TER   
ATOM    762  O   WAT   242      32.863  33.705 -10.569  1.00  0.00
ATOM    763  H1  WAT   242      32.402  32.934 -10.240  1.00  0.00
ATOM    764  H2  WAT   242      33.676  33.732 -10.063  1.00  0.00
TER   
ATOM    765  O   WAT   243      21.268  24.572 -14.687  1.00  0.00
ATOM    766  H1  WAT   243      20.380  24.913 -14.789  1.00  0.00
ATOM    767  H2  WAT   243      21.553  24.372 -15.579  1.00  0.00
TER   
ATOM    768  O   WAT   244      19.232  27.172  -8.803  1.00  0.00
ATOM    769  H1  WAT   244      19.803  26.404  -8.802  1.00  0.00
ATOM    770  H2  WAT   244      19.232  27.471  -9.712  1.00  0.00
TER   
ATOM    771  O   WAT   245      28.284  31.975  -9.342  1.00  0.00
ATOM    772  H1  WAT   245      28.214  31.034  -9.503  1.00  0.00
ATOM    773  H2  WAT   245      29.046  32.065  -8.769  1.00  0.00
TER   
ATOM    774  O   WAT   246      20.474  22.581  -7.016  1.00  0.00
ATOM    775  H1  WAT   246      20.294  21.683  -6.736  1.00  0.00
ATOM    776  H2  WAT   246      20.072  23.128  -6.341  1.00  0.00
TER   
ATOM    777  O   WAT   247      29.314  24.782  -9.115  1.00  0.00
ATOM    778  H1  WAT   247      29.691  23.909  -9.227  1.00  0.00
ATOM    779  H2  WAT   247      29.216  25.118 -10.006  1.00  0.00
TER   
ATOM    780  O   WAT   248      23.445  23.155 -13.653  1.00  0.00
ATOM    781  H1  WAT   248      23.551  24.055 -13.346  1.00  0.00
ATOM    782  H2  WAT   248      22.534  23.107 -13.944  1.00  0.00
TER   
ATOM    783  O   WAT   249      21.093  25.077  -8.408  1.00  0.00
ATOM    784  H1  WAT   249      21.774  25.341  -7.789  1.00  0.00
ATOM    785  H2  WAT   249      20.778  24.237  -8.074  1.00  0.00
TER   
ATOM    786  O   WAT   250      25.285  26.123  -9.320  1.00  0.00
ATOM    787  H1  WAT   250      25.793  26.622  -8.680  1.00  0.00
ATOM    788  H2  WAT   250      25.817  25.347  -9.497  1.00  0.00
TER   
ATOM    789  O   WAT   251      23.569  20.763  -5.054  1.00  0.00
ATOM    790  H1  WAT   251      23.571  21.281  -5.860  1.00  0.00
ATOM    791  H2  WAT   251      22.739  20.286  -5.077  1.00  0.00
TER   
ATOM    792  O   WAT   252      29.956  30.875 -13.555  1.00  0.00
ATOM    793  H1  WAT   252      29.338  31.340 -14.119  1.00  0.00
ATOM    794  H2  WAT   252      30.468  31.568 -13.138  1.00  0.00
TER   
ATOM    795  O   WAT   253      24.819  30.403  -6.877  1.00  0.00
ATOM    796  H1  WAT   253      24.486  31.030  -6.235  1.00  0.00
ATOM    797  H2  WAT   253      24.996  30.929  -7.657  1.00  0.00
TER   
ATOM    798  O   WAT   254      33.333  24.217  -9.409  1.00  0.00
ATOM    799  H1  WAT   254      32.628  24.506  -8.829  1.00  0.00
ATOM    800  H2  WAT   254      33.694  25.027  -9.769  1.00  0.00
TER   
ATOM    801  O   WAT   255      23.250  22.474  -7.047  1.00  0.00
ATOM    802  H1  WAT   255      23.592  23.318  -7.342  1.00  0.00
ATOM    803  H2  WAT   255      22.312  22.623  -6.931  1.00  0.00
TER   
ATOM    804  O   WAT   256      24.031  32.371  -5.062  1.00  0.00
ATOM    805  H1  WAT   256      24.649  33.046  -5.343  1.00  0.00
ATOM    806  H2  WAT   256      23.170  32.780  -5.153  1.00  0.00
TER   
ATOM    807  O   WAT   257      19.324  31.561 -16.181  1.00  0.00
ATOM    808  H1  WAT   257      18.947  32.050 -16.913  1.00  0.00
ATOM    809  H2  WAT   257      19.582  32.233 -15.551  1.00  0.00
TER   
ATOM    810  O   WAT   258      26.933  19.963 -10.723  1.00  0.00
ATOM    811  H1  WAT   258      27.241  19.407 -11.439  1.00  0.00
ATOM    812  H2  WAT   258      26.003  20.097 -10.905  1.00  0.00
TER   
ATOM    813  O   WAT   259      31.883  30.582  -7.104  1.00  0.00
ATOM    814  H1  WAT   259      32.300  30.368  -7.938  1.00  0.00
ATOM    815  H2  WAT   259      32.607  30.840  -6.533  1.00  0.00
TER   
ATOM    816  O   WAT   260      29.321  28.027 -13.987  1.00  0.00
ATOM    817  H1  WAT   260      28.394  27.961 -13.758  1.00  0.00
ATOM    818  H2  WAT   260      29.474  28.965 -14.101  1.00  0.00
TER   
ATOM    819  O   WAT   261      29.308  24.299 -16.990  1.00  0.00
ATOM    820  H1  WAT   261      28.369  24.460 -16.905  1.00  0.00
ATOM    821  H2  WAT   261      29.627  25.018 -17.536  1.00  0.00
TER   
ATOM    822  O   WAT   262      33.351  29.589 -13.483  1.00  0.00
ATOM    823  H1  WAT   262      32.732  29.251 -14.130  1.00  0.00
ATOM    824  H2  WAT   262      33.333  28.945 -12.775  1.00  0.00
TER   
ATOM    825  O   WAT   263      32.794  25.768  -6.066  1.00  0.00
ATOM    826  H1  WAT   263      32.381  26.593  -5.812  1.00  0.00
ATOM    827  H2  WAT   263      32.061  25.182  -6.259  1.00  0.00
TER   
ATOM    828  O   WAT   264      24.927  28.554 -11.205  1.00  0.00
ATOM    829  H1  WAT   264      24.523  27.842 -11.700  1.00  0.00
ATOM    830  H2  WAT   264      25.013  28.209 -10.316  1.00  0.00
TER   
ATOM    831  O   WAT   265      25.395  32.241  -9.041  1.00  0.00
ATOM    832  H1  WAT   265      25.098  31.635  -9.720  1.00  0.00
ATOM    833  H2  WAT   265      26.345  32.278  -9.152  1.00  0.00
TER   
ATOM    834  O   WAT   266      23.640  25.328  -7.425  1.00  0.00
ATOM    835  H1  WAT   266      24.191  25.438  -8.199  1.00  0.00
ATOM    836  H2  WAT   266      24.154  25.702  -6.709  1.00  0.00
TER   
ATOM    837  O   WAT   267      24.487  31.979  -2.390  1.00  0.00
ATOM    838  H1  WAT   267      23.590  32.203  -2.143  1.00  0.00
ATOM    839  H2  WAT   267      24.512  32.102  -3.339  1.00  0.00
TER   
ATOM    840  O   WAT   268      31.528  28.828 -16.476  1.00  0.00
ATOM    841  H1  WAT   268      31.967  27.990 -16.622  1.00  0.00
ATOM    842  H2  WAT   268      32.240  29.461 -16.389  1.00  0.00
TER   
ATOM    843  O   WAT   269      23.314  28.850  -3.814  1.00  0.00
ATOM    844  H1  WAT   269      23.175  29.722  -3.445  1.00  0.00
ATOM    845  H2  WAT   269      22.432  28.507  -3.959  1.00  0.00
TER   
ATOM    846  O   WAT   270      21.627  27.448 -13.704  1.00  0.00
ATOM    847  H1  WAT   270      21.507  28.175 -14.316  1.00  0.00
ATOM    848  H2  WAT   270      21.318  26.679 -14.181  1.00  0.00
TER   
ATOM    849  O   WAT   271      19.266  30.620  -7.897  1.00  0.00
ATOM    850  H1  WAT   271      19.344  30.755  -8.842  1.00  0.00
ATOM    851  H2  WAT   271      19.880  29.911  -7.704  1.00  0.00
TER   
ATOM    852  O   WAT   272      20.511  32.320 -11.486  1.00  0.00
ATOM    853  H1  WAT   272      20.104  32.461 -12.341  1.00  0.00
ATOM    854  H2  WAT   272      21.402  32.036 -11.689  1.00  0.00
TER   
ATOM    855  O   WAT   273      19.322  31.661  -5.358  1.00  0.00
ATOM    856  H1  WAT   273      19.485  31.192  -6.176  1.00  0.00
ATOM    857  H2  WAT   273      19.787  31.154  -4.693  1.00  0.00
TER   
ATOM    858  O   WAT   274      24.094  20.792 -10.322  1.00  0.00
ATOM    859  H1  WAT   274      23.651  21.573 -10.653  1.00  0.00
ATOM    860  H2  WAT   274      24.652  21.115  -9.615  1.00  0.00
TER   
ATOM    861  O   WAT   275      28.381  23.659  -4.718  1.00  0.00
ATOM    862  H1  WAT   275      27.919  23.867  -3.906  1.00  0.00
ATOM    863  H2  WAT   275      27.979  22.845  -5.021  1.00  0.00
TER   
ATOM    864  O   WAT   276      33.381  24.880  -3.588  1.00  0.00
ATOM    865  H1  WAT   276      32.531  24.580  -3.267  1.00  0.00
ATOM    866  H2  WAT   276      33.221  25.124  -4.500  1.00  0.00
TER   
ATOM    867  O   WAT   277      30.476  26.380  -1.489  1.00  0.00
ATOM    868  H1  WAT   277      30.802  25.546  -1.828  1.00  0.00
ATOM    869  H2  WAT   277      31.264  26.903  -1.341  1.00  0.00
TER   
ATOM    870  O   WAT   278      27.210  20.413 -15.441  1.00  0.00
ATOM    871  H1  WAT   278      26.585  20.409 -14.716  1.00  0.00
ATOM    872  H2  WAT   278      27.123  19.546 -15.837  1.00  0.00
TER   
ATOM    873  O   WAT   279      26.131  21.337  -8.463  1.00  0.00
ATOM    874  H1  WAT   279      26.429  22.243  -8.543  1.00  0.00
ATOM    875  H2  WAT   279      26.680  20.848  -9.077  1.00  0.00
TER   
ATOM    876  O   WAT   280      23.885  25.915 -12.593  1.00  0.00
ATOM    877  H1  WAT   280      23.659  25.699 -11.689  1.00  0.00
ATOM    878  H2  WAT   280      23.104  26.348 -12.939  1.00  0.00
TER   
ATOM    879  O   WAT   281      31.115  25.922 -13.994  1.00  0.00
ATOM    880  H1  WAT   281      30.516  26.645 -14.178  1.00  0.00
ATOM    881  H2  WAT   281      31.663  25.859 -14.777  1.00  0.00
TER   
ATOM    882  O   WAT   282      26.325  26.814  -1.927  1.00  0.00
ATOM    883  H1  WAT   282      26.230  25.873  -2.077  1.00  0.00
ATOM    884  H2  WAT   282      27.168  27.035  -2.323  1.00  0.00
TER   
ATOM    885  O   WAT   283      29.721  24.558 -11.964  1.00  0.00
ATOM    886  H1  WAT   283      30.114  24.875 -12.777  1.00  0.00
ATOM    887  H2  WAT   283      30.083  23.679 -11.850  1.00  0.00
TER   
ATOM    888  O   WAT   284      21.456  23.225  -3.774  1.00  0.00
ATOM    889  H1  WAT   284      21.063  24.073  -3.567  1.00  0.00
ATOM    890  H2  WAT   284      20.768  22.588  -3.583  1.00  0.00
TER   
ATOM    891  O   WAT   285      28.031  23.309  -0.704  1.00  0.00
ATOM    892  H1  WAT   285      27.341  23.116  -0.070  1.00  0.00
ATOM    893  H2  WAT   285      28.774  23.592  -0.172  1.00  0.00
TER   
ATOM    894  O   WAT   286      18.758  21.148  -9.741  1.00  0.00
ATOM    895  H1  WAT   286      18.469  21.718  -9.029  1.00  0.00
ATOM    896  H2  WAT   286      19.502  20.668  -9.378  1.00  0.00
TER   
ATOM    897  O   WAT   287      18.945  25.090 -18.531  1.00  0.00
ATOM    898  H1  WAT   287      18.862  26.033 -18.389  1.00  0.00
ATOM    899  H2  WAT   287      18.593  24.948 -19.410  1.00  0.00
TER   
ATOM    900  O   WAT   288      30.307  27.149  -7.869  1.00  0.00
ATOM    901  H1  WAT   288      29.575  27.657  -7.520  1.00  0.00
ATOM    902  H2  WAT   288      29.909  26.331  -8.170  1.00  0.00
TER   
ATOM    903  O   WAT   289      26.745  23.824  -9.464  1.00  0.00
ATOM    904  H1  WAT   289      26.748  23.383 -10.313  1.00  0.00
ATOM    905  H2  WAT   289      27.640  24.146  -9.357  1.00  0.00
TER   
ATOM    906  O   WAT   290      22.595  23.707 -10.504  1.00  0.00
ATOM    907  H1  WAT   290      22.255  24.184  -9.748  1.00  0.00
ATOM    908  H2  WAT   290      21.833  23.253 -10.864  1.00  0.00
TER   
ATOM    909  O   WAT   291      26.807  24.825 -16.473  1.00  0.00
ATOM    910  H1  WAT   291      26.928  24.784 -15.524  1.00  0.00
ATOM    911  H2  WAT   291      26.422  25.688 -16.628  1.00  0.00
TER   
ATOM    912  O   WAT   292      30.770  22.602  -8.457  1.00  0.00
ATOM    913  H1  WAT   292      30.787  23.053  -7.613  1.00  0.00
ATOM    914  H2  WAT   292      30.521  21.702  -8.243  1.00  0.00
TER   
ATOM    915  O   WAT   293      25.819  27.135 -17.075  1.00  0.00
ATOM    916  H1  WAT   293      25.251  26.687 -17.701  1.00  0.00
ATOM    917  H2  WAT   293      26.528  27.495 -17.608  1.00  0.00
TER   
ATOM    918  O   WAT   294      20.896  31.036  -3.198  1.00  0.00
ATOM    919  H1  WAT   294      20.511  30.396  -2.600  1.00  0.00
ATOM    920  H2  WAT   294      21.207  31.740  -2.629  1.00  0.00
TER   
ATOM    921  O   WAT   295      27.046  27.884  -7.717  1.00  0.00
ATOM    922  H1  WAT   295      27.413  27.410  -6.971  1.00  0.00
ATOM    923  H2  WAT   295      26.856  28.758  -7.376  1.00  0.00
TER   
ATOM    924  O   WAT   296      19.910  22.628 -11.588  1.00  0.00
ATOM    925  H1  WAT   296      19.624  22.264 -10.750  1.00  0.00
ATOM    926  H2  WAT   296      19.847  21.897 -12.202  1.00  0.00
TER   
ATOM    927  O   WAT   297      24.835  26.925  -5.399  1.00  0.00
ATOM    928  H1  WAT   297      24.531  27.804  -5.174  1.00  0.00
ATOM    929  H2  WAT   297      25.790  26.985  -5.363  1.00  0.00
TER   
ATOM    930  O   WAT   298      23.364  31.131 -14.802  1.00  0.00
ATOM    931  H1  WAT   298      22.590  30.591 -14.962  1.00  0.00
ATOM    932  H2  WAT   298      24.093  30.612 -15.140  1.00  0.00
TER   
ATOM    933  O   WAT   299      29.583  21.521 -14.867  1.00  0.00
ATOM    934  H1  WAT   299      28.770  21.023 -14.942  1.00  0.00
ATOM    935  H2  WAT   299      29.390  22.361 -15.283  1.00  0.00
TER   
ATOM    936  O   WAT   300      29.504  30.199  -3.123  1.00  0.00
ATOM    937  H1  WAT   300      29.438  29.278  -3.377  1.00  0.00
ATOM    938  H2  WAT   300      28.875  30.296  -2.408  1.00  0.00
TER   
ATOM    939  O   WAT   301      32.298  25.893 -16.570  1.00  0.00
ATOM    940  H1  WAT   301      33.186  26.205 -16.745  1.00  0.00
ATOM    941  H2  WAT   301      32.269  25.021 -16.962  1.00  0.00
TER   
ATOM    942  O   WAT   302      23.407  30.799 -11.164  1.00  0.00
ATOM    943  H1  WAT   302      23.925  29.996 -11.219  1.00  0.00
ATOM    944  H2  WAT   302      22.956  30.737 -10.323  1.00  0.00
TER   
ATOM    945  O   WAT   303      28.294  32.066 -15.891  1.00  0.00
ATOM    946  H1  WAT   303      28.636  32.810 -16.387  1.00  0.00
ATOM    947  H2  WAT   303      27.466  32.379 -15.529  1.00  0.00
TER   
ATOM    948  O   WAT   304      20.892  27.765  -4.252  1.00  0.00
ATOM    949  H1  WAT   304      20.533  28.431  -3.664  1.00  0.00
ATOM    950  H2  WAT   304      20.597  26.934  -3.880  1.00  0.00
TER   
ATOM    951  O   WAT   305      24.093  28.224  -1.368  1.00  0.00
ATOM    952  H1  WAT   305      23.793  28.369  -2.265  1.00  0.00
ATOM    953  H2  WAT   305      24.864  27.664  -1.460  1.00  0.00
TER   
ATOM    954  O   WAT   306      29.436  33.021  -3.372  1.00  0.00
ATOM    955  H1  WAT   306      29.450  32.089  -3.590  1.00  0.00
ATOM    956  H2  WAT   306      28.729  33.107  -2.733  1.00  0.00
TER   
ATOM    957  O   WAT   307      31.177  31.387 -10.527  1.00  0.00
ATOM    958  H1  WAT   307      31.529  30.790 -11.187  1.00  0.00
ATOM    959  H2  WAT   307      30.293  31.062 -10.356  1.00  0.00
TER   
ATOM    960  O   WAT   308      27.263  32.147 -13.120  1.00  0.00
ATOM    961  H1  WAT   308      27.951  32.694 -12.739  1.00  0.00
ATOM    962  H2  WAT   308      26.477  32.691 -13.085  1.00  0.00
TER   
ATOM    963  O   WAT   309      19.403  27.764 -17.628  1.00  0.00
ATOM    964  H1  WAT   309      20.272  28.047 -17.345  1.00  0.00
ATOM    965  H2  WAT   309      18.912  28.578 -17.743  1.00  0.00
TER   
ATOM    966  O   WAT   310      26.566  29.152 -13.507  1.00  0.00
ATOM    967  H1  WAT   310      27.022  29.962 -13.281  1.00  0.00
ATOM    968  H2  WAT   310      26.215  28.834 -12.676  1.00  0.00
TER   
ATOM    969  O   WAT   311      22.467  19.495 -13.035  1.00  0.00
ATOM    970  H1  WAT   311      22.339  19.487 -12.087  1.00  0.00
ATOM    971  H2  WAT   311      21.644  19.834 -13.386  1.00  0.00
TER   
ATOM    972  O   WAT   312      30.143  32.666  -7.560  1.00  0.00
ATOM    973  H1  WAT   312      30.785  31.965  -7.447  1.00  0.00
ATOM    974  H2  WAT   312      30.668  33.445  -7.741  1.00  0.00
TER   
ATOM    975  O   WAT   313      31.916  33.465  -4.357  1.00  0.00
ATOM    976  H1  WAT   313      32.252  34.052  -3.679  1.00  0.00
ATOM    977  H2  WAT   313      30.996  33.334  -4.127  1.00  0.00
TER   
ATOM    978  O   WAT   314      19.467  21.255  -3.574  1.00  0.00
ATOM    979  H1  WAT   314      18.753  21.454  -2.969  1.00  0.00
ATOM    980  H2  WAT   314      19.886  20.479  -3.203  1.00  0.00
TER   
ATOM    981  O   WAT   315      21.387  29.582 -15.500  1.00  0.00
ATOM    982  H1  WAT   315      20.780  30.322 -15.490  1.00  0.00
ATOM    983  H2  WAT   315      21.862  29.672 -16.326  1.00  0.00
TER   
ATOM    984  O   WAT   316      30.961  23.747  -5.824  1.00  0.00
ATOM    985  H1  WAT   316      31.329  22.926  -5.496  1.00  0.00
ATOM    986  H2  WAT   316      30.100  23.807  -5.409  1.00  0.00
TER   
ATOM    987  O   WAT   317      26.295  24.981 -13.600  1.00  0.00
ATOM    988  H1  WAT   317      25.587  25.450 -13.158  1.00  0.00
ATOM    989  H2  WAT   317      26.580  24.323 -12.965  1.00  0.00
TER   
ATOM    990  O   WAT   318      27.921  26.401  -5.601  1.00  0.00
ATOM    991  H1  WAT   318      28.419  26.875  -4.935  1.00  0.00
ATOM    992  H2  WAT   318      28.063  25.477  -5.393  1.00  0.00
TER   
ATOM    993  O   WAT   319      30.327  21.706 -12.160  1.00  0.00
ATOM    994  H1  WAT   319      30.204  21.725 -13.109  1.00  0.00
ATOM    995  H2  WAT   319      31.275  21.754 -12.040  1.00  0.00
TER   
ATOM    996  O   WAT   320      24.499  23.290 -16.225  1.00  0.00
ATOM    997  H1  WAT   320      25.348  23.727 -16.291  1.00  0.00
ATOM    998  H2  WAT   320      24.132  23.602 -15.397  1.00  0.00
TER   
ATOM    999  O   WAT   321      23.398  29.543 -17.751  1.00  0.00
ATOM   1000  H1  WAT   321      24.164  29.431 -17.189  1.00  0.00
ATOM   1001  H2  WAT   321      23.475  28.847 -18.403  1.00  0.00
TER   
ATOM   1002  O   WAT   322      22.093  26.975 -17.068  1.00  0.00
ATOM   1003  H1  WAT   322      22.173  26.028 -16.956  1.00  0.00
ATOM   1004  H2  WAT   322      22.984  27.306 -16.962  1.00  0.00
TER   
ATOM   1005  O   WAT   323      19.779  33.192 -14.090  1.00  0.00
ATOM   1006  H1  WAT   323      18.853  33.434 -14.100  1.00  0.00
ATOM   1007  H2  WAT   323      20.244  34.020 -14.212  1.00  0.00
TER   
ATOM   1008  O   WAT   324      30.736  32.417  -0.828  1.00  0.00
ATOM   1009  H1  WAT   324      30.130  32.441  -1.569  1.00  0.00
ATOM   1010  H2  WAT   324      30.432  31.686  -0.292  1.00  0.00
TER   
ATOM   1011  O   WAT   325      19.620  28.797  -1.832  1.00  0.00
ATOM   1012  H1  WAT   325      20.124  28.218  -1.261  1.00  0.00
ATOM   1013  H2  WAT   325      18.880  29.081  -1.295  1.00  0.00
TER   
ATOM   1014  O   WAT   326      26.522  31.518 -18.278  1.00  0.00
ATOM   1015  H1  WAT   326      26.417  30.903 -17.551  1.00  0.00
ATOM   1016  H2  WAT   326      26.354  30.995 -19.061  1.00  0.00
TER   
ATOM   1017  O   WAT   327      26.673  30.204  -2.299  1.00  0.00
ATOM   1018  H1  WAT   327      25.908  30.772  -2.383  1.00  0.00
ATOM   1019  H2  WAT   327      26.855  29.912  -3.192  1.00  0.00
TER   
ATOM   1020  O   WAT   328      29.762  30.580 -17.673  1.00  0.00
ATOM   1021  H1  WAT   328      29.213  31.027 -17.029  1.00  0.00
ATOM   1022  H2  WAT   328      30.384  30.075 -17.150  1.00  0.00
TER   
ATOM   1023  O   WAT   329      21.652  26.940  -0.937  1.00  0.00
ATOM   1024  H1  WAT   329      21.692  26.641  -0.029  1.00  0.00
ATOM   1025  H2  WAT   329      22.506  27.341  -1.096  1.00  0.00
TER   
ATOM   1026  O   WAT   330      25.430  29.539 -15.777  1.00  0.00
ATOM   1027  H1  WAT   330      25.851  29.373 -14.934  1.00  0.00
ATOM   1028  H2  WAT   330      25.555  28.729 -16.271  1.00  0.00
TER   
ATOM   1029  O   WAT   331      23.592  25.519  -2.970  1.00  0.00
ATOM   1030  H1  WAT   331      23.062  25.028  -3.597  1.00  0.00
ATOM   1031  H2  WAT   331      24.261  25.947  -3.504  1.00  0.00
TER   
ATOM   1032  O   WAT   332      27.943  28.563 -18.529  1.00  0.00
ATOM   1033  H1  WAT   332      28.463  27.848 -18.895  1.00  0.00
ATOM   1034  H2  WAT   332      28.589  29.202 -18.229  1.00  0.00
TER   
ATOM   1035  O   WAT   333      32.490  29.986  -3.206  1.00  0.00
ATOM   1036  H1  WAT   333      32.904  30.140  -2.357  1.00  0.00
ATOM   1037  H2  WAT   333      31.555  30.111  -3.043  1.00  0.00
TER   
ATOM   1038  O   WAT   334      32.963  27.326  -1.202  1.00  0.00
ATOM   1039  H1  WAT   334      33.545  26.571  -1.290  1.00  0.00
ATOM   1040  H2  WAT   334      33.139  27.856  -1.979  1.00  0.00
TER   
ATOM   1041  O   WAT   335      24.080  22.485  -2.890  1.00  0.00
ATOM   1042  H1  WAT   335      23.985  21.867  -3.615  1.00  0.00
ATOM   1043  H2  WAT   335      23.499  23.212  -3.117  1.00  0.00
TER   
ATOM   1044  O   WAT   336      26.846  21.043  -5.857  1.00  0.00
ATOM   1045  H1  WAT   336      26.398  21.065  -6.703  1.00  0.00
ATOM   1046  H2  WAT   336      26.212  20.644  -5.260  1.00  0.00
TER   
ATOM   1047  O   WAT   337      27.252  29.938  -5.236  1.00  0.00
ATOM   1048  H1  WAT   337      27.671  30.781  -5.408  1.00  0.00
ATOM   1049  H2  WAT   337      26.333  30.075  -5.465  1.00  0.00
TER   
ATOM   1050  O   WAT   338      29.588  27.670  -3.852  1.00  0.00
ATOM   1051  H1  WAT   338      29.708  27.074  -3.113  1.00  0.00
ATOM   1052  H2  WAT   338      30.448  27.707  -4.272  1.00  0.00
TER   
ATOM   1053  O   WAT   339      31.927  28.223  -5.276  1.00  0.00
ATOM   1054  H1  WAT   339      31.401  28.748  -5.880  1.00  0.00
ATOM   1055  H2  WAT   339      32.270  28.856  -4.645  1.00  0.00
TER   
ATOM   1056  O   WAT   340      24.326  25.613 -18.831  1.00  0.00
ATOM   1057  H1  WAT   340      24.125  24.749 -18.470  1.00  0.00
ATOM   1058  H2  WAT   340      24.155  25.526 -19.769  1.00  0.00
TER   
ATOM   1059  O   WAT   341      26.355  24.212  -2.595  1.00  0.00
ATOM   1060  H1  WAT   341      26.945  23.903  -1.907  1.00  0.00
ATOM   1061  H2  WAT   341      25.537  23.740  -2.439  1.00  0.00
TER   
ATOM   1062  O   WAT   342      31.174  23.828  -2.361  1.00  0.00
ATOM   1063  H1  WAT   342      30.486  23.166  -2.426  1.00  0.00
ATOM   1064  H2  WAT   342      31.895  23.382  -1.917  1.00  0.00
TER   
ATOM   1065  O   WAT   343      31.804  20.423 -16.302  1.00  0.00
ATOM   1066  H1  WAT   343      32.085  19.580 -15.946  1.00  0.00
ATOM   1067  H2  WAT   343      31.031  20.656 -15.788  1.00  0.00
TER   
ATOM   1068  O   WAT   344      23.124  22.713 -18.843  1.00  0.00
ATOM   1069  H1  WAT   344      23.427  22.719 -19.751  1.00  0.00
ATOM   1070  H2  WAT   344      23.863  22.363 -18.346  1.00  0.00
TER   
ATOM   1071  O   WAT   345      26.342  21.656 -17.858  1.00  0.00
ATOM   1072  H1  WAT   345      25.995  20.979 -18.437  1.00  0.00
ATOM   1073  H2  WAT   345      26.544  21.195 -17.043  1.00  0.00
TER   
ATOM   1074  O   WAT   346      22.147  32.017 -18.010  1.00  0.00
ATOM   1075  H1  WAT   346      22.584  32.560 -17.355  1.00  0.00
ATOM   1076  H2  WAT   346      22.632  31.192 -18.001  1.00  0.00
TER   
ATOM   1077  O   WAT   347      23.958  33.137 -12.898  1.00  0.00
ATOM   1078  H1  WAT   347      23.657  33.013 -11.998  1.00  0.00
ATOM   1079  H2  WAT   347      23.851  32.278 -13.306  1.00  0.00
TER   
ATOM   1080  O   WAT   348      19.683  28.185 -11.461  1.00  0.00
ATOM   1081  H1  WAT   348      19.028  27.916 -12.105  1.00  0.00
ATOM   1082  H2  WAT   348      20.521  28.075 -11.911  1.00  0.00
TER   
ATOM   1083  O   WAT   349      32.632  22.979 -17.239  1.00  0.00
ATOM   1084  H1  WAT   349      33.051  22.792 -18.080  1.00  0.00
ATOM   1085  H2  WAT   349      32.326  22.127 -16.929  1.00  0.00
TER   
ATOM   1086  O   WAT   350      20.721  28.570  -6.921  1.00  0.00
ATOM   1087  H1  WAT   350      21.088  28.483  -6.041  1.00  0.00
ATOM   1088  H2  WAT   350      20.152  27.807  -7.020  1.00  0.00
TER   
ATOM   1089  O   WAT   351      20.272  25.481  -3.015  1.00  0.00
ATOM   1090  H1  WAT   351      19.378  25.448  -2.676  1.00  0.00
ATOM   1091  H2  WAT   351      20.812  25.680  -2.250  1.00  0.00
TER   
ATOM   1092  O   WAT   352      18.897  25.395 -15.519  1.00  0.00
ATOM   1093  H1  WAT   352      17.993  25.658 -15.694  1.00  0.00
ATOM   1094  H2  WAT   352      19.381  25.666 -16.299  1.00  0.00
TER   
ATOM   1095  O   WAT   353      21.440  24.451 -17.609  1.00  0.00
ATOM   1096  H1  WAT   353      22.149  24.030 -18.095  1.00  0.00
ATOM   1097  H2  WAT   353      20.723  24.519 -18.241  1.00  0.00
TER   
ATOM   1098  O   WAT   354      21.087  20.505 -18.569  1.00  0.00
ATOM   1099  H1  WAT   354      21.810  21.046 -18.251  1.00  0.00
ATOM   1100  H2  WAT   354      21.359  20.232 -19.445  1.00  0.00
TER   
ATOM   1101  O   WAT   355      20.776  19.756  -8.667  1.00  0.00
ATOM   1102  H1  WAT   355      21.424  19.206  -9.107  1.00  0.00
ATOM   1103  H2  WAT   355      21.196  20.010  -7.845  1.00  0.00
TER   
ATOM   1104  O   WAT   356      20.529  19.912  -5.924  1.00  0.00
ATOM   1105  H1  WAT   356      20.181  20.368  -5.158  1.00  0.00
ATOM   1106  H2  WAT   356      20.198  19.017  -5.842  1.00  0.00
TER   
ATOM   1107  O   WAT   357      22.136  33.083  -1.759  1.00  0.00
ATOM   1108  H1  WAT   357      22.093  32.713  -0.877  1.00  0.00
ATOM   1109  H2  WAT   357      22.267  34.021  -1.619  1.00  0.00
TER   
ATOM   1110  O   WAT   358      28.042  21.103  -2.402  1.00  0.00
ATOM   1111  H1  WAT   358      27.981  21.695  -1.653  1.00  0.00
ATOM   1112  H2  WAT   358      28.982  20.995  -2.547  1.00  0.00
TER   
ATOM   1113  O   WAT   359      30.679  20.760  -2.763  1.00  0.00
ATOM   1114  H1  WAT   359      31.293  21.078  -3.425  1.00  0.00
ATOM   1115  H2  WAT   359      31.224  20.275  -2.143  1.00  0.00
TER   
ATOM   1116  O   WAT   360      21.201  19.439  -2.649  1.00  0.00
ATOM   1117  H1  WAT   360      21.750  19.258  -3.412  1.00  0.00
ATOM   1118  H2  WAT   360      21.267  18.649  -2.113  1.00  0.00
TER   
ATOM   1119  O   WAT   361      31.420  19.323  -6.436  1.00  0.00
ATOM   1120  H1  WAT   361      30.546  19.656  -6.639  1.00  0.00
ATOM   1121  H2  WAT   361      31.311  18.850  -5.611  1.00  0.00
TER   
ATOM   1122  O   WAT   362      32.327  21.530  -5.052  1.00  0.00
ATOM   1123  H1  WAT   362      31.999  20.715  -5.432  1.00  0.00
ATOM   1124  H2  WAT   362      33.276  21.487  -5.175  1.00  0.00
TER   
ATOM   1125  O   WAT   363      21.606  33.396  -5.688  1.00  0.00
ATOM   1126  H1  WAT   363      20.879  32.776  -5.756  1.00  0.00
ATOM   1127  H2  WAT   363      21.667  33.790  -6.558  1.00  0.00
TER   
ATOM   1128  O   WAT   364      29.168  20.240  -7.497  1.00  0.00
ATOM   1129  H1  WAT   364      28.385  20.714  -7.217  1.00  0.00
ATOM   1130  H2  WAT   364      28.874  19.335  -7.605  1.00  0.00
TER   
ATOM   1131  O   WAT   365      20.512  20.545 -14.975  1.00  0.00
ATOM   1132  H1  WAT   365      21.270  20.658 -15.549  1.00  0.00
ATOM   1133  H2  WAT   365      20.049  21.382 -15.021  1.00  0.00
TER   
ATOM   1134  O   WAT   366      27.053  22.659 -11.985  1.00  0.00
ATOM   1135  H1  WAT   366      26.240  22.284 -12.326  1.00  0.00
ATOM   1136  H2  WAT   366      27.557  21.903 -11.683  1.00  0.00
TER   
ATOM   1137  O   WAT   367      31.555  19.323 -10.747  1.00  0.00
ATOM   1138  H1  WAT   367      32.158  19.895 -10.272  1.00  0.00
ATOM   1139  H2  WAT   367      30.815  19.887 -10.969  1.00  0.00
TER   
ATOM   1140  O   WAT   368      22.884  21.071 -16.435  1.00  0.00
ATOM   1141  H1  WAT   368      23.413  20.284 -16.564  1.00  0.00
ATOM   1142  H2  WAT   368      23.517  21.750 -16.202  1.00  0.00
TER   
ATOM   1143  O   WAT   369      25.078  20.809 -13.381  1.00  0.00
ATOM   1144  H1  WAT   369      24.448  20.107 -13.214  1.00  0.00
ATOM   1145  H2  WAT   369      24.538  21.569 -13.597  1.00  0.00
TER   
ATOM   1146  O   WAT   370      25.203  20.087  -0.945  1.00  0.00
ATOM   1147  H1  WAT   370      24.922  20.590  -1.709  1.00  0.00
ATOM   1148  H2  WAT   370      25.585  19.289  -1.311  1.00  0.00
TER   
ATOM   1149  O   WAT   371      23.256  33.471 -16.154  1.00  0.00
ATOM   1150  H1  WAT   371      22.627  33.940 -15.605  1.00  0.00
ATOM   1151  H2  WAT   371      23.371  32.626 -15.719  1.00  0.00
TER   
ATOM   1152  O   WAT   372      31.805  19.502  -0.367  1.00  0.00
ATOM   1153  H1  WAT   372      31.692  19.822   0.528  1.00  0.00
ATOM   1154  H2  WAT   372      32.622  19.904  -0.664  1.00  0.00
TER   
ATOM   1155  O   WAT   373      30.711  27.522 -30.004  1.00  0.00
ATOM   1156  H1  WAT   373      30.630  26.607 -30.275  1.00  0.00
ATOM   1157  H2  WAT   373      30.297  28.018 -30.710  1.00  0.00
TER   
ATOM   1158  O   WAT   374      28.843  29.299 -28.123  1.00  0.00
ATOM   1159  H1  WAT   374      28.067  28.820 -27.833  1.00  0.00
ATOM   1160  H2  WAT   374      29.494  28.620 -28.297  1.00  0.00
TER   
ATOM   1161  O   WAT   375      22.859  29.611 -27.245  1.00  0.00
ATOM   1162  H1  WAT   375      22.028  29.356 -26.846  1.00  0.00
ATOM   1163  H2  WAT   375      23.467  29.683 -26.510  1.00  0.00
TER   
ATOM   1164  O   WAT   376      32.863  33.705 -29.343  1.00  0.00
ATOM   1165  H1  WAT   376      32.402  32.934 -29.014  1.00  0.00
ATOM   1166  H2  WAT   376      33.676  33.732 -28.838  1.00  0.00
TER   
ATOM   1167  O   WAT   377      19.232  27.172 -27.577  1.00  0.00
ATOM   1168  H1  WAT   377      19.803  26.404 -27.577  1.00  0.00
ATOM   1169  H2  WAT   377      19.232  27.471 -28.487  1.00  0.00
TER   
ATOM   1170  O   WAT   378      28.284  31.975 -28.116  1.00  0.00
ATOM   1171  H1  WAT   378      28.214  31.034 -28.277  1.00  0.00
ATOM   1172  H2  WAT   378      29.046  32.065 -27.544  1.00  0.00
TER   
ATOM   1173  O   WAT   379      20.474  22.581 -25.790  1.00  0.00
ATOM   1174  H1  WAT   379      20.294  21.683 -25.510  1.00  0.00
ATOM   1175  H2  WAT   379      20.072  23.128 -25.116  1.00  0.00
TER   
ATOM   1176  O   WAT   380      29.314  24.782 -27.889  1.00  0.00
ATOM   1177  H1  WAT   380      29.691  23.909 -28.002  1.00  0.00
ATOM   1178  H2  WAT   380      29.216  25.118 -28.780  1.00  0.00
TER   
ATOM   1179  O   WAT   381      23.445  23.155 -32.427  1.00  0.00
ATOM   1180  H1  WAT   381      23.551  24.055 -32.120  1.00  0.00
ATOM   1181  H2  WAT   381      22.534  23.107 -32.718  1.00  0.00
TER   
ATOM   1182  O   WAT   382      21.093  25.077 -27.182  1.00  0.00
ATOM   1183  H1  WAT   382      21.774  25.341 -26.563  1.00  0.00
ATOM   1184  H2  WAT   382      20.778  24.237 -26.848  1.00  0.00
TER   
ATOM   1185  O   WAT   383      25.285  26.123 -28.095  1.00  0.00
ATOM   1186  H1  WAT   383      25.793  26.622 -27.454  1.00  0.00
ATOM   1187  H2  WAT   383      25.817  25.347 -28.271  1.00  0.00
TER   
ATOM   1188  O   WAT   384      23.569  20.763 -23.828  1.00  0.00
ATOM   1189  H1  WAT   384      23.571  21.281 -24.634  1.00  0.00
ATOM   1190  H2  WAT   384      22.739  20.286 -23.851  1.00  0.00
TER   
ATOM   1191  O   WAT   385      29.956  30.875 -32.329  1.00  0.00
ATOM   1192  H1  WAT   385      29.338  31.340 -32.893  1.00  0.00
ATOM   1193  H2  WAT   385      30.468  31.568 -31.913  1.00  0.00
TER   
ATOM   1194  O   WAT   386      24.819  30.403 -25.651  1.00  0.00
ATOM   1195  H1  WAT   386      24.486  31.030 -25.009  1.00  0.00
ATOM   1196  H2  WAT   386      24.996  30.929 -26.431  1.00  0.00
TER   
ATOM   1197  O   WAT   387      33.333  24.217 -28.183  1.00  0.00
ATOM   1198  H1  WAT   387      32.628  24.506 -27.603  1.00  0.00
ATOM   1199  H2  WAT   387      33.694  25.027 -28.544  1.00  0.00
TER   
ATOM   1200  O   WAT   388      23.250  22.474 -25.821  1.00  0.00
ATOM   1201  H1  WAT   388      23.592  23.318 -26.116  1.00  0.00
ATOM   1202  H2  WAT   388      22.312  22.623 -25.705  1.00  0.00
TER   
ATOM   1203  O   WAT   389      24.031  32.371 -23.836  1.00  0.00
ATOM   1204  H1  WAT   389      24.649  33.046 -24.118  1.00  0.00
ATOM   1205  H2  WAT   389      23.170  32.780 -23.927  1.00  0.00
TER   
ATOM   1206  O   WAT   390      26.933  19.963 -29.497  1.00  0.00
ATOM   1207  H1  WAT   390      27.241  19.407 -30.213  1.00  0.00
ATOM   1208  H2  WAT   390      26.003  20.097 -29.680  1.00  0.00
TER   
ATOM   1209  O   WAT   391      31.883  30.582 -25.878  1.00  0.00
ATOM   1210  H1  WAT   391      32.300  30.368 -26.713  1.00  0.00
ATOM   1211  H2  WAT   391      32.607  30.840 -25.307  1.00  0.00
TER   
ATOM   1212  O   WAT   392      29.321  28.027 -32.761  1.00  0.00
ATOM   1213  H1  WAT   392      28.394  27.961 -32.532  1.00  0.00
ATOM   1214  H2  WAT   392      29.474  28.965 -32.875  1.00  0.00
TER   
ATOM   1215  O   WAT   393      33.351  29.589 -32.257  1.00  0.00
ATOM   1216  H1  WAT   393      32.732  29.251 -32.905  1.00  0.00
ATOM   1217  H2  WAT   393      33.333  28.945 -31.550  1.00  0.00
TER   
ATOM   1218  O   WAT   394      32.794  25.768 -24.841  1.00  0.00
ATOM   1219  H1  WAT   394      32.381  26.593 -24.587  1.00  0.00
ATOM   1220  H2  WAT   394      32.061  25.182 -25.033  1.00  0.00
TER   
ATOM   1221  O   WAT   395      24.927  28.554 -29.979  1.00  0.00
ATOM   1222  H1  WAT   395      24.523  27.842 -30.474  1.00  0.00
ATOM   1223  H2  WAT   395      25.013  28.209 -29.090  1.00  0.00
TER   
ATOM   1224  O   WAT   396      25.395  32.241 -27.815  1.00  0.00
ATOM   1225  H1  WAT   396      25.098  31.635 -28.494  1.00  0.00
ATOM   1226  H2  WAT   396      26.345  32.278 -27.926  1.00  0.00
TER   
ATOM   1227  O   WAT   397      23.640  25.328 -26.199  1.00  0.00
ATOM   1228  H1  WAT   397      24.191  25.438 -26.974  1.00  0.00
ATOM   1229  H2  WAT   397      24.154  25.702 -25.484  1.00  0.00
TER   
ATOM   1230  O   WAT   398      24.487  31.979 -21.164  1.00  0.00
ATOM   1231  H1  WAT   398      23.590  32.203 -20.917  1.00  0.00
ATOM   1232  H2  WAT   398      24.512  32.102 -22.113  1.00  0.00
TER   
ATOM   1233  O   WAT   399      23.314  28.850 -22.589  1.00  0.00
ATOM   1234  H1  WAT   399      23.175  29.722 -22.220  1.00  0.00
ATOM   1235  H2  WAT   399      22.432  28.507 -22.734  1.00  0.00
TER   
ATOM   1236  O   WAT   400      21.627  27.448 -32.478  1.00  0.00
ATOM   1237  H1  WAT   400      21.507  28.175 -33.090  1.00  0.00
ATOM   1238  H2  WAT   400      21.318  26.679 -32.956  1.00  0.00
TER   
ATOM   1239  O   WAT   401      19.266  30.620 -26.671  1.00  0.00
ATOM   1240  H1  WAT   401      19.344  30.755 -27.616  1.00  0.00
ATOM   1241  H2  WAT   401      19.880  29.911 -26.479  1.00  0.00
TER   
ATOM   1242  O   WAT   402      20.511  32.320 -30.261  1.00  0.00
ATOM   1243  H1  WAT   402      20.104  32.461 -31.115  1.00  0.00
ATOM   1244  H2  WAT   402      21.402  32.036 -30.464  1.00  0.00
TER   
ATOM   1245  O   WAT   403      19.322  31.661 -24.132  1.00  0.00
ATOM   1246  H1  WAT   403      19.485  31.192 -24.950  1.00  0.00
ATOM   1247  H2  WAT   403      19.787  31.154 -23.467  1.00  0.00
TER   
ATOM   1248  O   WAT   404      24.094  20.792 -29.096  1.00  0.00
ATOM   1249  H1  WAT   404      23.651  21.573 -29.427  1.00  0.00
ATOM   1250  H2  WAT   404      24.652  21.115 -28.389  1.00  0.00
TER   
ATOM   1251  O   WAT   405      28.381  23.659 -23.492  1.00  0.00
ATOM   1252  H1  WAT   405      27.919  23.867 -22.680  1.00  0.00
ATOM   1253  H2  WAT   405      27.979  22.845 -23.795  1.00  0.00
TER   
ATOM   1254  O   WAT   406      33.381  24.880 -22.363  1.00  0.00
ATOM   1255  H1  WAT   406      32.531  24.580 -22.042  1.00  0.00
ATOM   1256  H2  WAT   406      33.221  25.124 -23.274  1.00  0.00
TER   
ATOM   1257  O   WAT   407      30.476  26.380 -20.263  1.00  0.00
ATOM   1258  H1  WAT   407      30.802  25.546 -20.603  1.00  0.00
ATOM   1259  H2  WAT   407      31.264  26.903 -20.115  1.00  0.00
TER   
ATOM   1260  O   WAT   408      26.131  21.337 -27.237  1.00  0.00
ATOM   1261  H1  WAT   408      26.429  22.243 -27.318  1.00  0.00
ATOM   1262  H2  WAT   408      26.680  20.848 -27.851  1.00  0.00
TER   
ATOM   1263  O   WAT   409      23.885  25.915 -31.368  1.00  0.00
ATOM   1264  H1  WAT   409      23.659  25.699 -30.463  1.00  0.00
ATOM   1265  H2  WAT   409      23.104  26.348 -31.713  1.00  0.00
TER   
ATOM   1266  O   WAT   410      31.115  25.922 -32.769  1.00  0.00
ATOM   1267  H1  WAT   410      30.516  26.645 -32.952  1.00  0.00
ATOM   1268  H2  WAT   410      31.663  25.859 -33.551  1.00  0.00
TER   
ATOM   1269  O   WAT   411      26.325  26.814 -20.702  1.00  0.00
ATOM   1270  H1  WAT   411      26.230  25.873 -20.852  1.00  0.00
ATOM   1271  H2  WAT   411      27.168  27.035 -21.097  1.00  0.00
TER   
ATOM   1272  O   WAT   412      29.721  24.558 -30.738  1.00  0.00
ATOM   1273  H1  WAT   412      30.114  24.875 -31.552  1.00  0.00
ATOM   1274  H2  WAT   412      30.083  23.679 -30.624  1.00  0.00
TER   
ATOM   1275  O   WAT   413      21.456  23.225 -22.548  1.00  0.00
ATOM   1276  H1  WAT   413      21.063  24.073 -22.341  1.00  0.00
ATOM   1277  H2  WAT   413      20.768  22.588 -22.358  1.00  0.00
TER   
ATOM   1278  O   WAT   414      28.031  23.309 -19.479  1.00  0.00
ATOM   1279  H1  WAT   414      27.341  23.116 -18.844  1.00  0.00
ATOM   1280  H2  WAT   414      28.774  23.592 -18.946  1.00  0.00
TER   
ATOM   1281  O   WAT   415      18.758  21.148 -28.515  1.00  0.00
ATOM   1282  H1  WAT   415      18.469  21.718 -27.803  1.00  0.00
ATOM   1283  H2  WAT   415      19.502  20.668 -28.152  1.00  0.00
TER   
ATOM   1284  O   WAT   416      30.307  27.149 -26.643  1.00  0.00
ATOM   1285  H1  WAT   416      29.575  27.657 -26.294  1.00  0.00
ATOM   1286  H2  WAT   416      29.909  26.331 -26.944  1.00  0.00
TER   
ATOM   1287  O   WAT   417      26.745  23.824 -28.238  1.00  0.00
ATOM   1288  H1  WAT   417      26.748  23.383 -29.088  1.00  0.00
ATOM   1289  H2  WAT   417      27.640  24.146 -28.131  1.00  0.00
TER   
ATOM   1290  O   WAT   418      22.595  23.707 -29.279  1.00  0.00
ATOM   1291  H1  WAT   418      22.255  24.184 -28.522  1.00  0.00
ATOM   1292  H2  WAT   418      21.833  23.253 -29.639  1.00  0.00
TER   
ATOM   1293  O   WAT   419      30.770  22.602 -27.231  1.00  0.00
ATOM   1294  H1  WAT   419      30.787  23.053 -26.387  1.00  0.00
ATOM   1295  H2  WAT   419      30.521  21.702 -27.018  1.00  0.00
TER   
ATOM   1296  O   WAT   420      20.896  31.036 -21.972  1.00  0.00
ATOM   1297  H1  WAT   420      20.511  30.396 -21.374  1.00  0.00
ATOM   1298  H2  WAT   420      21.207  31.740 -21.403  1.00  0.00
TER   
ATOM   1299  O   WAT   421      27.046  27.884 -26.492  1.00  0.00
ATOM   1300  H1  WAT   421      27.413  27.410 -25.745  1.00  0.00
ATOM   1301  H2  WAT   421      26.856  28.758 -26.151  1.00  0.00
TER   
ATOM   1302  O   WAT   422      19.910  22.628 -30.362  1.00  0.00
ATOM   1303  H1  WAT   422      19.624  22.264 -29.524  1.00  0.00
ATOM   1304  H2  WAT   422      19.847  21.897 -30.976  1.00  0.00
TER   
ATOM   1305  O   WAT   423      24.835  26.925 -24.173  1.00  0.00
ATOM   1306  H1  WAT   423      24.531  27.804 -23.948  1.00  0.00
ATOM   1307  H2  WAT   423      25.790  26.985 -24.137  1.00  0.00
TER   
ATOM   1308  O   WAT   424      23.364  31.131 -33.576  1.00  0.00
ATOM   1309  H1  WAT   424      22.590  30.591 -33.737  1.00  0.00
ATOM   1310  H2  WAT   424      24.093  30.612 -33.915  1.00  0.00
TER   
ATOM   1311  O   WAT   425      29.583  21.521 -33.641  1.00  0.00
ATOM   1312  H1  WAT   425      28.770  21.023 -33.716  1.00  0.00
ATOM   1313  H2  WAT   425      29.390  22.361 -34.057  1.00  0.00
TER   
ATOM   1314  O   WAT   426      29.504  30.199 -21.897  1.00  0.00
ATOM   1315  H1  WAT   426      29.438  29.278 -22.151  1.00  0.00
ATOM   1316  H2  WAT   426      28.875  30.296 -21.182  1.00  0.00
TER   
ATOM   1317  O   WAT   427      23.407  30.799 -29.939  1.00  0.00
ATOM   1318  H1  WAT   427      23.925  29.996 -29.993  1.00  0.00
ATOM   1319  H2  WAT   427      22.956  30.737 -29.097  1.00  0.00
TER   
ATOM   1320  O   WAT   428      20.892  27.765 -23.026  1.00  0.00
ATOM   1321  H1  WAT   428      20.533  28.431 -22.439  1.00  0.00
ATOM   1322  H2  WAT   428      20.597  26.934 -22.655  1.00  0.00
TER   
ATOM   1323  O   WAT   429      24.093  28.224 -20.142  1.00  0.00
ATOM   1324  H1  WAT   429      23.793  28.369 -21.039  1.00  0.00
ATOM   1325  H2  WAT   429      24.864  27.664 -20.235  1.00  0.00
TER   
ATOM   1326  O   WAT   430      29.436  33.021 -22.147  1.00  0.00
ATOM   1327  H1  WAT   430      29.450  32.089 -22.365  1.00  0.00
ATOM   1328  H2  WAT   430      28.729  33.107 -21.508  1.00  0.00
TER   
ATOM   1329  O   WAT   431      31.177  31.387 -29.301  1.00  0.00
ATOM   1330  H1  WAT   431      31.529  30.790 -29.961  1.00  0.00
ATOM   1331  H2  WAT   431      30.293  31.062 -29.130  1.00  0.00
TER   
ATOM   1332  O   WAT   432      27.263  32.147 -31.894  1.00  0.00
ATOM   1333  H1  WAT   432      27.951  32.694 -31.513  1.00  0.00
ATOM   1334  H2  WAT   432      26.477  32.691 -31.859  1.00  0.00
TER   
ATOM   1335  O   WAT   433      26.566  29.152 -32.282  1.00  0.00
ATOM   1336  H1  WAT   433      27.022  29.962 -32.056  1.00  0.00
ATOM   1337  H2  WAT   433      26.215  28.834 -31.450  1.00  0.00
TER   
ATOM   1338  O   WAT   434      22.467  19.495 -31.809  1.00  0.00
ATOM   1339  H1  WAT   434      22.339  19.487 -30.861  1.00  0.00
ATOM   1340  H2  WAT   434      21.644  19.834 -32.160  1.00  0.00
TER   
ATOM   1341  O   WAT   435      30.143  32.666 -26.335  1.00  0.00
ATOM   1342  H1  WAT   435      30.785  31.965 -26.222  1.00  0.00
ATOM   1343  H2  WAT   435      30.668  33.445 -26.515  1.00  0.00
TER   
ATOM   1344  O   WAT   436      31.916  33.465 -23.131  1.00  0.00
ATOM   1345  H1  WAT   436      32.252  34.052 -22.453  1.00  0.00
ATOM   1346  H2  WAT   436      30.996  33.334 -22.901  1.00  0.00
TER   
ATOM   1347  O   WAT   437      19.467  21.255 -22.349  1.00  0.00
ATOM   1348  H1  WAT   437      18.753  21.454 -21.744  1.00  0.00
ATOM   1349  H2  WAT   437      19.886  20.479 -21.977  1.00  0.00
TER   
ATOM   1350  O   WAT   438      30.961  23.747 -24.599  1.00  0.00
ATOM   1351  H1  WAT   438      31.329  22.926 -24.271  1.00  0.00
ATOM   1352  H2  WAT   438      30.100  23.807 -24.183  1.00  0.00
TER   
ATOM   1353  O   WAT   439      26.295  24.981 -32.374  1.00  0.00
ATOM   1354  H1  WAT   439      25.587  25.450 -31.933  1.00  0.00
ATOM   1355  H2  WAT   439      26.580  24.323 -31.740  1.00  0.00
TER   
ATOM   1356  O   WAT   440      27.921  26.401 -24.375  1.00  0.00
ATOM   1357  H1  WAT   440      28.419  26.875 -23.710  1.00  0.00
ATOM   1358  H2  WAT   440      28.063  25.477 -24.168  1.00  0.00
TER   
ATOM   1359  O   WAT   441      30.327  21.706 -30.935  1.00  0.00
ATOM   1360  H1  WAT   441      30.204  21.725 -31.884  1.00  0.00
ATOM   1361  H2  WAT   441      31.275  21.754 -30.815  1.00  0.00
TER   
ATOM   1362  O   WAT   442      19.779  33.192 -32.865  1.00  0.00
ATOM   1363  H1  WAT   442      18.853  33.434 -32.874  1.00  0.00
ATOM   1364  H2  WAT   442      20.244  34.020 -32.986  1.00  0.00
TER   
ATOM   1365  O   WAT   443      30.736  32.417 -19.603  1.00  0.00
ATOM   1366  H1  WAT   443      30.130  32.441 -20.343  1.00  0.00
ATOM   1367  H2  WAT   443      30.432  31.686 -19.066  1.00  0.00
TER   
ATOM   1368  O   WAT   444      19.620  28.797 -20.607  1.00  0.00
ATOM   1369  H1  WAT   444      20.124  28.218 -20.035  1.00  0.00
ATOM   1370  H2  WAT   444      18.880  29.081 -20.069  1.00  0.00
TER   
ATOM   1371  O   WAT   445      26.673  30.204 -21.073  1.00  0.00
ATOM   1372  H1  WAT   445      25.908  30.772 -21.158  1.00  0.00
ATOM   1373  H2  WAT   445      26.855  29.912 -21.966  1.00  0.00
TER   
ATOM   1374  O   WAT   446      21.652  26.940 -19.712  1.00  0.00
ATOM   1375  H1  WAT   446      21.692  26.641 -18.803  1.00  0.00
ATOM   1376  H2  WAT   446      22.506  27.341 -19.871  1.00  0.00
TER   
ATOM   1377  O   WAT   447      23.592  25.519 -21.744  1.00  0.00
ATOM   1378  H1  WAT   447      23.062  25.028 -22.372  1.00  0.00
ATOM   1379  H2  WAT   447      24.261  25.947 -22.278  1.00  0.00
TER   
ATOM   1380  O   WAT   448      32.490  29.986 -21.980  1.00  0.00
ATOM   1381  H1  WAT   448      32.904  30.140 -21.131  1.00  0.00
ATOM   1382  H2  WAT   448      31.555  30.111 -21.817  1.00  0.00
TER   
ATOM   1383  O   WAT   449      32.963  27.326 -19.976  1.00  0.00
ATOM   1384  H1  WAT   449      33.545  26.571 -20.064  1.00  0.00
ATOM   1385  H2  WAT   449      33.139  27.856 -20.753  1.00  0.00
TER   
ATOM   1386  O   WAT   450      24.080  22.485 -21.664  1.00  0.00
ATOM   1387  H1  WAT   450      23.985  21.867 -22.389  1.00  0.00
ATOM   1388  H2  WAT   450      23.499  23.212 -21.891  1.00  0.00
TER   
ATOM   1389  O   WAT   451      26.846  21.043 -24.632  1.00  0.00
ATOM   1390  H1  WAT   451      26.398  21.065 -25.477  1.00  0.00
ATOM   1391  H2  WAT   451      26.212  20.644 -24.035  1.00  0.00
TER   
ATOM   1392  O   WAT   452      27.252  29.938 -24.010  1.00  0.00
ATOM   1393  H1  WAT   452      27.671  30.781 -24.183  1.00  0.00
ATOM   1394  H2  WAT   452      26.333  30.075 -24.240  1.00  0.00
TER   
ATOM   1395  O   WAT   453      29.588  27.670 -22.627  1.00  0.00
ATOM   1396  H1  WAT   453      29.708  27.074 -21.887  1.00  0.00
ATOM   1397  H2  WAT   453      30.448  27.707 -23.046  1.00  0.00
TER   
ATOM   1398  O   WAT   454      31.927  28.223 -24.050  1.00  0.00
ATOM   1399  H1  WAT   454      31.401  28.748 -24.654  1.00  0.00
ATOM   1400  H2  WAT   454      32.270  28.856 -23.419  1.00  0.00
TER   
ATOM   1401  O   WAT   455      26.355  24.212 -21.369  1.00  0.00
ATOM   1402  H1  WAT   455      26.945  23.903 -20.681  1.00  0.00
ATOM   1403  H2  WAT   455      25.537  23.740 -21.213  1.00  0.00
TER   
ATOM   1404  O   WAT   456      31.174  23.828 -21.136  1.00  0.00
ATOM   1405  H1  WAT   456      30.486  23.166 -21.201  1.00  0.00
ATOM   1406  H2  WAT   456      31.895  23.382 -20.691  1.00  0.00
TER   
ATOM   1407  O   WAT   457      23.958  33.137 -31.672  1.00  0.00
ATOM   1408  H1  WAT   457      23.657  33.013 -30.772  1.00  0.00
ATOM   1409  H2  WAT   457      23.851  32.278 -32.081  1.00  0.00
TER   
ATOM   1410  O   WAT   458      19.683  28.185 -30.236  1.00  0.00
ATOM   1411  H1  WAT   458      19.028  27.916 -30.880  1.00  0.00
ATOM   1412  H2  WAT   458      20.521  28.075 -30.685  1.00  0.00
TER   
ATOM   1413  O   WAT   459      20.721  28.570 -25.695  1.00  0.00
ATOM   1414  H1  WAT   459      21.088  28.483 -24.816  1.00  0.00
ATOM   1415  H2  WAT   459      20.152  27.807 -25.795  1.00  0.00
TER   
ATOM   1416  O   WAT   460      20.272  25.481 -21.789  1.00  0.00
ATOM   1417  H1  WAT   460      19.378  25.448 -21.450  1.00  0.00
ATOM   1418  H2  WAT   460      20.812  25.680 -21.024  1.00  0.00
TER   
ATOM   1419  O   WAT   461      20.776  19.756 -27.441  1.00  0.00
ATOM   1420  H1  WAT   461      21.424  19.206 -27.882  1.00  0.00
ATOM   1421  H2  WAT   461      21.196  20.010 -26.619  1.00  0.00
TER   
ATOM   1422  O   WAT   462      20.529  19.912 -24.699  1.00  0.00
ATOM   1423  H1  WAT   462      20.181  20.368 -23.933  1.00  0.00
ATOM   1424  H2  WAT   462      20.198  19.017 -24.616  1.00  0.00
TER   
ATOM   1425  O   WAT   463      22.136  33.083 -20.533  1.00  0.00
ATOM   1426  H1  WAT   463      22.093  32.713 -19.652  1.00  0.00
ATOM   1427  H2  WAT   463      22.267  34.021 -20.393  1.00  0.00
TER   
ATOM   1428  O   WAT   464      28.042  21.103 -21.177  1.00  0.00
ATOM   1429  H1  WAT   464      27.981  21.695 -20.427  1.00  0.00
ATOM   1430  H2  WAT   464      28.982  20.995 -21.322  1.00  0.00
TER   
ATOM   1431  O   WAT   465      30.679  20.760 -21.537  1.00  0.00
ATOM   1432  H1  WAT   465      31.293  21.078 -22.199  1.00  0.00
ATOM   1433  H2  WAT   465      31.224  20.275 -20.918  1.00  0.00
TER   
ATOM   1434  O   WAT   466      21.201  19.439 -21.423  1.00  0.00
ATOM   1435  H1  WAT   466      21.750  19.258 -22.187  1.00  0.00
ATOM   1436  H2  WAT   466      21.267  18.649 -20.888  1.00  0.00
TER   
ATOM   1437  O   WAT   467      31.420  19.323 -25.210  1.00  0.00
ATOM   1438  H1  WAT   467      30.546  19.656 -25.413  1.00  0.00
ATOM   1439  H2  WAT   467      31.311  18.850 -24.385  1.00  0.00
TER   
ATOM   1440  O   WAT   468      32.327  21.530 -23.826  1.00  0.00
ATOM   1441  H1  WAT   468      31.999  20.715 -24.206  1.00  0.00
ATOM   1442  H2  WAT   468      33.276  21.487 -23.950  1.00  0.00
TER   
ATOM   1443  O   WAT   469      21.606  33.396 -24.463  1.00  0.00
ATOM   1444  H1  WAT   469      20.879  32.776 -24.530  1.00  0.00
ATOM   1445  H2  WAT   469      21.667  33.790 -25.333  1.00  0.00
TER   
ATOM   1446  O   WAT   470      29.168  20.240 -26.271  1.00  0.00
ATOM   1447  H1  WAT   470      28.385  20.714 -25.991  1.00  0.00
ATOM   1448  H2  WAT   470      28.874  19.335 -26.380  1.00  0.00
TER   
ATOM   1449  O   WAT   471      27.053  22.659 -30.760  1.00  0.00
ATOM   1450  H1  WAT   471      26.240  22.284 -31.100  1.00  0.00
ATOM   1451  H2  WAT   471      27.557  21.903 -30.457  1.00  0.00
TER   
ATOM   1452  O   WAT   472      31.555  19.323 -29.521  1.00  0.00
ATOM   1453  H1  WAT   472      32.158  19.895 -29.046  1.00  0.00
ATOM   1454  H2  WAT   472      30.815  19.887 -29.744  1.00  0.00
TER   
ATOM   1455  O   WAT   473      25.078  20.809 -32.155  1.00  0.00
ATOM   1456  H1  WAT   473      24.448  20.107 -31.988  1.00  0.00
ATOM   1457  H2  WAT   473      24.538  21.569 -32.372  1.00  0.00
TER   
ATOM   1458  O   WAT   474      25.203  20.087 -19.720  1.00  0.00
ATOM   1459  H1  WAT   474      24.922  20.590 -20.484  1.00  0.00
ATOM   1460  H2  WAT   474      25.585  19.289 -20.086  1.00  0.00
TER   
ATOM   1461  O   WAT   475      31.805  19.502 -19.142  1.00  0.00
ATOM   1462  H1  WAT   475      31.692  19.822 -18.247  1.00  0.00
ATOM   1463  H2  WAT   475      32.622  19.904 -19.438  1.00  0.00
TER   
ATOM   1464  O   WAT   476      30.711   8.747  26.319  1.00  0.00
ATOM   1465  H1  WAT   476      30.630   7.833  26.048  1.00  0.00
ATOM   1466  H2  WAT   476      30.297   9.244  25.613  1.00  0.00
TER   
ATOM   1467  O   WAT   477      28.843  10.525  28.200  1.00  0.00
ATOM   1468  H1  WAT   477      28.067  10.045  28.490  1.00  0.00
ATOM   1469  H2  WAT   477      29.494   9.846  28.026  1.00  0.00
TER   
ATOM   1470  O   WAT   478      22.859  10.837  29.078  1.00  0.00
ATOM   1471  H1  WAT   478      22.028  10.582  29.477  1.00  0.00
ATOM   1472  H2  WAT   478      23.467  10.908  29.813  1.00  0.00
TER   
ATOM   1473  O   WAT   479      32.863  14.931  26.980  1.00  0.00
ATOM   1474  H1  WAT   479      32.402  14.160  27.309  1.00  0.00
ATOM   1475  H2  WAT   479      33.676  14.958  27.485  1.00  0.00
TER   
ATOM   1476  O   WAT   480      22.839  14.871  29.273  1.00  0.00
ATOM   1477  H1  WAT   480      23.142  13.981  29.094  1.00  0.00
ATOM   1478  H2  WAT   480      23.584  15.428  29.046  1.00  0.00
TER   
ATOM   1479  O   WAT   481      21.268   5.797  22.862  1.00  0.00
ATOM   1480  H1  WAT   481      20.380   6.139  22.760  1.00  0.00
ATOM   1481  H2  WAT   481      21.553   5.597  21.970  1.00  0.00
TER   
ATOM   1482  O   WAT   482      19.232   8.398  28.746  1.00  0.00
ATOM   1483  H1  WAT   482      19.803   7.630  28.746  1.00  0.00
ATOM   1484  H2  WAT   482      19.232   8.697  27.837  1.00  0.00
TER   
ATOM   1485  O   WAT   483      29.090  17.217  26.600  1.00  0.00
ATOM   1486  H1  WAT   483      28.471  17.673  26.030  1.00  0.00
ATOM   1487  H2  WAT   483      29.945  17.372  26.199  1.00  0.00
TER   
ATOM   1488  O   WAT   484      28.284  13.201  28.207  1.00  0.00
ATOM   1489  H1  WAT   484      28.214  12.260  28.046  1.00  0.00
ATOM   1490  H2  WAT   484      29.046  13.291  28.779  1.00  0.00
TER   
ATOM   1491  O   WAT   485      20.474   3.806  30.533  1.00  0.00
ATOM   1492  H1  WAT   485      20.294   2.909  30.813  1.00  0.00
ATOM   1493  H2  WAT   485      20.072   4.353  31.207  1.00  0.00
TER   
ATOM   1494  O   WAT   486      29.314   6.008  28.434  1.00  0.00
ATOM   1495  H1  WAT   486      29.691   5.135  28.321  1.00  0.00
ATOM   1496  H2  WAT   486      29.216   6.344  27.543  1.00  0.00
TER   
ATOM   1497  O   WAT   487      23.445   4.380  23.896  1.00  0.00
ATOM   1498  H1  WAT   487      23.551   5.281  24.203  1.00  0.00
ATOM   1499  H2  WAT   487      22.534   4.332  23.605  1.00  0.00
TER   
ATOM   1500  O   WAT   488      21.093   6.302  29.141  1.00  0.00
ATOM   1501  H1  WAT   488      21.774   6.566  29.760  1.00  0.00
ATOM   1502  H2  WAT   488      20.778   5.462  29.475  1.00  0.00
TER   
ATOM   1503  O   WAT   489      25.285   7.349  28.228  1.00  0.00
ATOM   1504  H1  WAT   489      25.793   7.847  28.869  1.00  0.00
ATOM   1505  H2  WAT   489      25.817   6.573  28.052  1.00  0.00
TER   
ATOM   1506  O   WAT   490      23.569   1.989  32.495  1.00  0.00
ATOM   1507  H1  WAT   490      23.571   2.506  31.689  1.00  0.00
ATOM   1508  H2  WAT   490      22.739   1.512  32.472  1.00  0.00
TER   
ATOM   1509  O   WAT   491      29.956  12.101  23.994  1.00  0.00
ATOM   1510  H1  WAT   491      29.338  12.566  23.430  1.00  0.00
ATOM   1511  H2  WAT   491      30.468  12.794  24.411  1.00  0.00
TER   
ATOM   1512  O   WAT   492      24.819  11.628  30.672  1.00  0.00
ATOM   1513  H1  WAT   492      24.486  12.255  31.314  1.00  0.00
ATOM   1514  H2  WAT   492      24.996  12.155  29.892  1.00  0.00
TER   
ATOM   1515  O   WAT   493      33.333   5.443  28.140  1.00  0.00
ATOM   1516  H1  WAT   493      32.628   5.731  28.720  1.00  0.00
ATOM   1517  H2  WAT   493      33.694   6.253  27.780  1.00  0.00
TER   
ATOM   1518  O   WAT   494      23.250   3.700  30.502  1.00  0.00
ATOM   1519  H1  WAT   494      23.592   4.544  30.207  1.00  0.00
ATOM   1520  H2  WAT   494      22.312   3.848  30.618  1.00  0.00
TER   
ATOM   1521  O   WAT   495      24.031  13.597  32.487  1.00  0.00
ATOM   1522  H1  WAT   495      24.649  14.272  32.205  1.00  0.00
ATOM   1523  H2  WAT   495      23.170  14.005  32.396  1.00  0.00
TER   
ATOM   1524  O   WAT   496      19.324  12.787  21.368  1.00  0.00
ATOM   1525  H1  WAT   496      18.947  13.275  20.636  1.00  0.00
ATOM   1526  H2  WAT   496      19.582  13.459  21.998  1.00  0.00
TER   
ATOM   1527  O   WAT   497      26.933   1.188  26.826  1.00  0.00
ATOM   1528  H1  WAT   497      27.241   0.633  26.110  1.00  0.00
ATOM   1529  H2  WAT   497      26.003   1.323  26.643  1.00  0.00
TER   
ATOM   1530  O   WAT   498      32.485  16.905  29.117  1.00  0.00
ATOM   1531  H1  WAT   498      32.497  16.501  28.249  1.00  0.00
ATOM   1532  H2  WAT   498      31.932  17.680  29.013  1.00  0.00
TER   
ATOM   1533  O   WAT   499      31.883  11.808  30.445  1.00  0.00
ATOM   1534  H1  WAT   499      32.300  11.594  29.610  1.00  0.00
ATOM   1535  H2  WAT   499      32.607  12.065  31.016  1.00  0.00
TER   
ATOM   1536  O   WAT   500      29.321   9.253  23.562  1.00  0.00
ATOM   1537  H1  WAT   500      28.394   9.187  23.791  1.00  0.00
ATOM   1538  H2  WAT   500      29.474  10.191  23.448  1.00  0.00
TER   
ATOM   1539  O   WAT   501      29.308   5.525  20.559  1.00  0.00
ATOM   1540  H1  WAT   501      28.369   5.686  20.644  1.00  0.00
ATOM   1541  H2  WAT   501      29.627   6.243  20.012  1.00  0.00
TER   
ATOM   1542  O   WAT   502      33.351  10.815  24.066  1.00  0.00
ATOM   1543  H1  WAT   502      32.732  10.477  23.418  1.00  0.00
ATOM   1544  H2  WAT   502      33.333  10.171  24.774  1.00  0.00
TER   
ATOM   1545  O   WAT   503      32.794   6.994  31.482  1.00  0.00
ATOM   1546  H1  WAT   503      32.381   7.819  31.736  1.00  0.00
ATOM   1547  H2  WAT   503      32.061   6.408  31.290  1.00  0.00
TER   
ATOM   1548  O   WAT   504      24.927   9.780  26.344  1.00  0.00
ATOM   1549  H1  WAT   504      24.523   9.067  25.849  1.00  0.00
ATOM   1550  H2  WAT   504      25.013   9.435  27.233  1.00  0.00
TER   
ATOM   1551  O   WAT   505      25.395  13.466  28.508  1.00  0.00
ATOM   1552  H1  WAT   505      25.098  12.861  27.829  1.00  0.00
ATOM   1553  H2  WAT   505      26.345  13.504  28.397  1.00  0.00
TER   
ATOM   1554  O   WAT   506      23.640   6.554  30.124  1.00  0.00
ATOM   1555  H1  WAT   506      24.191   6.663  29.349  1.00  0.00
ATOM   1556  H2  WAT   506      24.154   6.928  30.839  1.00  0.00
TER   
ATOM   1557  O   WAT   507      33.484  17.039  32.170  1.00  0.00
ATOM   1558  H1  WAT   507      33.007  17.847  31.978  1.00  0.00
ATOM   1559  H2  WAT   507      32.800  16.387  32.323  1.00  0.00
TER   
ATOM   1560  O   WAT   508      31.528  10.054  21.073  1.00  0.00
ATOM   1561  H1  WAT   508      31.967   9.216  20.927  1.00  0.00
ATOM   1562  H2  WAT   508      32.240  10.687  21.159  1.00  0.00
TER   
ATOM   1563  O   WAT   509      29.637  14.993  25.041  1.00  0.00
ATOM   1564  H1  WAT   509      30.077  15.736  24.627  1.00  0.00
ATOM   1565  H2  WAT   509      29.576  15.236  25.965  1.00  0.00
TER   
ATOM   1566  O   WAT   510      21.627   8.674  23.845  1.00  0.00
ATOM   1567  H1  WAT   510      21.507   9.400  23.233  1.00  0.00
ATOM   1568  H2  WAT   510      21.318   7.904  23.368  1.00  0.00
TER   
ATOM   1569  O   WAT   511      19.266  11.846  29.652  1.00  0.00
ATOM   1570  H1  WAT   511      19.344  11.980  28.707  1.00  0.00
ATOM   1571  H2  WAT   511      19.880  11.137  29.844  1.00  0.00
TER   
ATOM   1572  O   WAT   512      20.511  13.546  26.062  1.00  0.00
ATOM   1573  H1  WAT   512      20.104  13.687  25.208  1.00  0.00
ATOM   1574  H2  WAT   512      21.402  13.262  25.859  1.00  0.00
TER   
ATOM   1575  O   WAT   513      32.304  17.980  22.397  1.00  0.00
ATOM   1576  H1  WAT   513      32.144  17.691  23.296  1.00  0.00
ATOM   1577  H2  WAT   513      32.139  17.204  21.862  1.00  0.00
TER   
ATOM   1578  O   WAT   514      24.783  17.760  24.174  1.00  0.00
ATOM   1579  H1  WAT   514      24.607  16.844  23.961  1.00  0.00
ATOM   1580  H2  WAT   514      23.928  18.119  24.414  1.00  0.00
TER   
ATOM   1581  O   WAT   515      32.007  15.489  20.957  1.00  0.00
ATOM   1582  H1  WAT   515      31.313  15.487  20.297  1.00  0.00
ATOM   1583  H2  WAT   515      32.749  15.065  20.527  1.00  0.00
TER   
ATOM   1584  O   WAT   516      31.572  17.115  25.032  1.00  0.00
ATOM   1585  H1  WAT   516      32.027  16.334  25.346  1.00  0.00
ATOM   1586  H2  WAT   516      31.911  17.826  25.576  1.00  0.00
TER   
ATOM   1587  O   WAT   517      19.322  12.887  32.191  1.00  0.00
ATOM   1588  H1  WAT   517      19.485  12.417  31.373  1.00  0.00
ATOM   1589  H2  WAT   517      19.787  12.379  32.856  1.00  0.00
TER   
ATOM   1590  O   WAT   518      24.094   2.018  27.227  1.00  0.00
ATOM   1591  H1  WAT   518      23.651   2.798  26.896  1.00  0.00
ATOM   1592  H2  WAT   518      24.652   2.341  27.934  1.00  0.00
TER   
ATOM   1593  O   WAT   519      28.381   4.884  32.831  1.00  0.00
ATOM   1594  H1  WAT   519      27.919   5.093  33.643  1.00  0.00
ATOM   1595  H2  WAT   519      27.979   4.070  32.528  1.00  0.00
TER   
ATOM   1596  O   WAT   520      27.210   1.639  22.108  1.00  0.00
ATOM   1597  H1  WAT   520      26.585   1.635  22.833  1.00  0.00
ATOM   1598  H2  WAT   520      27.123   0.772  21.711  1.00  0.00
TER   
ATOM   1599  O   WAT   521      26.131   2.562  29.086  1.00  0.00
ATOM   1600  H1  WAT   521      26.429   3.469  29.005  1.00  0.00
ATOM   1601  H2  WAT   521      26.680   2.074  28.472  1.00  0.00
TER   
ATOM   1602  O   WAT   522      23.885   7.141  24.955  1.00  0.00
ATOM   1603  H1  WAT   522      23.659   6.925  25.860  1.00  0.00
ATOM   1604  H2  WAT   522      23.104   7.574  24.610  1.00  0.00
TER   
ATOM   1605  O   WAT   523      31.115   7.147  23.554  1.00  0.00
ATOM   1606  H1  WAT   523      30.516   7.871  23.371  1.00  0.00
ATOM   1607  H2  WAT   523      31.663   7.085  22.772  1.00  0.00
TER   
ATOM   1608  O   WAT   524      29.721   5.784  25.585  1.00  0.00
ATOM   1609  H1  WAT   524      30.114   6.101  24.771  1.00  0.00
ATOM   1610  H2  WAT   524      30.083   4.905  25.699  1.00  0.00
TER   
ATOM   1611  O   WAT   525      18.758   2.374  27.808  1.00  0.00
ATOM   1612  H1  WAT   525      18.469   2.944  28.520  1.00  0.00
ATOM   1613  H2  WAT   525      19.502   1.894  28.171  1.00  0.00
TER   
ATOM   1614  O   WAT   526      18.945   6.316  19.018  1.00  0.00
ATOM   1615  H1  WAT   526      18.862   7.259  19.159  1.00  0.00
ATOM   1616  H2  WAT   526      18.593   6.173  18.139  1.00  0.00
TER   
ATOM   1617  O   WAT   527      30.307   8.374  29.680  1.00  0.00
ATOM   1618  H1  WAT   527      29.575   8.883  30.029  1.00  0.00
ATOM   1619  H2  WAT   527      29.909   7.557  29.379  1.00  0.00
TER   
ATOM   1620  O   WAT   528      26.745   5.050  28.085  1.00  0.00
ATOM   1621  H1  WAT   528      26.748   4.609  27.235  1.00  0.00
ATOM   1622  H2  WAT   528      27.640   5.371  28.192  1.00  0.00
TER   
ATOM   1623  O   WAT   529      22.595   4.932  27.044  1.00  0.00
ATOM   1624  H1  WAT   529      22.255   5.410  27.801  1.00  0.00
ATOM   1625  H2  WAT   529      21.833   4.479  26.684  1.00  0.00
TER   
ATOM   1626  O   WAT   530      26.807   6.051  21.076  1.00  0.00
ATOM   1627  H1  WAT   530      26.928   6.009  22.024  1.00  0.00
ATOM   1628  H2  WAT   530      26.422   6.913  20.920  1.00  0.00
TER   
ATOM   1629  O   WAT   531      30.770   3.828  29.092  1.00  0.00
ATOM   1630  H1  WAT   531      30.787   4.278  29.936  1.00  0.00
ATOM   1631  H2  WAT   531      30.521   2.928  29.305  1.00  0.00
TER   
ATOM   1632  O   WAT   532      25.819   8.361  20.474  1.00  0.00
ATOM   1633  H1  WAT   532      25.251   7.913  19.848  1.00  0.00
ATOM   1634  H2  WAT   532      26.528   8.720  19.940  1.00  0.00
TER   
ATOM   1635  O   WAT   533      27.046   9.110  29.831  1.00  0.00
ATOM   1636  H1  WAT   533      27.413   8.636  30.578  1.00  0.00
ATOM   1637  H2  WAT   533      26.856   9.984  30.172  1.00  0.00
TER   
ATOM   1638  O   WAT   534      19.910   3.854  25.961  1.00  0.00
ATOM   1639  H1  WAT   534      19.624   3.490  26.799  1.00  0.00
ATOM   1640  H2  WAT   534      19.847   3.122  25.347  1.00  0.00
TER   
ATOM   1641  O   WAT   535      24.835   8.151  32.150  1.00  0.00
ATOM   1642  H1  WAT   535      24.531   9.030  32.375  1.00  0.00
ATOM   1643  H2  WAT   535      25.790   8.211  32.186  1.00  0.00
TER   
ATOM   1644  O   WAT   536      23.364  12.357  22.747  1.00  0.00
ATOM   1645  H1  WAT   536      22.590  11.816  22.586  1.00  0.00
ATOM   1646  H2  WAT   536      24.093  11.837  22.408  1.00  0.00
TER   
ATOM   1647  O   WAT   537      29.583   2.747  22.682  1.00  0.00
ATOM   1648  H1  WAT   537      28.770   2.248  22.607  1.00  0.00
ATOM   1649  H2  WAT   537      29.390   3.587  22.266  1.00  0.00
TER   
ATOM   1650  O   WAT   538      32.298   7.119  20.978  1.00  0.00
ATOM   1651  H1  WAT   538      33.186   7.431  20.804  1.00  0.00
ATOM   1652  H2  WAT   538      32.269   6.246  20.586  1.00  0.00
TER   
ATOM   1653  O   WAT   539      23.407  12.025  26.384  1.00  0.00
ATOM   1654  H1  WAT   539      23.925  11.222  26.330  1.00  0.00
ATOM   1655  H2  WAT   539      22.956  11.963  27.226  1.00  0.00
TER   
ATOM   1656  O   WAT   540      28.294  13.291  21.657  1.00  0.00
ATOM   1657  H1  WAT   540      28.636  14.036  21.162  1.00  0.00
ATOM   1658  H2  WAT   540      27.466  13.604  22.020  1.00  0.00
TER   
ATOM   1659  O   WAT   541      31.177  12.613  27.022  1.00  0.00
ATOM   1660  H1  WAT   541      31.529  12.016  26.362  1.00  0.00
ATOM   1661  H2  WAT   541      30.293  12.287  27.193  1.00  0.00
TER   
ATOM   1662  O   WAT   542      27.263  13.373  24.429  1.00  0.00
ATOM   1663  H1  WAT   542      27.951  13.920  24.810  1.00  0.00
ATOM   1664  H2  WAT   542      26.477  13.917  24.464  1.00  0.00
TER   
ATOM   1665  O   WAT   543      19.403   8.990  19.921  1.00  0.00
ATOM   1666  H1  WAT   543      20.272   9.272  20.204  1.00  0.00
ATOM   1667  H2  WAT   543      18.912   9.804  19.805  1.00  0.00
TER   
ATOM   1668  O   WAT   544      26.566  10.377  24.041  1.00  0.00
ATOM   1669  H1  WAT   544      27.022  11.188  24.267  1.00  0.00
ATOM   1670  H2  WAT   544      26.215  10.060  24.873  1.00  0.00
TER   
ATOM   1671  O   WAT   545      28.869  15.888  31.271  1.00  0.00
ATOM   1672  H1  WAT   545      29.514  16.094  31.948  1.00  0.00
ATOM   1673  H2  WAT   545      29.232  15.127  30.818  1.00  0.00
TER   
ATOM   1674  O   WAT   546      22.467   0.721  24.514  1.00  0.00
ATOM   1675  H1  WAT   546      22.339   0.713  25.462  1.00  0.00
ATOM   1676  H2  WAT   546      21.644   1.059  24.163  1.00  0.00
TER   
ATOM   1677  O   WAT   547      30.143  13.891  29.988  1.00  0.00
ATOM   1678  H1  WAT   547      30.785  13.191  30.102  1.00  0.00
ATOM   1679  H2  WAT   547      30.668  14.671  29.808  1.00  0.00
TER   
ATOM   1680  O   WAT   548      19.770  18.203  20.487  1.00  0.00
ATOM   1681  H1  WAT   548      20.130  18.802  19.832  1.00  0.00
ATOM   1682  H2  WAT   548      19.629  18.749  21.260  1.00  0.00
TER   
ATOM   1683  O   WAT   549      25.787  15.586  21.304  1.00  0.00
ATOM   1684  H1  WAT   549      25.778  16.319  20.688  1.00  0.00
ATOM   1685  H2  WAT   549      24.866  15.339  21.397  1.00  0.00
TER   
ATOM   1686  O   WAT   550      21.387  10.807  22.049  1.00  0.00
ATOM   1687  H1  WAT   550      20.780  11.547  22.058  1.00  0.00
ATOM   1688  H2  WAT   550      21.862  10.897  21.223  1.00  0.00
TER   
ATOM   1689  O   WAT   551      30.961   4.972  31.724  1.00  0.00
ATOM   1690  H1  WAT   551      31.329   4.152  32.052  1.00  0.00
ATOM   1691  H2  WAT   551      30.100   5.033  32.140  1.00  0.00
TER   
ATOM   1692  O   WAT   552      28.773  15.649  19.967  1.00  0.00
ATOM   1693  H1  WAT   552      28.874  15.445  19.037  1.00  0.00
ATOM   1694  H2  WAT   552      27.873  15.395  20.171  1.00  0.00
TER   
ATOM   1695  O   WAT   553      26.295   6.207  23.949  1.00  0.00
ATOM   1696  H1  WAT   553      25.587   6.675  24.390  1.00  0.00
ATOM   1697  H2  WAT   553      26.580   5.549  24.583  1.00  0.00
TER   
ATOM   1698  O   WAT   554      27.921   7.626  31.948  1.00  0.00
ATOM   1699  H1  WAT   554      28.419   8.101  32.613  1.00  0.00
ATOM   1700  H2  WAT   554      28.063   6.703  32.155  1.00  0.00
TER   
ATOM   1701  O   WAT   555      30.327   2.932  25.389  1.00  0.00
ATOM   1702  H1  WAT   555      30.204   2.950  24.439  1.00  0.00
ATOM   1703  H2  WAT   555      31.275   2.980  25.508  1.00  0.00
TER   
ATOM   1704  O   WAT   556      27.414  18.167  24.661  1.00  0.00
ATOM   1705  H1  WAT   556      27.669  18.129  23.739  1.00  0.00
ATOM   1706  H2  WAT   556      26.466  18.041  24.654  1.00  0.00
TER   
ATOM   1707  O   WAT   557      24.499   4.515  21.324  1.00  0.00
ATOM   1708  H1  WAT   557      25.348   4.952  21.258  1.00  0.00
ATOM   1709  H2  WAT   557      24.132   4.827  22.151  1.00  0.00
TER   
ATOM   1710  O   WAT   558      23.398  10.768  19.798  1.00  0.00
ATOM   1711  H1  WAT   558      24.164  10.657  20.360  1.00  0.00
ATOM   1712  H2  WAT   558      23.475  10.072  19.145  1.00  0.00
TER   
ATOM   1713  O   WAT   559      22.093   8.201  20.481  1.00  0.00
ATOM   1714  H1  WAT   559      22.173   7.254  20.593  1.00  0.00
ATOM   1715  H2  WAT   559      22.984   8.532  20.587  1.00  0.00
TER   
ATOM   1716  O   WAT   560      22.894  18.351  27.584  1.00  0.00
ATOM   1717  H1  WAT   560      23.630  17.802  27.855  1.00  0.00
ATOM   1718  H2  WAT   560      23.278  19.216  27.445  1.00  0.00
TER   
ATOM   1719  O   WAT   561      19.779  14.418  23.458  1.00  0.00
ATOM   1720  H1  WAT   561      18.853  14.660  23.449  1.00  0.00
ATOM   1721  H2  WAT   561      20.244  15.245  23.337  1.00  0.00
TER   
ATOM   1722  O   WAT   562      26.004  17.524  19.407  1.00  0.00
ATOM   1723  H1  WAT   562      26.797  17.812  18.955  1.00  0.00
ATOM   1724  H2  WAT   562      25.485  17.093  18.728  1.00  0.00
TER   
ATOM   1725  O   WAT   563      26.522  12.744  19.271  1.00  0.00
ATOM   1726  H1  WAT   563      26.417  12.129  19.997  1.00  0.00
ATOM   1727  H2  WAT   563      26.354  12.220  18.487  1.00  0.00
TER   
ATOM   1728  O   WAT   564      29.762  11.806  19.875  1.00  0.00
ATOM   1729  H1  WAT   564      29.213  12.253  20.520  1.00  0.00
ATOM   1730  H2  WAT   564      30.384  11.301  20.399  1.00  0.00
TER   
ATOM   1731  O   WAT   565      25.430  10.765  21.772  1.00  0.00
ATOM   1732  H1  WAT   565      25.851  10.599  22.615  1.00  0.00
ATOM   1733  H2  WAT   565      25.555   9.955  21.277  1.00  0.00
TER   
ATOM   1734  O   WAT   566      27.943   9.789  19.020  1.00  0.00
ATOM   1735  H1  WAT   566      28.463   9.074  18.654  1.00  0.00
ATOM   1736  H2  WAT   566      28.589  10.427  19.320  1.00  0.00
TER   
ATOM   1737  O   WAT   567      26.846   2.268  31.691  1.00  0.00
ATOM   1738  H1  WAT   567      26.398   2.291  30.846  1.00  0.00
ATOM   1739  H2  WAT   567      26.212   1.870  32.288  1.00  0.00
TER   
ATOM   1740  O   WAT   568      27.252  11.164  32.313  1.00  0.00
ATOM   1741  H1  WAT   568      27.671  12.007  32.140  1.00  0.00
ATOM   1742  H2  WAT   568      26.333  11.301  32.083  1.00  0.00
TER   
ATOM   1743  O   WAT   569      31.927   9.449  32.273  1.00  0.00
ATOM   1744  H1  WAT   569      31.401   9.973  31.669  1.00  0.00
ATOM   1745  H2  WAT   569      32.270  10.082  32.904  1.00  0.00
TER   
ATOM   1746  O   WAT   570      24.326   6.838  18.718  1.00  0.00
ATOM   1747  H1  WAT   570      24.125   5.975  19.079  1.00  0.00
ATOM   1748  H2  WAT   570      24.155   6.752  17.780  1.00  0.00
TER   
ATOM   1749  O   WAT   571      25.103  17.469  33.428  1.00  0.00
ATOM   1750  H1  WAT   571      24.565  18.194  33.109  1.00  0.00
ATOM   1751  H2  WAT   571      25.356  16.992  32.638  1.00  0.00
TER   
ATOM   1752  O   WAT   572      31.804   1.649  21.246  1.00  0.00
ATOM   1753  H1  WAT   572      32.085   0.806  21.602  1.00  0.00
ATOM   1754  H2  WAT   572      31.031   1.881  21.760  1.00  0.00
TER   
ATOM   1755  O   WAT   573      23.124   3.938  18.705  1.00  0.00
ATOM   1756  H1  WAT   573      23.427   3.945  17.797  1.00  0.00
ATOM   1757  H2  WAT   573      23.863   3.588  19.202  1.00  0.00
TER   
ATOM   1758  O   WAT   574      26.342   2.882  19.691  1.00  0.00
ATOM   1759  H1  WAT   574      25.995   2.204  19.111  1.00  0.00
ATOM   1760  H2  WAT   574      26.544   2.421  20.505  1.00  0.00
TER   
ATOM   1761  O   WAT   575      28.507  17.870  21.310  1.00  0.00
ATOM   1762  H1  WAT   575      29.402  18.208  21.332  1.00  0.00
ATOM   1763  H2  WAT   575      28.539  17.148  20.682  1.00  0.00
TER   
ATOM   1764  O   WAT   576      22.147  13.243  19.538  1.00  0.00
ATOM   1765  H1  WAT   576      22.584  13.786  20.194  1.00  0.00
ATOM   1766  H2  WAT   576      22.632  12.417  19.548  1.00  0.00
TER   
ATOM   1767  O   WAT   577      19.362  16.032  26.990  1.00  0.00
ATOM   1768  H1  WAT   577      19.692  15.164  26.758  1.00  0.00
ATOM   1769  H2  WAT   577      19.791  16.237  27.821  1.00  0.00
TER   
ATOM   1770  O   WAT   578      23.958  14.362  24.651  1.00  0.00
ATOM   1771  H1  WAT   578      23.657  14.239  25.551  1.00  0.00
ATOM   1772  H2  WAT   578      23.851  13.503  24.242  1.00  0.00
TER   
ATOM   1773  O   WAT   579      19.851  16.899  29.729  1.00  0.00
ATOM   1774  H1  WAT   579      19.414  17.079  30.561  1.00  0.00
ATOM   1775  H2  WAT   579      20.418  17.656  29.587  1.00  0.00
TER   
ATOM   1776  O   WAT   580      19.683   9.411  26.087  1.00  0.00
ATOM   1777  H1  WAT   580      19.028   9.142  25.443  1.00  0.00
ATOM   1778  H2  WAT   580      20.521   9.301  25.638  1.00  0.00
TER   
ATOM   1779  O   WAT   581      32.632   4.205  20.309  1.00  0.00
ATOM   1780  H1  WAT   581      33.051   4.018  19.469  1.00  0.00
ATOM   1781  H2  WAT   581      32.326   3.353  20.620  1.00  0.00
TER   
ATOM   1782  O   WAT   582      20.721   9.796  30.628  1.00  0.00
ATOM   1783  H1  WAT   582      21.088   9.709  31.507  1.00  0.00
ATOM   1784  H2  WAT   582      20.152   9.033  30.529  1.00  0.00
TER   
ATOM   1785  O   WAT   583      18.897   6.620  22.030  1.00  0.00
ATOM   1786  H1  WAT   583      17.993   6.884  21.855  1.00  0.00
ATOM   1787  H2  WAT   583      19.381   6.892  21.250  1.00  0.00
TER   
ATOM   1788  O   WAT   584      21.440   5.677  19.939  1.00  0.00
ATOM   1789  H1  WAT   584      22.149   5.255  19.454  1.00  0.00
ATOM   1790  H2  WAT   584      20.723   5.745  19.308  1.00  0.00
TER   
ATOM   1791  O   WAT   585      21.087   1.731  18.980  1.00  0.00
ATOM   1792  H1  WAT   585      21.810   2.272  19.298  1.00  0.00
ATOM   1793  H2  WAT   585      21.359   1.457  18.104  1.00  0.00
TER   
ATOM   1794  O   WAT   586      20.776   0.982  28.882  1.00  0.00
ATOM   1795  H1  WAT   586      21.424   0.431  28.442  1.00  0.00
ATOM   1796  H2  WAT   586      21.196   1.236  29.704  1.00  0.00
TER   
ATOM   1797  O   WAT   587      20.529   1.137  31.625  1.00  0.00
ATOM   1798  H1  WAT   587      20.181   1.594  32.390  1.00  0.00
ATOM   1799  H2  WAT   587      20.198   0.243  31.707  1.00  0.00
TER   
ATOM   1800  O   WAT   588      25.836  15.865  31.391  1.00  0.00
ATOM   1801  H1  WAT   588      25.596  16.133  30.504  1.00  0.00
ATOM   1802  H2  WAT   588      26.777  16.036  31.446  1.00  0.00
TER   
ATOM   1803  O   WAT   589      21.975  17.255  32.910  1.00  0.00
ATOM   1804  H1  WAT   589      21.381  17.124  33.649  1.00  0.00
ATOM   1805  H2  WAT   589      21.967  16.419  32.444  1.00  0.00
TER   
ATOM   1806  O   WAT   590      31.420   0.549  31.113  1.00  0.00
ATOM   1807  H1  WAT   590      30.546   0.882  30.910  1.00  0.00
ATOM   1808  H2  WAT   590      31.311   0.076  31.938  1.00  0.00
TER   
ATOM   1809  O   WAT   591      32.327   2.756  32.497  1.00  0.00
ATOM   1810  H1  WAT   591      31.999   1.941  32.117  1.00  0.00
ATOM   1811  H2  WAT   591      33.276   2.713  32.373  1.00  0.00
TER   
ATOM   1812  O   WAT   592      21.606  14.621  31.860  1.00  0.00
ATOM   1813  H1  WAT   592      20.879  14.002  31.793  1.00  0.00
ATOM   1814  H2  WAT   592      21.667  15.015  30.990  1.00  0.00
TER   
ATOM   1815  O   WAT   593      25.210  16.836  28.645  1.00  0.00
ATOM   1816  H1  WAT   593      25.727  16.224  28.120  1.00  0.00
ATOM   1817  H2  WAT   593      25.860  17.339  29.136  1.00  0.00
TER   
ATOM   1818  O   WAT   594      27.950  17.727  29.472  1.00  0.00
ATOM   1819  H1  WAT   594      28.238  17.472  28.596  1.00  0.00
ATOM   1820  H2  WAT   594      28.462  17.174  30.063  1.00  0.00
TER   
ATOM   1821  O   WAT   595      29.168   1.466  30.052  1.00  0.00
ATOM   1822  H1  WAT   595      28.385   1.940  30.332  1.00  0.00
ATOM   1823  H2  WAT   595      28.874   0.561  29.943  1.00  0.00
TER   
ATOM   1824  O   WAT   596      19.889  17.939  25.070  1.00  0.00
ATOM   1825  H1  WAT   596      19.721  17.306  25.768  1.00  0.00
ATOM   1826  H2  WAT   596      19.022  18.145  24.720  1.00  0.00
TER   
ATOM   1827  O   WAT   597      20.512   1.770  22.573  1.00  0.00
ATOM   1828  H1  WAT   597      21.270   1.883  22.000  1.00  0.00
ATOM   1829  H2  WAT   597      20.049   2.607  22.528  1.00  0.00
TER   
ATOM   1830  O   WAT   598      27.053   3.884  25.564  1.00  0.00
ATOM   1831  H1  WAT   598      26.240   3.510  25.223  1.00  0.00
ATOM   1832  H2  WAT   598      27.557   3.129  25.866  1.00  0.00
TER   
ATOM   1833  O   WAT   599      31.555   0.548  26.802  1.00  0.00
ATOM   1834  H1  WAT   599      32.158   1.121  27.277  1.00  0.00
ATOM   1835  H2  WAT   599      30.815   1.112  26.579  1.00  0.00
TER   
ATOM   1836  O   WAT   600      21.495  16.632  22.515  1.00  0.00
ATOM   1837  H1  WAT   600      20.970  17.013  21.811  1.00  0.00
ATOM   1838  H2  WAT   600      21.420  17.257  23.236  1.00  0.00
TER   
ATOM   1839  O   WAT   601      22.884   2.297  21.113  1.00  0.00
ATOM   1840  H1  WAT   601      23.413   1.510  20.984  1.00  0.00
ATOM   1841  H2  WAT   601      23.517   2.976  21.347  1.00  0.00
TER   
ATOM   1842  O   WAT   602      25.078   2.034  24.168  1.00  0.00
ATOM   1843  H1  WAT   602      24.448   1.333  24.335  1.00  0.00
ATOM   1844  H2  WAT   602      24.538   2.795  23.951  1.00  0.00
TER   
ATOM   1845  O   WAT   603      24.094  18.580  21.390  1.00  0.00
ATOM   1846  H1  WAT   603      24.826  18.296  20.842  1.00  0.00
ATOM   1847  H2  WAT   603      24.354  18.342  22.280  1.00  0.00
TER   
ATOM   1848  O   WAT   604      23.256  14.697  21.395  1.00  0.00
ATOM   1849  H1  WAT   604      22.627  15.165  21.943  1.00  0.00
ATOM   1850  H2  WAT   604      23.371  13.852  21.829  1.00  0.00
TER   
ATOM   1851  O   WAT   605      30.711   8.747   7.545  1.00  0.00
ATOM   1852  H1  WAT   605      30.630   7.833   7.274  1.00  0.00
ATOM   1853  H2  WAT   605      30.297   9.244   6.839  1.00  0.00
TER   
ATOM   1854  O   WAT   606      28.843  10.525   9.426  1.00  0.00
ATOM   1855  H1  WAT   606      28.067  10.045   9.716  1.00  0.00
ATOM   1856  H2  WAT   606      29.494   9.846   9.251  1.00  0.00
TER   
ATOM   1857  O   WAT   607      22.859  10.837  10.303  1.00  0.00
ATOM   1858  H1  WAT   607      22.028  10.582  10.703  1.00  0.00
ATOM   1859  H2  WAT   607      23.467  10.908  11.039  1.00  0.00
TER   
ATOM   1860  O   WAT   608      32.863  14.931   8.206  1.00  0.00
ATOM   1861  H1  WAT   608      32.402  14.160   8.534  1.00  0.00
ATOM   1862  H2  WAT   608      33.676  14.958   8.711  1.00  0.00
TER   
ATOM   1863  O   WAT   609      22.839  14.871  10.499  1.00  0.00
ATOM   1864  H1  WAT   609      23.142  13.981  10.320  1.00  0.00
ATOM   1865  H2  WAT   609      23.584  15.428  10.271  1.00  0.00
TER   
ATOM   1866  O   WAT   610      21.268   5.797   4.088  1.00  0.00
ATOM   1867  H1  WAT   610      20.380   6.139   3.986  1.00  0.00
ATOM   1868  H2  WAT   610      21.553   5.597   3.196  1.00  0.00
TER   
ATOM   1869  O   WAT   611      19.232   8.398   9.972  1.00  0.00
ATOM   1870  H1  WAT   611      19.803   7.630   9.972  1.00  0.00
ATOM   1871  H2  WAT   611      19.232   8.697   9.062  1.00  0.00
TER   
ATOM   1872  O   WAT   612      29.090  17.217   7.826  1.00  0.00
ATOM   1873  H1  WAT   612      28.471  17.673   7.255  1.00  0.00
ATOM   1874  H2  WAT   612      29.945  17.372   7.425  1.00  0.00
TER   
ATOM   1875  O   WAT   613      28.284  13.201   9.433  1.00  0.00
ATOM   1876  H1  WAT   613      28.214  12.260   9.272  1.00  0.00
ATOM   1877  H2  WAT   613      29.046  13.291  10.005  1.00  0.00
TER   
ATOM   1878  O   WAT   614      20.474   3.806  11.758  1.00  0.00
ATOM   1879  H1  WAT   614      20.294   2.909  12.039  1.00  0.00
ATOM   1880  H2  WAT   614      20.072   4.353  12.433  1.00  0.00
TER   
ATOM   1881  O   WAT   615      29.314   6.008   9.660  1.00  0.00
ATOM   1882  H1  WAT   615      29.691   5.135   9.547  1.00  0.00
ATOM   1883  H2  WAT   615      29.216   6.344   8.769  1.00  0.00
TER   
ATOM   1884  O   WAT   616      23.445   4.380   5.121  1.00  0.00
ATOM   1885  H1  WAT   616      23.551   5.281   5.428  1.00  0.00
ATOM   1886  H2  WAT   616      22.534   4.332   4.831  1.00  0.00
TER   
ATOM   1887  O   WAT   617      21.093   6.302  10.367  1.00  0.00
ATOM   1888  H1  WAT   617      21.774   6.566  10.985  1.00  0.00
ATOM   1889  H2  WAT   617      20.778   5.462  10.700  1.00  0.00
TER   
ATOM   1890  O   WAT   618      25.285   7.349   9.454  1.00  0.00
ATOM   1891  H1  WAT   618      25.793   7.847  10.094  1.00  0.00
ATOM   1892  H2  WAT   618      25.817   6.573   9.278  1.00  0.00
TER   
ATOM   1893  O   WAT   619      23.569   1.989  13.720  1.00  0.00
ATOM   1894  H1  WAT   619      23.571   2.506  12.915  1.00  0.00
ATOM   1895  H2  WAT   619      22.739   1.512  13.697  1.00  0.00
TER   
ATOM   1896  O   WAT   620      29.956  12.101   5.219  1.00  0.00
ATOM   1897  H1  WAT   620      29.338  12.566   4.655  1.00  0.00
ATOM   1898  H2  WAT   620      30.468  12.794   5.636  1.00  0.00
TER   
ATOM   1899  O   WAT   621      24.819  11.628  11.898  1.00  0.00
ATOM   1900  H1  WAT   621      24.486  12.255  12.540  1.00  0.00
ATOM   1901  H2  WAT   621      24.996  12.155  11.118  1.00  0.00
TER   
ATOM   1902  O   WAT   622      33.333   5.443   9.365  1.00  0.00
ATOM   1903  H1  WAT   622      32.628   5.731   9.946  1.00  0.00
ATOM   1904  H2  WAT   622      33.694   6.253   9.005  1.00  0.00
TER   
ATOM   1905  O   WAT   623      23.250   3.700  11.727  1.00  0.00
ATOM   1906  H1  WAT   623      23.592   4.544  11.433  1.00  0.00
ATOM   1907  H2  WAT   623      22.312   3.848  11.844  1.00  0.00
TER   
ATOM   1908  O   WAT   624      24.031  13.597  13.713  1.00  0.00
ATOM   1909  H1  WAT   624      24.649  14.272  13.431  1.00  0.00
ATOM   1910  H2  WAT   624      23.170  14.005  13.621  1.00  0.00
TER   
ATOM   1911  O   WAT   625      19.324  12.787   2.593  1.00  0.00
ATOM   1912  H1  WAT   625      18.947  13.275   1.862  1.00  0.00
ATOM   1913  H2  WAT   625      19.582  13.459   3.224  1.00  0.00
TER   
ATOM   1914  O   WAT   626      26.933   1.188   8.052  1.00  0.00
ATOM   1915  H1  WAT   626      27.241   0.633   7.335  1.00  0.00
ATOM   1916  H2  WAT   626      26.003   1.323   7.869  1.00  0.00
TER   
ATOM   1917  O   WAT   627      32.485  16.905  10.342  1.00  0.00
ATOM   1918  H1  WAT   627      32.497  16.501   9.475  1.00  0.00
ATOM   1919  H2  WAT   627      31.932  17.680  10.239  1.00  0.00
TER   
ATOM   1920  O   WAT   628      31.883  11.808  11.671  1.00  0.00
ATOM   1921  H1  WAT   628      32.300  11.594  10.836  1.00  0.00
ATOM   1922  H2  WAT   628      32.607  12.065  12.242  1.00  0.00
TER   
ATOM   1923  O   WAT   629      29.321   9.253   4.788  1.00  0.00
ATOM   1924  H1  WAT   629      28.394   9.187   5.017  1.00  0.00
ATOM   1925  H2  WAT   629      29.474  10.191   4.673  1.00  0.00
TER   
ATOM   1926  O   WAT   630      29.308   5.525   1.784  1.00  0.00
ATOM   1927  H1  WAT   630      28.369   5.686   1.870  1.00  0.00
ATOM   1928  H2  WAT   630      29.627   6.243   1.238  1.00  0.00
TER   
ATOM   1929  O   WAT   631      33.351  10.815   5.291  1.00  0.00
ATOM   1930  H1  WAT   631      32.732  10.477   4.644  1.00  0.00
ATOM   1931  H2  WAT   631      33.333  10.171   5.999  1.00  0.00
TER   
ATOM   1932  O   WAT   632      32.794   6.994  12.708  1.00  0.00
ATOM   1933  H1  WAT   632      32.381   7.819  12.962  1.00  0.00
ATOM   1934  H2  WAT   632      32.061   6.408  12.515  1.00  0.00
TER   
ATOM   1935  O   WAT   633      24.927   9.780   7.570  1.00  0.00
ATOM   1936  H1  WAT   633      24.523   9.067   7.074  1.00  0.00
ATOM   1937  H2  WAT   633      25.013   9.435   8.459  1.00  0.00
TER   
ATOM   1938  O   WAT   634      25.395  13.466   9.734  1.00  0.00
ATOM   1939  H1  WAT   634      25.098  12.861   9.054  1.00  0.00
ATOM   1940  H2  WAT   634      26.345  13.504   9.623  1.00  0.00
TER   
ATOM   1941  O   WAT   635      23.640   6.554  11.350  1.00  0.00
ATOM   1942  H1  WAT   635      24.191   6.663  10.575  1.00  0.00
ATOM   1943  H2  WAT   635      24.154   6.928  12.065  1.00  0.00
TER   
ATOM   1944  O   WAT   636      33.484  17.039  13.396  1.00  0.00
ATOM   1945  H1  WAT   636      33.007  17.847  13.203  1.00  0.00
ATOM   1946  H2  WAT   636      32.800  16.387  13.549  1.00  0.00
TER   
ATOM   1947  O   WAT   637      24.487  13.204  16.384  1.00  0.00
ATOM   1948  H1  WAT   637      23.590  13.428  16.632  1.00  0.00
ATOM   1949  H2  WAT   637      24.512  13.328  15.436  1.00  0.00
TER   
ATOM   1950  O   WAT   638      31.528  10.054   2.299  1.00  0.00
ATOM   1951  H1  WAT   638      31.967   9.216   2.152  1.00  0.00
ATOM   1952  H2  WAT   638      32.240  10.687   2.385  1.00  0.00
TER   
ATOM   1953  O   WAT   639      23.314  10.076  14.960  1.00  0.00
ATOM   1954  H1  WAT   639      23.175  10.948  15.329  1.00  0.00
ATOM   1955  H2  WAT   639      22.432   9.733  14.815  1.00  0.00
TER   
ATOM   1956  O   WAT   640      29.637  14.993   6.267  1.00  0.00
ATOM   1957  H1  WAT   640      30.077  15.736   5.852  1.00  0.00
ATOM   1958  H2  WAT   640      29.576  15.236   7.191  1.00  0.00
TER   
ATOM   1959  O   WAT   641      25.112  16.018  17.169  1.00  0.00
ATOM   1960  H1  WAT   641      25.084  16.422  16.302  1.00  0.00
ATOM   1961  H2  WAT   641      24.949  15.089  17.006  1.00  0.00
TER   
ATOM   1962  O   WAT   642      21.627   8.674   5.070  1.00  0.00
ATOM   1963  H1  WAT   642      21.507   9.400   4.459  1.00  0.00
ATOM   1964  H2  WAT   642      21.318   7.904   4.593  1.00  0.00
TER   
ATOM   1965  O   WAT   643      19.266  11.846  10.877  1.00  0.00
ATOM   1966  H1  WAT   643      19.344  11.980   9.933  1.00  0.00
ATOM   1967  H2  WAT   643      19.880  11.137  11.070  1.00  0.00
TER   
ATOM   1968  O   WAT   644      20.511  13.546   7.288  1.00  0.00
ATOM   1969  H1  WAT   644      20.104  13.687   6.433  1.00  0.00
ATOM   1970  H2  WAT   644      21.402  13.262   7.085  1.00  0.00
TER   
ATOM   1971  O   WAT   645      30.329  17.695  14.195  1.00  0.00
ATOM   1972  H1  WAT   645      30.843  17.606  14.997  1.00  0.00
ATOM   1973  H2  WAT   645      29.486  18.041  14.487  1.00  0.00
TER   
ATOM   1974  O   WAT   646      32.304  17.980   3.623  1.00  0.00
ATOM   1975  H1  WAT   646      32.144  17.691   4.521  1.00  0.00
ATOM   1976  H2  WAT   646      32.139  17.204   3.087  1.00  0.00
TER   
ATOM   1977  O   WAT   647      24.783  17.760   5.400  1.00  0.00
ATOM   1978  H1  WAT   647      24.607  16.844   5.187  1.00  0.00
ATOM   1979  H2  WAT   647      23.928  18.119   5.640  1.00  0.00
TER   
ATOM   1980  O   WAT   648      32.007  15.489   2.183  1.00  0.00
ATOM   1981  H1  WAT   648      31.313  15.487   1.523  1.00  0.00
ATOM   1982  H2  WAT   648      32.749  15.065   1.752  1.00  0.00
TER   
ATOM   1983  O   WAT   649      31.572  17.115   6.258  1.00  0.00
ATOM   1984  H1  WAT   649      32.027  16.334   6.571  1.00  0.00
ATOM   1985  H2  WAT   649      31.911  17.826   6.802  1.00  0.00
TER   
ATOM   1986  O   WAT   650      19.322  12.887  13.417  1.00  0.00
ATOM   1987  H1  WAT   650      19.485  12.417  12.599  1.00  0.00
ATOM   1988  H2  WAT   650      19.787  12.379  14.082  1.00  0.00
TER   
ATOM   1989  O   WAT   651      24.094   2.018   8.453  1.00  0.00
ATOM   1990  H1  WAT   651      23.651   2.798   8.121  1.00  0.00
ATOM   1991  H2  WAT   651      24.652   2.341   9.160  1.00  0.00
TER   
ATOM   1992  O   WAT   652      28.381   4.884  14.056  1.00  0.00
ATOM   1993  H1  WAT   652      27.919   5.093  14.868  1.00  0.00
ATOM   1994  H2  WAT   652      27.979   4.070  13.753  1.00  0.00
TER   
ATOM   1995  O   WAT   653      33.381   6.105  15.186  1.00  0.00
ATOM   1996  H1  WAT   653      32.531   5.806  15.507  1.00  0.00
ATOM   1997  H2  WAT   653      33.221   6.349  14.274  1.00  0.00
TER   
ATOM   1998  O   WAT   654      30.476   7.605  17.286  1.00  0.00
ATOM   1999  H1  WAT   654      30.802   6.772  16.946  1.00  0.00
ATOM   2000  H2  WAT   654      31.264   8.128  17.434  1.00  0.00
TER   
ATOM   2001  O   WAT   655      27.210   1.639   3.333  1.00  0.00
ATOM   2002  H1  WAT   655      26.585   1.635   4.059  1.00  0.00
ATOM   2003  H2  WAT   655      27.123   0.772   2.937  1.00  0.00
TER   
ATOM   2004  O   WAT   656      26.131   2.562  10.312  1.00  0.00
ATOM   2005  H1  WAT   656      26.429   3.469  10.231  1.00  0.00
ATOM   2006  H2  WAT   656      26.680   2.074   9.698  1.00  0.00
TER   
ATOM   2007  O   WAT   657      23.885   7.141   6.181  1.00  0.00
ATOM   2008  H1  WAT   657      23.659   6.925   7.086  1.00  0.00
ATOM   2009  H2  WAT   657      23.104   7.574   5.835  1.00  0.00
TER   
ATOM   2010  O   WAT   658      31.115   7.147   4.780  1.00  0.00
ATOM   2011  H1  WAT   658      30.516   7.871   4.596  1.00  0.00
ATOM   2012  H2  WAT   658      31.663   7.085   3.998  1.00  0.00
TER   
ATOM   2013  O   WAT   659      26.325   8.039  16.847  1.00  0.00
ATOM   2014  H1  WAT   659      26.230   7.099  16.697  1.00  0.00
ATOM   2015  H2  WAT   659      27.168   8.261  16.452  1.00  0.00
TER   
ATOM   2016  O   WAT   660      29.721   5.784   6.810  1.00  0.00
ATOM   2017  H1  WAT   660      30.114   6.101   5.997  1.00  0.00
ATOM   2018  H2  WAT   660      30.083   4.905   6.925  1.00  0.00
TER   
ATOM   2019  O   WAT   661      21.456   4.451  15.000  1.00  0.00
ATOM   2020  H1  WAT   661      21.063   5.298  15.208  1.00  0.00
ATOM   2021  H2  WAT   661      20.768   3.813  15.191  1.00  0.00
TER   
ATOM   2022  O   WAT   662      28.031   4.534  18.070  1.00  0.00
ATOM   2023  H1  WAT   662      27.341   4.342  18.705  1.00  0.00
ATOM   2024  H2  WAT   662      28.774   4.818  18.602  1.00  0.00
TER   
ATOM   2025  O   WAT   663      18.758   2.374   9.033  1.00  0.00
ATOM   2026  H1  WAT   663      18.469   2.944   9.746  1.00  0.00
ATOM   2027  H2  WAT   663      19.502   1.894   9.396  1.00  0.00
TER   
ATOM   2028  O   WAT   664      18.945   6.316   0.244  1.00  0.00
ATOM   2029  H1  WAT   664      18.862   7.259   0.385  1.00  0.00
ATOM   2030  H2  WAT   664      18.593   6.173  -0.635  1.00  0.00
TER   
ATOM   2031  O   WAT   665      30.307   8.374  10.905  1.00  0.00
ATOM   2032  H1  WAT   665      29.575   8.883  11.254  1.00  0.00
ATOM   2033  H2  WAT   665      29.909   7.557  10.604  1.00  0.00
TER   
ATOM   2034  O   WAT   666      26.745   5.050   9.311  1.00  0.00
ATOM   2035  H1  WAT   666      26.748   4.609   8.461  1.00  0.00
ATOM   2036  H2  WAT   666      27.640   5.371   9.418  1.00  0.00
TER   
ATOM   2037  O   WAT   667      22.595   4.932   8.270  1.00  0.00
ATOM   2038  H1  WAT   667      22.255   5.410   9.027  1.00  0.00
ATOM   2039  H2  WAT   667      21.833   4.479   7.910  1.00  0.00
TER   
ATOM   2040  O   WAT   668      26.807   6.051   2.301  1.00  0.00
ATOM   2041  H1  WAT   668      26.928   6.009   3.250  1.00  0.00
ATOM   2042  H2  WAT   668      26.422   6.913   2.146  1.00  0.00
TER   
ATOM   2043  O   WAT   669      30.770   3.828  10.318  1.00  0.00
ATOM   2044  H1  WAT   669      30.787   4.278  11.162  1.00  0.00
ATOM   2045  H2  WAT   669      30.521   2.928  10.531  1.00  0.00
TER   
ATOM   2046  O   WAT   670      25.819   8.361   1.700  1.00  0.00
ATOM   2047  H1  WAT   670      25.251   7.913   1.073  1.00  0.00
ATOM   2048  H2  WAT   670      26.528   8.720   1.166  1.00  0.00
TER   
ATOM   2049  O   WAT   671      20.896  12.262  15.576  1.00  0.00
ATOM   2050  H1  WAT   671      20.511  11.621  16.175  1.00  0.00
ATOM   2051  H2  WAT   671      21.207  12.966  16.146  1.00  0.00
TER   
ATOM   2052  O   WAT   672      27.046   9.110  11.057  1.00  0.00
ATOM   2053  H1  WAT   672      27.413   8.636  11.803  1.00  0.00
ATOM   2054  H2  WAT   672      26.856   9.984  11.398  1.00  0.00
TER   
ATOM   2055  O   WAT   673      19.910   3.854   7.186  1.00  0.00
ATOM   2056  H1  WAT   673      19.624   3.490   8.024  1.00  0.00
ATOM   2057  H2  WAT   673      19.847   3.122   6.573  1.00  0.00
TER   
ATOM   2058  O   WAT   674      24.835   8.151  13.376  1.00  0.00
ATOM   2059  H1  WAT   674      24.531   9.030  13.601  1.00  0.00
ATOM   2060  H2  WAT   674      25.790   8.211  13.411  1.00  0.00
TER   
ATOM   2061  O   WAT   675      23.364  12.357   3.972  1.00  0.00
ATOM   2062  H1  WAT   675      22.590  11.816   3.812  1.00  0.00
ATOM   2063  H2  WAT   675      24.093  11.837   3.634  1.00  0.00
TER   
ATOM   2064  O   WAT   676      29.583   2.747   3.908  1.00  0.00
ATOM   2065  H1  WAT   676      28.770   2.248   3.832  1.00  0.00
ATOM   2066  H2  WAT   676      29.390   3.587   3.491  1.00  0.00
TER   
ATOM   2067  O   WAT   677      29.504  11.424  15.652  1.00  0.00
ATOM   2068  H1  WAT   677      29.438  10.504  15.398  1.00  0.00
ATOM   2069  H2  WAT   677      28.875  11.522  16.366  1.00  0.00
TER   
ATOM   2070  O   WAT   678      32.298   7.119   2.204  1.00  0.00
ATOM   2071  H1  WAT   678      33.186   7.431   2.029  1.00  0.00
ATOM   2072  H2  WAT   678      32.269   6.246   1.812  1.00  0.00
TER   
ATOM   2073  O   WAT   679      23.407  12.025   7.610  1.00  0.00
ATOM   2074  H1  WAT   679      23.925  11.222   7.556  1.00  0.00
ATOM   2075  H2  WAT   679      22.956  11.963   8.452  1.00  0.00
TER   
ATOM   2076  O   WAT   680      28.294  13.291   2.883  1.00  0.00
ATOM   2077  H1  WAT   680      28.636  14.036   2.387  1.00  0.00
ATOM   2078  H2  WAT   680      27.466  13.604   3.245  1.00  0.00
TER   
ATOM   2079  O   WAT   681      20.892   8.991  14.523  1.00  0.00
ATOM   2080  H1  WAT   681      20.533   9.656  15.110  1.00  0.00
ATOM   2081  H2  WAT   681      20.597   8.159  14.894  1.00  0.00
TER   
ATOM   2082  O   WAT   682      24.093   9.449  17.407  1.00  0.00
ATOM   2083  H1  WAT   682      23.793   9.595  16.509  1.00  0.00
ATOM   2084  H2  WAT   682      24.864   8.890  17.314  1.00  0.00
TER   
ATOM   2085  O   WAT   683      29.436  14.246  15.402  1.00  0.00
ATOM   2086  H1  WAT   683      29.450  13.314  15.184  1.00  0.00
ATOM   2087  H2  WAT   683      28.729  14.332  16.041  1.00  0.00
TER   
ATOM   2088  O   WAT   684      31.177  12.613   8.247  1.00  0.00
ATOM   2089  H1  WAT   684      31.529  12.016   7.588  1.00  0.00
ATOM   2090  H2  WAT   684      30.293  12.287   8.418  1.00  0.00
TER   
ATOM   2091  O   WAT   685      27.263  13.373   5.654  1.00  0.00
ATOM   2092  H1  WAT   685      27.951  13.920   6.035  1.00  0.00
ATOM   2093  H2  WAT   685      26.477  13.917   5.689  1.00  0.00
TER   
ATOM   2094  O   WAT   686      19.403   8.990   1.146  1.00  0.00
ATOM   2095  H1  WAT   686      20.272   9.272   1.430  1.00  0.00
ATOM   2096  H2  WAT   686      18.912   9.804   1.031  1.00  0.00
TER   
ATOM   2097  O   WAT   687      26.566  10.377   5.267  1.00  0.00
ATOM   2098  H1  WAT   687      27.022  11.188   5.493  1.00  0.00
ATOM   2099  H2  WAT   687      26.215  10.060   6.099  1.00  0.00
TER   
ATOM   2100  O   WAT   688      28.869  15.888  12.496  1.00  0.00
ATOM   2101  H1  WAT   688      29.514  16.094  13.174  1.00  0.00
ATOM   2102  H2  WAT   688      29.232  15.127  12.043  1.00  0.00
TER   
ATOM   2103  O   WAT   689      22.467   0.721   5.739  1.00  0.00
ATOM   2104  H1  WAT   689      22.339   0.713   6.688  1.00  0.00
ATOM   2105  H2  WAT   689      21.644   1.059   5.388  1.00  0.00
TER   
ATOM   2106  O   WAT   690      30.143  13.891  11.214  1.00  0.00
ATOM   2107  H1  WAT   690      30.785  13.191  11.327  1.00  0.00
ATOM   2108  H2  WAT   690      30.668  14.671  11.034  1.00  0.00
TER   
ATOM   2109  O   WAT   691      31.916  14.691  14.418  1.00  0.00
ATOM   2110  H1  WAT   691      32.252  15.277  15.095  1.00  0.00
ATOM   2111  H2  WAT   691      30.996  14.560  14.647  1.00  0.00
TER   
ATOM   2112  O   WAT   692      19.770  18.203   1.712  1.00  0.00
ATOM   2113  H1  WAT   692      20.130  18.802   1.058  1.00  0.00
ATOM   2114  H2  WAT   692      19.629  18.749   2.486  1.00  0.00
TER   
ATOM   2115  O   WAT   693      19.467   2.480  15.200  1.00  0.00
ATOM   2116  H1  WAT   693      18.753   2.680  15.805  1.00  0.00
ATOM   2117  H2  WAT   693      19.886   1.704  15.571  1.00  0.00
TER   
ATOM   2118  O   WAT   694      19.754  16.468  16.187  1.00  0.00
ATOM   2119  H1  WAT   694      19.863  15.528  16.046  1.00  0.00
ATOM   2120  H2  WAT   694      19.102  16.734  15.538  1.00  0.00
TER   
ATOM   2121  O   WAT   695      27.745  14.740  17.586  1.00  0.00
ATOM   2122  H1  WAT   695      27.425  14.021  18.131  1.00  0.00
ATOM   2123  H2  WAT   695      27.071  15.415  17.660  1.00  0.00
TER   
ATOM   2124  O   WAT   696      25.787  15.586   2.530  1.00  0.00
ATOM   2125  H1  WAT   696      25.778  16.319   1.914  1.00  0.00
ATOM   2126  H2  WAT   696      24.866  15.339   2.622  1.00  0.00
TER   
ATOM   2127  O   WAT   697      21.387  10.807   3.274  1.00  0.00
ATOM   2128  H1  WAT   697      20.780  11.547   3.284  1.00  0.00
ATOM   2129  H2  WAT   697      21.862  10.897   2.448  1.00  0.00
TER   
ATOM   2130  O   WAT   698      30.961   4.972  12.950  1.00  0.00
ATOM   2131  H1  WAT   698      31.329   4.152  13.278  1.00  0.00
ATOM   2132  H2  WAT   698      30.100   5.033  13.366  1.00  0.00
TER   
ATOM   2133  O   WAT   699      28.773  15.649   1.192  1.00  0.00
ATOM   2134  H1  WAT   699      28.874  15.445   0.262  1.00  0.00
ATOM   2135  H2  WAT   699      27.873  15.395   1.397  1.00  0.00
TER   
ATOM   2136  O   WAT   700      26.295   6.207   5.175  1.00  0.00
ATOM   2137  H1  WAT   700      25.587   6.675   5.616  1.00  0.00
ATOM   2138  H2  WAT   700      26.580   5.549   5.809  1.00  0.00
TER   
ATOM   2139  O   WAT   701      27.921   7.626  13.174  1.00  0.00
ATOM   2140  H1  WAT   701      28.419   8.101  13.839  1.00  0.00
ATOM   2141  H2  WAT   701      28.063   6.703  13.381  1.00  0.00
TER   
ATOM   2142  O   WAT   702      30.327   2.932   6.614  1.00  0.00
ATOM   2143  H1  WAT   702      30.204   2.950   5.665  1.00  0.00
ATOM   2144  H2  WAT   702      31.275   2.980   6.734  1.00  0.00
TER   
ATOM   2145  O   WAT   703      27.414  18.167   5.887  1.00  0.00
ATOM   2146  H1  WAT   703      27.669  18.129   4.965  1.00  0.00
ATOM   2147  H2  WAT   703      26.466  18.041   5.880  1.00  0.00
TER   
ATOM   2148  O   WAT   704      24.499   4.515   2.550  1.00  0.00
ATOM   2149  H1  WAT   704      25.348   4.952   2.484  1.00  0.00
ATOM   2150  H2  WAT   704      24.132   4.827   3.377  1.00  0.00
TER   
ATOM   2151  O   WAT   705      23.398  10.768   1.023  1.00  0.00
ATOM   2152  H1  WAT   705      24.164  10.657   1.586  1.00  0.00
ATOM   2153  H2  WAT   705      23.475  10.072   0.371  1.00  0.00
TER   
ATOM   2154  O   WAT   706      22.093   8.201   1.707  1.00  0.00
ATOM   2155  H1  WAT   706      22.173   7.254   1.818  1.00  0.00
ATOM   2156  H2  WAT   706      22.984   8.532   1.813  1.00  0.00
TER   
ATOM   2157  O   WAT   707      22.894  18.351   8.810  1.00  0.00
ATOM   2158  H1  WAT   707      23.630  17.802   9.081  1.00  0.00
ATOM   2159  H2  WAT   707      23.278  19.216   8.671  1.00  0.00
TER   
ATOM   2160  O   WAT   708      19.779  14.418   4.684  1.00  0.00
ATOM   2161  H1  WAT   708      18.853  14.660   4.675  1.00  0.00
ATOM   2162  H2  WAT   708      20.244  15.245   4.563  1.00  0.00
TER   
ATOM   2163  O   WAT   709      21.900  17.535  17.999  1.00  0.00
ATOM   2164  H1  WAT   709      22.701  17.856  18.412  1.00  0.00
ATOM   2165  H2  WAT   709      21.385  17.175  18.721  1.00  0.00
TER   
ATOM   2166  O   WAT   710      26.004  17.524   0.633  1.00  0.00
ATOM   2167  H1  WAT   710      26.797  17.812   0.181  1.00  0.00
ATOM   2168  H2  WAT   710      25.485  17.093  -0.046  1.00  0.00
TER   
ATOM   2169  O   WAT   711      30.736  13.643  17.946  1.00  0.00
ATOM   2170  H1  WAT   711      30.130  13.666  17.206  1.00  0.00
ATOM   2171  H2  WAT   711      30.432  12.911  18.483  1.00  0.00
TER   
ATOM   2172  O   WAT   712      32.166  17.371  16.557  1.00  0.00
ATOM   2173  H1  WAT   712      33.118  17.287  16.507  1.00  0.00
ATOM   2174  H2  WAT   712      32.019  18.035  17.230  1.00  0.00
TER   
ATOM   2175  O   WAT   713      19.620  10.022  16.942  1.00  0.00
ATOM   2176  H1  WAT   713      20.124   9.443  17.514  1.00  0.00
ATOM   2177  H2  WAT   713      18.880  10.306  17.480  1.00  0.00
TER   
ATOM   2178  O   WAT   714      26.522  12.744   0.497  1.00  0.00
ATOM   2179  H1  WAT   714      26.417  12.129   1.223  1.00  0.00
ATOM   2180  H2  WAT   714      26.354  12.220  -0.287  1.00  0.00
TER   
ATOM   2181  O   WAT   715      26.673  11.430  16.476  1.00  0.00
ATOM   2182  H1  WAT   715      25.908  11.998  16.391  1.00  0.00
ATOM   2183  H2  WAT   715      26.855  11.137  15.583  1.00  0.00
TER   
ATOM   2184  O   WAT   716      29.762  11.806   1.101  1.00  0.00
ATOM   2185  H1  WAT   716      29.213  12.253   1.745  1.00  0.00
ATOM   2186  H2  WAT   716      30.384  11.301   1.625  1.00  0.00
TER   
ATOM   2187  O   WAT   717      21.652   8.165  17.837  1.00  0.00
ATOM   2188  H1  WAT   717      21.692   7.867  18.746  1.00  0.00
ATOM   2189  H2  WAT   717      22.506   8.566  17.678  1.00  0.00
TER   
ATOM   2190  O   WAT   718      25.430  10.765   2.997  1.00  0.00
ATOM   2191  H1  WAT   718      25.851  10.599   3.841  1.00  0.00
ATOM   2192  H2  WAT   718      25.555   9.955   2.503  1.00  0.00
TER   
ATOM   2193  O   WAT   719      23.592   6.745  15.805  1.00  0.00
ATOM   2194  H1  WAT   719      23.062   6.254  15.177  1.00  0.00
ATOM   2195  H2  WAT   719      24.261   7.173  15.270  1.00  0.00
TER   
ATOM   2196  O   WAT   720      27.943   9.789   0.245  1.00  0.00
ATOM   2197  H1  WAT   720      28.463   9.074  -0.121  1.00  0.00
ATOM   2198  H2  WAT   720      28.589  10.427   0.545  1.00  0.00
TER   
ATOM   2199  O   WAT   721      32.490  11.212  15.569  1.00  0.00
ATOM   2200  H1  WAT   721      32.904  11.366  16.418  1.00  0.00
ATOM   2201  H2  WAT   721      31.555  11.337  15.731  1.00  0.00
TER   
ATOM   2202  O   WAT   722      32.963   8.551  17.573  1.00  0.00
ATOM   2203  H1  WAT   722      33.545   7.796  17.485  1.00  0.00
ATOM   2204  H2  WAT   722      33.139   9.082  16.796  1.00  0.00
TER   
ATOM   2205  O   WAT   723      24.080   3.711  15.884  1.00  0.00
ATOM   2206  H1  WAT   723      23.985   3.093  15.159  1.00  0.00
ATOM   2207  H2  WAT   723      23.499   4.438  15.657  1.00  0.00
TER   
ATOM   2208  O   WAT   724      26.846   2.268  12.917  1.00  0.00
ATOM   2209  H1  WAT   724      26.398   2.291  12.072  1.00  0.00
ATOM   2210  H2  WAT   724      26.212   1.870  13.514  1.00  0.00
TER   
ATOM   2211  O   WAT   725      27.252  11.164  13.538  1.00  0.00
ATOM   2212  H1  WAT   725      27.671  12.007  13.366  1.00  0.00
ATOM   2213  H2  WAT   725      26.333  11.301  13.309  1.00  0.00
TER   
ATOM   2214  O   WAT   726      29.588   8.895  14.922  1.00  0.00
ATOM   2215  H1  WAT   726      29.708   8.299  15.662  1.00  0.00
ATOM   2216  H2  WAT   726      30.448   8.932  14.502  1.00  0.00
TER   
ATOM   2217  O   WAT   727      31.927   9.449  13.498  1.00  0.00
ATOM   2218  H1  WAT   727      31.401   9.973  12.895  1.00  0.00
ATOM   2219  H2  WAT   727      32.270  10.082  14.129  1.00  0.00
TER   
ATOM   2220  O   WAT   728      24.326   6.838  -0.057  1.00  0.00
ATOM   2221  H1  WAT   728      24.125   5.975   0.305  1.00  0.00
ATOM   2222  H2  WAT   728      24.155   6.752  -0.995  1.00  0.00
TER   
ATOM   2223  O   WAT   729      25.103  17.469  14.654  1.00  0.00
ATOM   2224  H1  WAT   729      24.565  18.194  14.335  1.00  0.00
ATOM   2225  H2  WAT   729      25.356  16.992  13.864  1.00  0.00
TER   
ATOM   2226  O   WAT   730      26.355   5.437  16.180  1.00  0.00
ATOM   2227  H1  WAT   730      26.945   5.129  16.867  1.00  0.00
ATOM   2228  H2  WAT   730      25.537   4.965  16.336  1.00  0.00
TER   
ATOM   2229  O   WAT   731      31.174   5.054  16.413  1.00  0.00
ATOM   2230  H1  WAT   731      30.486   4.392  16.348  1.00  0.00
ATOM   2231  H2  WAT   731      31.895   4.608  16.858  1.00  0.00
TER   
ATOM   2232  O   WAT   732      31.804   1.649   2.472  1.00  0.00
ATOM   2233  H1  WAT   732      32.085   0.806   2.828  1.00  0.00
ATOM   2234  H2  WAT   732      31.031   1.881   2.986  1.00  0.00
TER   
ATOM   2235  O   WAT   733      23.124   3.938  -0.069  1.00  0.00
ATOM   2236  H1  WAT   733      23.427   3.945  -0.977  1.00  0.00
ATOM   2237  H2  WAT   733      23.863   3.588   0.428  1.00  0.00
TER   
ATOM   2238  O   WAT   734      27.959  18.704  14.913  1.00  0.00
ATOM   2239  H1  WAT   734      27.885  19.608  15.220  1.00  0.00
ATOM   2240  H2  WAT   734      27.057  18.385  14.885  1.00  0.00
TER   
ATOM   2241  O   WAT   735      26.342   2.882   0.917  1.00  0.00
ATOM   2242  H1  WAT   735      25.995   2.204   0.337  1.00  0.00
ATOM   2243  H2  WAT   735      26.544   2.421   1.731  1.00  0.00
TER   
ATOM   2244  O   WAT   736      28.507  17.870   2.535  1.00  0.00
ATOM   2245  H1  WAT   736      29.402  18.208   2.557  1.00  0.00
ATOM   2246  H2  WAT   736      28.539  17.148   1.908  1.00  0.00
TER   
ATOM   2247  O   WAT   737      22.147  13.243   0.764  1.00  0.00
ATOM   2248  H1  WAT   737      22.584  13.786   1.420  1.00  0.00
ATOM   2249  H2  WAT   737      22.632  12.417   0.774  1.00  0.00
TER   
ATOM   2250  O   WAT   738      19.362  16.032   8.216  1.00  0.00
ATOM   2251  H1  WAT   738      19.692  15.164   7.984  1.00  0.00
ATOM   2252  H2  WAT   738      19.791  16.237   9.047  1.00  0.00
TER   
ATOM   2253  O   WAT   739      23.958  14.362   5.876  1.00  0.00
ATOM   2254  H1  WAT   739      23.657  14.239   6.777  1.00  0.00
ATOM   2255  H2  WAT   739      23.851  13.503   5.468  1.00  0.00
TER   
ATOM   2256  O   WAT   740      19.851  16.899  10.954  1.00  0.00
ATOM   2257  H1  WAT   740      19.414  17.079  11.787  1.00  0.00
ATOM   2258  H2  WAT   740      20.418  17.656  10.812  1.00  0.00
TER   
ATOM   2259  O   WAT   741      19.683   9.411   7.313  1.00  0.00
ATOM   2260  H1  WAT   741      19.028   9.142   6.669  1.00  0.00
ATOM   2261  H2  WAT   741      20.521   9.301   6.863  1.00  0.00
TER   
ATOM   2262  O   WAT   742      32.632   4.205   1.535  1.00  0.00
ATOM   2263  H1  WAT   742      33.051   4.018   0.695  1.00  0.00
ATOM   2264  H2  WAT   742      32.326   3.353   1.845  1.00  0.00
TER   
ATOM   2265  O   WAT   743      20.721   9.796  11.853  1.00  0.00
ATOM   2266  H1  WAT   743      21.088   9.709  12.733  1.00  0.00
ATOM   2267  H2  WAT   743      20.152   9.033  11.754  1.00  0.00
TER   
ATOM   2268  O   WAT   744      20.272   6.707  15.759  1.00  0.00
ATOM   2269  H1  WAT   744      19.378   6.673  16.099  1.00  0.00
ATOM   2270  H2  WAT   744      20.812   6.905  16.524  1.00  0.00
TER   
ATOM   2271  O   WAT   745      18.897   6.620   3.256  1.00  0.00
ATOM   2272  H1  WAT   745      17.993   6.884   3.081  1.00  0.00
ATOM   2273  H2  WAT   745      19.381   6.892   2.476  1.00  0.00
TER   
ATOM   2274  O   WAT   746      21.440   5.677   1.165  1.00  0.00
ATOM   2275  H1  WAT   746      22.149   5.255   0.680  1.00  0.00
ATOM   2276  H2  WAT   746      20.723   5.745   0.533  1.00  0.00
TER   
ATOM   2277  O   WAT   747      21.087   1.731   0.205  1.00  0.00
ATOM   2278  H1  WAT   747      21.810   2.272   0.524  1.00  0.00
ATOM   2279  H2  WAT   747      21.359   1.457  -0.670  1.00  0.00
TER   
ATOM   2280  O   WAT   748      20.776   0.982  10.108  1.00  0.00
ATOM   2281  H1  WAT   748      21.424   0.431   9.667  1.00  0.00
ATOM   2282  H2  WAT   748      21.196   1.236  10.929  1.00  0.00
TER   
ATOM   2283  O   WAT   749      20.529   1.137  12.850  1.00  0.00
ATOM   2284  H1  WAT   749      20.181   1.594  13.616  1.00  0.00
ATOM   2285  H2  WAT   749      20.198   0.243  12.932  1.00  0.00
TER   
ATOM   2286  O   WAT   750      22.136  14.309  17.015  1.00  0.00
ATOM   2287  H1  WAT   750      22.093  13.938  17.897  1.00  0.00
ATOM   2288  H2  WAT   750      22.267  15.247  17.156  1.00  0.00
TER   
ATOM   2289  O   WAT   751      25.836  15.865  12.616  1.00  0.00
ATOM   2290  H1  WAT   751      25.596  16.133  11.730  1.00  0.00
ATOM   2291  H2  WAT   751      26.777  16.036  12.672  1.00  0.00
TER   
ATOM   2292  O   WAT   752      28.042   2.328  16.372  1.00  0.00
ATOM   2293  H1  WAT   752      27.981   2.921  17.122  1.00  0.00
ATOM   2294  H2  WAT   752      28.982   2.221  16.227  1.00  0.00
TER   
ATOM   2295  O   WAT   753      30.679   1.985  16.011  1.00  0.00
ATOM   2296  H1  WAT   753      31.293   2.303  15.349  1.00  0.00
ATOM   2297  H2  WAT   753      31.224   1.500  16.631  1.00  0.00
TER   
ATOM   2298  O   WAT   754      21.201   0.665  16.125  1.00  0.00
ATOM   2299  H1  WAT   754      21.750   0.484  15.362  1.00  0.00
ATOM   2300  H2  WAT   754      21.267  -0.126  16.661  1.00  0.00
TER   
ATOM   2301  O   WAT   755      21.975  17.255  14.135  1.00  0.00
ATOM   2302  H1  WAT   755      21.381  17.124  14.874  1.00  0.00
ATOM   2303  H2  WAT   755      21.967  16.419  13.669  1.00  0.00
TER   
ATOM   2304  O   WAT   756      31.420   0.549  12.338  1.00  0.00
ATOM   2305  H1  WAT   756      30.546   0.882  12.136  1.00  0.00
ATOM   2306  H2  WAT   756      31.311   0.076  13.163  1.00  0.00
TER   
ATOM   2307  O   WAT   757      32.327   2.756  13.722  1.00  0.00
ATOM   2308  H1  WAT   757      31.999   1.941  13.343  1.00  0.00
ATOM   2309  H2  WAT   757      33.276   2.713  13.599  1.00  0.00
TER   
ATOM   2310  O   WAT   758      21.606  14.621  13.086  1.00  0.00
ATOM   2311  H1  WAT   758      20.879  14.002  13.019  1.00  0.00
ATOM   2312  H2  WAT   758      21.667  15.015  12.216  1.00  0.00
TER   
ATOM   2313  O   WAT   759      25.210  16.836   9.871  1.00  0.00
ATOM   2314  H1  WAT   759      25.727  16.224   9.346  1.00  0.00
ATOM   2315  H2  WAT   759      25.860  17.339  10.362  1.00  0.00
TER   
ATOM   2316  O   WAT   760      27.950  17.727  10.698  1.00  0.00
ATOM   2317  H1  WAT   760      28.238  17.472   9.821  1.00  0.00
ATOM   2318  H2  WAT   760      28.462  17.174  11.288  1.00  0.00
TER   
ATOM   2319  O   WAT   761      29.168   1.466  11.278  1.00  0.00
ATOM   2320  H1  WAT   761      28.385   1.940  11.557  1.00  0.00
ATOM   2321  H2  WAT   761      28.874   0.561  11.169  1.00  0.00
TER   
ATOM   2322  O   WAT   762      19.889  17.939   6.296  1.00  0.00
ATOM   2323  H1  WAT   762      19.721  17.306   6.994  1.00  0.00
ATOM   2324  H2  WAT   762      19.022  18.145   5.945  1.00  0.00
TER   
ATOM   2325  O   WAT   763      20.512   1.770   3.799  1.00  0.00
ATOM   2326  H1  WAT   763      21.270   1.883   3.225  1.00  0.00
ATOM   2327  H2  WAT   763      20.049   2.607   3.753  1.00  0.00
TER   
ATOM   2328  O   WAT   764      27.053   3.884   6.789  1.00  0.00
ATOM   2329  H1  WAT   764      26.240   3.510   6.449  1.00  0.00
ATOM   2330  H2  WAT   764      27.557   3.129   7.091  1.00  0.00
TER   
ATOM   2331  O   WAT   765      31.555   0.548   8.027  1.00  0.00
ATOM   2332  H1  WAT   765      32.158   1.121   8.502  1.00  0.00
ATOM   2333  H2  WAT   765      30.815   1.112   7.805  1.00  0.00
TER   
ATOM   2334  O   WAT   766      21.495  16.632   3.741  1.00  0.00
ATOM   2335  H1  WAT   766      20.970  17.013   3.037  1.00  0.00
ATOM   2336  H2  WAT   766      21.420  17.257   4.462  1.00  0.00
TER   
ATOM   2337  O   WAT   767      22.884   2.297   2.339  1.00  0.00
ATOM   2338  H1  WAT   767      23.413   1.510   2.210  1.00  0.00
ATOM   2339  H2  WAT   767      23.517   2.976   2.573  1.00  0.00
TER   
ATOM   2340  O   WAT   768      25.078   2.034   5.394  1.00  0.00
ATOM   2341  H1  WAT   768      24.448   1.333   5.561  1.00  0.00
ATOM   2342  H2  WAT   768      24.538   2.795   5.177  1.00  0.00
TER   
ATOM   2343  O   WAT   769      28.017  18.648  18.065  1.00  0.00
ATOM   2344  H1  WAT   769      28.944  18.413  18.108  1.00  0.00
ATOM   2345  H2  WAT   769      28.002  19.475  17.583  1.00  0.00
TER   
ATOM   2346  O   WAT   770      25.203   1.313  17.829  1.00  0.00
ATOM   2347  H1  WAT   770      24.922   1.816  17.065  1.00  0.00
ATOM   2348  H2  WAT   770      25.585   0.515  17.463  1.00  0.00
TER   
ATOM   2349  O   WAT   771      24.094  18.580   2.616  1.00  0.00
ATOM   2350  H1  WAT   771      24.826  18.296   2.068  1.00  0.00
ATOM   2351  H2  WAT   771      24.354  18.342   3.506  1.00  0.00
TER   
ATOM   2352  O   WAT   772      23.256  14.697   2.620  1.00  0.00
ATOM   2353  H1  WAT   772      22.627  15.165   3.169  1.00  0.00
ATOM   2354  H2  WAT   772      23.371  13.852   3.055  1.00  0.00
TER   
ATOM   2355  O   WAT   773      31.805   0.728  18.407  1.00  0.00
ATOM   2356  H1  WAT   773      31.692   1.047  19.302  1.00  0.00
ATOM   2357  H2  WAT   773      32.622   1.129  18.111  1.00  0.00
TER   
ATOM   2358  O   WAT   774      30.711   8.747 -11.230  1.00  0.00
ATOM   2359  H1  WAT   774      30.630   7.833 -11.500  1.00  0.00
ATOM   2360  H2  WAT   774      30.297   9.244 -11.936  1.00  0.00
TER   
ATOM   2361  O   WAT   775      28.843  10.525  -9.349  1.00  0.00
ATOM   2362  H1  WAT   775      28.067  10.045  -9.059  1.00  0.00
ATOM   2363  H2  WAT   775      29.494   9.846  -9.523  1.00  0.00
TER   
ATOM   2364  O   WAT   776      22.859  10.837  -8.471  1.00  0.00
ATOM   2365  H1  WAT   776      22.028  10.582  -8.071  1.00  0.00
ATOM   2366  H2  WAT   776      23.467  10.908  -7.735  1.00  0.00
TER   
ATOM   2367  O   WAT   777      32.863  14.931 -10.569  1.00  0.00
ATOM   2368  H1  WAT   777      32.402  14.160 -10.240  1.00  0.00
ATOM   2369  H2  WAT   777      33.676  14.958 -10.063  1.00  0.00
TER   
ATOM   2370  O   WAT   778      22.839  14.871  -8.275  1.00  0.00
ATOM   2371  H1  WAT   778      23.142  13.981  -8.454  1.00  0.00
ATOM   2372  H2  WAT   778      23.584  15.428  -8.503  1.00  0.00
TER   
ATOM   2373  O   WAT   779      21.268   5.797 -14.687  1.00  0.00
ATOM   2374  H1  WAT   779      20.380   6.139 -14.789  1.00  0.00
ATOM   2375  H2  WAT   779      21.553   5.597 -15.579  1.00  0.00
TER   
ATOM   2376  O   WAT   780      19.232   8.398  -8.803  1.00  0.00
ATOM   2377  H1  WAT   780      19.803   7.630  -8.802  1.00  0.00
ATOM   2378  H2  WAT   780      19.232   8.697  -9.712  1.00  0.00
TER   
ATOM   2379  O   WAT   781      29.090  17.217 -10.948  1.00  0.00
ATOM   2380  H1  WAT   781      28.471  17.673 -11.519  1.00  0.00
ATOM   2381  H2  WAT   781      29.945  17.372 -11.349  1.00  0.00
TER   
ATOM   2382  O   WAT   782      28.284  13.201  -9.342  1.00  0.00
ATOM   2383  H1  WAT   782      28.214  12.260  -9.503  1.00  0.00
ATOM   2384  H2  WAT   782      29.046  13.291  -8.769  1.00  0.00
TER   
ATOM   2385  O   WAT   783      20.474   3.806  -7.016  1.00  0.00
ATOM   2386  H1  WAT   783      20.294   2.909  -6.736  1.00  0.00
ATOM   2387  H2  WAT   783      20.072   4.353  -6.341  1.00  0.00
TER   
ATOM   2388  O   WAT   784      29.314   6.008  -9.115  1.00  0.00
ATOM   2389  H1  WAT   784      29.691   5.135  -9.227  1.00  0.00
ATOM   2390  H2  WAT   784      29.216   6.344 -10.006  1.00  0.00
TER   
ATOM   2391  O   WAT   785      23.445   4.380 -13.653  1.00  0.00
ATOM   2392  H1  WAT   785      23.551   5.281 -13.346  1.00  0.00
ATOM   2393  H2  WAT   785      22.534   4.332 -13.944  1.00  0.00
TER   
ATOM   2394  O   WAT   786      21.093   6.302  -8.408  1.00  0.00
ATOM   2395  H1  WAT   786      21.774   6.566  -7.789  1.00  0.00
ATOM   2396  H2  WAT   786      20.778   5.462  -8.074  1.00  0.00
TER   
ATOM   2397  O   WAT   787      25.285   7.349  -9.320  1.00  0.00
ATOM   2398  H1  WAT   787      25.793   7.847  -8.680  1.00  0.00
ATOM   2399  H2  WAT   787      25.817   6.573  -9.497  1.00  0.00
TER   
ATOM   2400  O   WAT   788      23.569   1.989  -5.054  1.00  0.00
ATOM   2401  H1  WAT   788      23.571   2.506  -5.860  1.00  0.00
ATOM   2402  H2  WAT   788      22.739   1.512  -5.077  1.00  0.00
TER   
ATOM   2403  O   WAT   789      29.956  12.101 -13.555  1.00  0.00
ATOM   2404  H1  WAT   789      29.338  12.566 -14.119  1.00  0.00
ATOM   2405  H2  WAT   789      30.468  12.794 -13.138  1.00  0.00
TER   
ATOM   2406  O   WAT   790      24.819  11.628  -6.877  1.00  0.00
ATOM   2407  H1  WAT   790      24.486  12.255  -6.235  1.00  0.00
ATOM   2408  H2  WAT   790      24.996  12.155  -7.657  1.00  0.00
TER   
ATOM   2409  O   WAT   791      33.333   5.443  -9.409  1.00  0.00
ATOM   2410  H1  WAT   791      32.628   5.731  -8.829  1.00  0.00
ATOM   2411  H2  WAT   791      33.694   6.253  -9.769  1.00  0.00
TER   
ATOM   2412  O   WAT   792      23.250   3.700  -7.047  1.00  0.00
ATOM   2413  H1  WAT   792      23.592   4.544  -7.342  1.00  0.00
ATOM   2414  H2  WAT   792      22.312   3.848  -6.931  1.00  0.00
TER   
ATOM   2415  O   WAT   793      24.031  13.597  -5.062  1.00  0.00
ATOM   2416  H1  WAT   793      24.649  14.272  -5.343  1.00  0.00
ATOM   2417  H2  WAT   793      23.170  14.005  -5.153  1.00  0.00
TER   
ATOM   2418  O   WAT   794      19.324  12.787 -16.181  1.00  0.00
ATOM   2419  H1  WAT   794      18.947  13.275 -16.913  1.00  0.00
ATOM   2420  H2  WAT   794      19.582  13.459 -15.551  1.00  0.00
TER   
ATOM   2421  O   WAT   795      26.933   1.188 -10.723  1.00  0.00
ATOM   2422  H1  WAT   795      27.241   0.633 -11.439  1.00  0.00
ATOM   2423  H2  WAT   795      26.003   1.323 -10.905  1.00  0.00
TER   
ATOM   2424  O   WAT   796      32.485  16.905  -8.432  1.00  0.00
ATOM   2425  H1  WAT   796      32.497  16.501  -9.300  1.00  0.00
ATOM   2426  H2  WAT   796      31.932  17.680  -8.536  1.00  0.00
TER   
ATOM   2427  O   WAT   797      31.883  11.808  -7.104  1.00  0.00
ATOM   2428  H1  WAT   797      32.300  11.594  -7.938  1.00  0.00
ATOM   2429  H2  WAT   797      32.607  12.065  -6.533  1.00  0.00
TER   
ATOM   2430  O   WAT   798      29.321   9.253 -13.987  1.00  0.00
ATOM   2431  H1  WAT   798      28.394   9.187 -13.758  1.00  0.00
ATOM   2432  H2  WAT   798      29.474  10.191 -14.101  1.00  0.00
TER   
ATOM   2433  O   WAT   799      29.308   5.525 -16.990  1.00  0.00
ATOM   2434  H1  WAT   799      28.369   5.686 -16.905  1.00  0.00
ATOM   2435  H2  WAT   799      29.627   6.243 -17.536  1.00  0.00
TER   
ATOM   2436  O   WAT   800      33.351  10.815 -13.483  1.00  0.00
ATOM   2437  H1  WAT   800      32.732  10.477 -14.130  1.00  0.00
ATOM   2438  H2  WAT   800      33.333  10.171 -12.775  1.00  0.00
TER   
ATOM   2439  O   WAT   801      32.794   6.994  -6.066  1.00  0.00
ATOM   2440  H1  WAT   801      32.381   7.819  -5.812  1.00  0.00
ATOM   2441  H2  WAT   801      32.061   6.408  -6.259  1.00  0.00
TER   
ATOM   2442  O   WAT   802      24.927   9.780 -11.205  1.00  0.00
ATOM   2443  H1  WAT   802      24.523   9.067 -11.700  1.00  0.00
ATOM   2444  H2  WAT   802      25.013   9.435 -10.316  1.00  0.00
TER   
ATOM   2445  O   WAT   803      25.395  13.466  -9.041  1.00  0.00
ATOM   2446  H1  WAT   803      25.098  12.861  -9.720  1.00  0.00
ATOM   2447  H2  WAT   803      26.345  13.504  -9.152  1.00  0.00
TER   
ATOM   2448  O   WAT   804      23.640   6.554  -7.425  1.00  0.00
ATOM   2449  H1  WAT   804      24.191   6.663  -8.199  1.00  0.00
ATOM   2450  H2  WAT   804      24.154   6.928  -6.709  1.00  0.00
TER   
ATOM   2451  O   WAT   805      33.484  17.039  -5.378  1.00  0.00
ATOM   2452  H1  WAT   805      33.007  17.847  -5.571  1.00  0.00
ATOM   2453  H2  WAT   805      32.800  16.387  -5.226  1.00  0.00
TER   
ATOM   2454  O   WAT   806      24.487  13.204  -2.390  1.00  0.00
ATOM   2455  H1  WAT   806      23.590  13.428  -2.143  1.00  0.00
ATOM   2456  H2  WAT   806      24.512  13.328  -3.339  1.00  0.00
TER   
ATOM   2457  O   WAT   807      31.528  10.054 -16.476  1.00  0.00
ATOM   2458  H1  WAT   807      31.967   9.216 -16.622  1.00  0.00
ATOM   2459  H2  WAT   807      32.240  10.687 -16.389  1.00  0.00
TER   
ATOM   2460  O   WAT   808      23.314  10.076  -3.814  1.00  0.00
ATOM   2461  H1  WAT   808      23.175  10.948  -3.445  1.00  0.00
ATOM   2462  H2  WAT   808      22.432   9.733  -3.959  1.00  0.00
TER   
ATOM   2463  O   WAT   809      29.637  14.993 -12.508  1.00  0.00
ATOM   2464  H1  WAT   809      30.077  15.736 -12.922  1.00  0.00
ATOM   2465  H2  WAT   809      29.576  15.236 -11.584  1.00  0.00
TER   
ATOM   2466  O   WAT   810      25.112  16.018  -1.606  1.00  0.00
ATOM   2467  H1  WAT   810      25.084  16.422  -2.473  1.00  0.00
ATOM   2468  H2  WAT   810      24.949  15.089  -1.769  1.00  0.00
TER   
ATOM   2469  O   WAT   811      21.627   8.674 -13.704  1.00  0.00
ATOM   2470  H1  WAT   811      21.507   9.400 -14.316  1.00  0.00
ATOM   2471  H2  WAT   811      21.318   7.904 -14.181  1.00  0.00
TER   
ATOM   2472  O   WAT   812      19.266  11.846  -7.897  1.00  0.00
ATOM   2473  H1  WAT   812      19.344  11.980  -8.842  1.00  0.00
ATOM   2474  H2  WAT   812      19.880  11.137  -7.704  1.00  0.00
TER   
ATOM   2475  O   WAT   813      20.511  13.546 -11.486  1.00  0.00
ATOM   2476  H1  WAT   813      20.104  13.687 -12.341  1.00  0.00
ATOM   2477  H2  WAT   813      21.402  13.262 -11.689  1.00  0.00
TER   
ATOM   2478  O   WAT   814      30.329  17.695  -4.580  1.00  0.00
ATOM   2479  H1  WAT   814      30.843  17.606  -3.778  1.00  0.00
ATOM   2480  H2  WAT   814      29.486  18.041  -4.287  1.00  0.00
TER   
ATOM   2481  O   WAT   815      32.304  17.980 -15.151  1.00  0.00
ATOM   2482  H1  WAT   815      32.144  17.691 -14.253  1.00  0.00
ATOM   2483  H2  WAT   815      32.139  17.204 -15.687  1.00  0.00
TER   
ATOM   2484  O   WAT   816      24.783  17.760 -13.374  1.00  0.00
ATOM   2485  H1  WAT   816      24.607  16.844 -13.587  1.00  0.00
ATOM   2486  H2  WAT   816      23.928  18.119 -13.134  1.00  0.00
TER   
ATOM   2487  O   WAT   817      32.007  15.489 -16.592  1.00  0.00
ATOM   2488  H1  WAT   817      31.313  15.487 -17.251  1.00  0.00
ATOM   2489  H2  WAT   817      32.749  15.065 -17.022  1.00  0.00
TER   
ATOM   2490  O   WAT   818      31.572  17.115 -12.517  1.00  0.00
ATOM   2491  H1  WAT   818      32.027  16.334 -12.203  1.00  0.00
ATOM   2492  H2  WAT   818      31.911  17.826 -11.973  1.00  0.00
TER   
ATOM   2493  O   WAT   819      19.322  12.887  -5.358  1.00  0.00
ATOM   2494  H1  WAT   819      19.485  12.417  -6.176  1.00  0.00
ATOM   2495  H2  WAT   819      19.787  12.379  -4.693  1.00  0.00
TER   
ATOM   2496  O   WAT   820      24.094   2.018 -10.322  1.00  0.00
ATOM   2497  H1  WAT   820      23.651   2.798 -10.653  1.00  0.00
ATOM   2498  H2  WAT   820      24.652   2.341  -9.615  1.00  0.00
TER   
ATOM   2499  O   WAT   821      28.381   4.884  -4.718  1.00  0.00
ATOM   2500  H1  WAT   821      27.919   5.093  -3.906  1.00  0.00
ATOM   2501  H2  WAT   821      27.979   4.070  -5.021  1.00  0.00
TER   
ATOM   2502  O   WAT   822      33.381   6.105  -3.588  1.00  0.00
ATOM   2503  H1  WAT   822      32.531   5.806  -3.267  1.00  0.00
ATOM   2504  H2  WAT   822      33.221   6.349  -4.500  1.00  0.00
TER   
ATOM   2505  O   WAT   823      30.476   7.605  -1.489  1.00  0.00
ATOM   2506  H1  WAT   823      30.802   6.772  -1.828  1.00  0.00
ATOM   2507  H2  WAT   823      31.264   8.128  -1.341  1.00  0.00
TER   
ATOM   2508  O   WAT   824      27.210   1.639 -15.441  1.00  0.00
ATOM   2509  H1  WAT   824      26.585   1.635 -14.716  1.00  0.00
ATOM   2510  H2  WAT   824      27.123   0.772 -15.837  1.00  0.00
TER   
ATOM   2511  O   WAT   825      26.131   2.562  -8.463  1.00  0.00
ATOM   2512  H1  WAT   825      26.429   3.469  -8.543  1.00  0.00
ATOM   2513  H2  WAT   825      26.680   2.074  -9.077  1.00  0.00
TER   
ATOM   2514  O   WAT   826      23.885   7.141 -12.593  1.00  0.00
ATOM   2515  H1  WAT   826      23.659   6.925 -11.689  1.00  0.00
ATOM   2516  H2  WAT   826      23.104   7.574 -12.939  1.00  0.00
TER   
ATOM   2517  O   WAT   827      31.115   7.147 -13.994  1.00  0.00
ATOM   2518  H1  WAT   827      30.516   7.871 -14.178  1.00  0.00
ATOM   2519  H2  WAT   827      31.663   7.085 -14.777  1.00  0.00
TER   
ATOM   2520  O   WAT   828      26.325   8.039  -1.927  1.00  0.00
ATOM   2521  H1  WAT   828      26.230   7.099  -2.077  1.00  0.00
ATOM   2522  H2  WAT   828      27.168   8.261  -2.323  1.00  0.00
TER   
ATOM   2523  O   WAT   829      29.721   5.784 -11.964  1.00  0.00
ATOM   2524  H1  WAT   829      30.114   6.101 -12.777  1.00  0.00
ATOM   2525  H2  WAT   829      30.083   4.905 -11.850  1.00  0.00
TER   
ATOM   2526  O   WAT   830      21.456   4.451  -3.774  1.00  0.00
ATOM   2527  H1  WAT   830      21.063   5.298  -3.567  1.00  0.00
ATOM   2528  H2  WAT   830      20.768   3.813  -3.583  1.00  0.00
TER   
ATOM   2529  O   WAT   831      28.031   4.534  -0.704  1.00  0.00
ATOM   2530  H1  WAT   831      27.341   4.342  -0.070  1.00  0.00
ATOM   2531  H2  WAT   831      28.774   4.818  -0.172  1.00  0.00
TER   
ATOM   2532  O   WAT   832      18.758   2.374  -9.741  1.00  0.00
ATOM   2533  H1  WAT   832      18.469   2.944  -9.029  1.00  0.00
ATOM   2534  H2  WAT   832      19.502   1.894  -9.378  1.00  0.00
TER   
ATOM   2535  O   WAT   833      18.945   6.316 -18.531  1.00  0.00
ATOM   2536  H1  WAT   833      18.862   7.259 -18.389  1.00  0.00
ATOM   2537  H2  WAT   833      18.593   6.173 -19.410  1.00  0.00
TER   
ATOM   2538  O   WAT   834      30.307   8.374  -7.869  1.00  0.00
ATOM   2539  H1  WAT   834      29.575   8.883  -7.520  1.00  0.00
ATOM   2540  H2  WAT   834      29.909   7.557  -8.170  1.00  0.00
TER   
ATOM   2541  O   WAT   835      26.745   5.050  -9.464  1.00  0.00
ATOM   2542  H1  WAT   835      26.748   4.609 -10.313  1.00  0.00
ATOM   2543  H2  WAT   835      27.640   5.371  -9.357  1.00  0.00
TER   
ATOM   2544  O   WAT   836      22.595   4.932 -10.504  1.00  0.00
ATOM   2545  H1  WAT   836      22.255   5.410  -9.748  1.00  0.00
ATOM   2546  H2  WAT   836      21.833   4.479 -10.864  1.00  0.00
TER   
ATOM   2547  O   WAT   837      26.807   6.051 -16.473  1.00  0.00
ATOM   2548  H1  WAT   837      26.928   6.009 -15.524  1.00  0.00
ATOM   2549  H2  WAT   837      26.422   6.913 -16.628  1.00  0.00
TER   
ATOM   2550  O   WAT   838      30.770   3.828  -8.457  1.00  0.00
ATOM   2551  H1  WAT   838      30.787   4.278  -7.613  1.00  0.00
ATOM   2552  H2  WAT   838      30.521   2.928  -8.243  1.00  0.00
TER   
ATOM   2553  O   WAT   839      25.819   8.361 -17.075  1.00  0.00
ATOM   2554  H1  WAT   839      25.251   7.913 -17.701  1.00  0.00
ATOM   2555  H2  WAT   839      26.528   8.720 -17.608  1.00  0.00
TER   
ATOM   2556  O   WAT   840      20.896  12.262  -3.198  1.00  0.00
ATOM   2557  H1  WAT   840      20.511  11.621  -2.600  1.00  0.00
ATOM   2558  H2  WAT   840      21.207  12.966  -2.629  1.00  0.00
TER   
ATOM   2559  O   WAT   841      27.046   9.110  -7.717  1.00  0.00
ATOM   2560  H1  WAT   841      27.413   8.636  -6.971  1.00  0.00
ATOM   2561  H2  WAT   841      26.856   9.984  -7.376  1.00  0.00
TER   
ATOM   2562  O   WAT   842      19.910   3.854 -11.588  1.00  0.00
ATOM   2563  H1  WAT   842      19.624   3.490 -10.750  1.00  0.00
ATOM   2564  H2  WAT   842      19.847   3.122 -12.202  1.00  0.00
TER   
ATOM   2565  O   WAT   843      24.835   8.151  -5.399  1.00  0.00
ATOM   2566  H1  WAT   843      24.531   9.030  -5.174  1.00  0.00
ATOM   2567  H2  WAT   843      25.790   8.211  -5.363  1.00  0.00
TER   
ATOM   2568  O   WAT   844      23.364  12.357 -14.802  1.00  0.00
ATOM   2569  H1  WAT   844      22.590  11.816 -14.962  1.00  0.00
ATOM   2570  H2  WAT   844      24.093  11.837 -15.140  1.00  0.00
TER   
ATOM   2571  O   WAT   845      29.583   2.747 -14.867  1.00  0.00
ATOM   2572  H1  WAT   845      28.770   2.248 -14.942  1.00  0.00
ATOM   2573  H2  WAT   845      29.390   3.587 -15.283  1.00  0.00
TER   
ATOM   2574  O   WAT   846      29.504  11.424  -3.123  1.00  0.00
ATOM   2575  H1  WAT   846      29.438  10.504  -3.377  1.00  0.00
ATOM   2576  H2  WAT   846      28.875  11.522  -2.408  1.00  0.00
TER   
ATOM   2577  O   WAT   847      32.298   7.119 -16.570  1.00  0.00
ATOM   2578  H1  WAT   847      33.186   7.431 -16.745  1.00  0.00
ATOM   2579  H2  WAT   847      32.269   6.246 -16.962  1.00  0.00
TER   
ATOM   2580  O   WAT   848      23.407  12.025 -11.164  1.00  0.00
ATOM   2581  H1  WAT   848      23.925  11.222 -11.219  1.00  0.00
ATOM   2582  H2  WAT   848      22.956  11.963 -10.323  1.00  0.00
TER   
ATOM   2583  O   WAT   849      28.294  13.291 -15.891  1.00  0.00
ATOM   2584  H1  WAT   849      28.636  14.036 -16.387  1.00  0.00
ATOM   2585  H2  WAT   849      27.466  13.604 -15.529  1.00  0.00
TER   
ATOM   2586  O   WAT   850      20.892   8.991  -4.252  1.00  0.00
ATOM   2587  H1  WAT   850      20.533   9.656  -3.664  1.00  0.00
ATOM   2588  H2  WAT   850      20.597   8.159  -3.880  1.00  0.00
TER   
ATOM   2589  O   WAT   851      24.093   9.449  -1.368  1.00  0.00
ATOM   2590  H1  WAT   851      23.793   9.595  -2.265  1.00  0.00
ATOM   2591  H2  WAT   851      24.864   8.890  -1.460  1.00  0.00
TER   
ATOM   2592  O   WAT   852      29.436  14.246  -3.372  1.00  0.00
ATOM   2593  H1  WAT   852      29.450  13.314  -3.590  1.00  0.00
ATOM   2594  H2  WAT   852      28.729  14.332  -2.733  1.00  0.00
TER   
ATOM   2595  O   WAT   853      31.177  12.613 -10.527  1.00  0.00
ATOM   2596  H1  WAT   853      31.529  12.016 -11.187  1.00  0.00
ATOM   2597  H2  WAT   853      30.293  12.287 -10.356  1.00  0.00
TER   
ATOM   2598  O   WAT   854      27.263  13.373 -13.120  1.00  0.00
ATOM   2599  H1  WAT   854      27.951  13.920 -12.739  1.00  0.00
ATOM   2600  H2  WAT   854      26.477  13.917 -13.085  1.00  0.00
TER   
ATOM   2601  O   WAT   855      19.403   8.990 -17.628  1.00  0.00
ATOM   2602  H1  WAT   855      20.272   9.272 -17.345  1.00  0.00
ATOM   2603  H2  WAT   855      18.912   9.804 -17.743  1.00  0.00
TER   
ATOM   2604  O   WAT   856      26.566  10.377 -13.507  1.00  0.00
ATOM   2605  H1  WAT   856      27.022  11.188 -13.281  1.00  0.00
ATOM   2606  H2  WAT   856      26.215  10.060 -12.676  1.00  0.00
TER   
ATOM   2607  O   WAT   857      28.869  15.888  -6.278  1.00  0.00
ATOM   2608  H1  WAT   857      29.514  16.094  -5.601  1.00  0.00
ATOM   2609  H2  WAT   857      29.232  15.127  -6.731  1.00  0.00
TER   
ATOM   2610  O   WAT   858      22.467   0.721 -13.035  1.00  0.00
ATOM   2611  H1  WAT   858      22.339   0.713 -12.087  1.00  0.00
ATOM   2612  H2  WAT   858      21.644   1.059 -13.386  1.00  0.00
TER   
ATOM   2613  O   WAT   859      30.143  13.891  -7.560  1.00  0.00
ATOM   2614  H1  WAT   859      30.785  13.191  -7.447  1.00  0.00
ATOM   2615  H2  WAT   859      30.668  14.671  -7.741  1.00  0.00
TER   
ATOM   2616  O   WAT   860      31.916  14.691  -4.357  1.00  0.00
ATOM   2617  H1  WAT   860      32.252  15.277  -3.679  1.00  0.00
ATOM   2618  H2  WAT   860      30.996  14.560  -4.127  1.00  0.00
TER   
ATOM   2619  O   WAT   861      19.770  18.203 -17.062  1.00  0.00
ATOM   2620  H1  WAT   861      20.130  18.802 -17.716  1.00  0.00
ATOM   2621  H2  WAT   861      19.629  18.749 -16.289  1.00  0.00
TER   
ATOM   2622  O   WAT   862      19.467   2.480  -3.574  1.00  0.00
ATOM   2623  H1  WAT   862      18.753   2.680  -2.969  1.00  0.00
ATOM   2624  H2  WAT   862      19.886   1.704  -3.203  1.00  0.00
TER   
ATOM   2625  O   WAT   863      19.754  16.468  -2.588  1.00  0.00
ATOM   2626  H1  WAT   863      19.863  15.528  -2.728  1.00  0.00
ATOM   2627  H2  WAT   863      19.102  16.734  -3.236  1.00  0.00
TER   
ATOM   2628  O   WAT   864      27.745  14.740  -1.188  1.00  0.00
ATOM   2629  H1  WAT   864      27.425  14.021  -0.643  1.00  0.00
ATOM   2630  H2  WAT   864      27.071  15.415  -1.114  1.00  0.00
TER   
ATOM   2631  O   WAT   865      25.787  15.586 -16.245  1.00  0.00
ATOM   2632  H1  WAT   865      25.778  16.319 -16.860  1.00  0.00
ATOM   2633  H2  WAT   865      24.866  15.339 -16.152  1.00  0.00
TER   
ATOM   2634  O   WAT   866      21.387  10.807 -15.500  1.00  0.00
ATOM   2635  H1  WAT   866      20.780  11.547 -15.490  1.00  0.00
ATOM   2636  H2  WAT   866      21.862  10.897 -16.326  1.00  0.00
TER   
ATOM   2637  O   WAT   867      30.961   4.972  -5.824  1.00  0.00
ATOM   2638  H1  WAT   867      31.329   4.152  -5.496  1.00  0.00
ATOM   2639  H2  WAT   867      30.100   5.033  -5.409  1.00  0.00
TER   
ATOM   2640  O   WAT   868      28.773  15.649 -17.582  1.00  0.00
ATOM   2641  H1  WAT   868      28.874  15.445 -18.512  1.00  0.00
ATOM   2642  H2  WAT   868      27.873  15.395 -17.377  1.00  0.00
TER   
ATOM   2643  O   WAT   869      26.295   6.207 -13.600  1.00  0.00
ATOM   2644  H1  WAT   869      25.587   6.675 -13.158  1.00  0.00
ATOM   2645  H2  WAT   869      26.580   5.549 -12.965  1.00  0.00
TER   
ATOM   2646  O   WAT   870      27.921   7.626  -5.601  1.00  0.00
ATOM   2647  H1  WAT   870      28.419   8.101  -4.935  1.00  0.00
ATOM   2648  H2  WAT   870      28.063   6.703  -5.393  1.00  0.00
TER   
ATOM   2649  O   WAT   871      30.327   2.932 -12.160  1.00  0.00
ATOM   2650  H1  WAT   871      30.204   2.950 -13.109  1.00  0.00
ATOM   2651  H2  WAT   871      31.275   2.980 -12.040  1.00  0.00
TER   
ATOM   2652  O   WAT   872      27.414  18.167 -12.887  1.00  0.00
ATOM   2653  H1  WAT   872      27.669  18.129 -13.809  1.00  0.00
ATOM   2654  H2  WAT   872      26.466  18.041 -12.895  1.00  0.00
TER   
ATOM   2655  O   WAT   873      24.499   4.515 -16.225  1.00  0.00
ATOM   2656  H1  WAT   873      25.348   4.952 -16.291  1.00  0.00
ATOM   2657  H2  WAT   873      24.132   4.827 -15.397  1.00  0.00
TER   
ATOM   2658  O   WAT   874      23.398  10.768 -17.751  1.00  0.00
ATOM   2659  H1  WAT   874      24.164  10.657 -17.189  1.00  0.00
ATOM   2660  H2  WAT   874      23.475  10.072 -18.403  1.00  0.00
TER   
ATOM   2661  O   WAT   875      22.093   8.201 -17.068  1.00  0.00
ATOM   2662  H1  WAT   875      22.173   7.254 -16.956  1.00  0.00
ATOM   2663  H2  WAT   875      22.984   8.532 -16.962  1.00  0.00
TER   
ATOM   2664  O   WAT   876      22.894  18.351  -9.964  1.00  0.00
ATOM   2665  H1  WAT   876      23.630  17.802  -9.694  1.00  0.00
ATOM   2666  H2  WAT   876      23.278  19.216 -10.104  1.00  0.00
TER   
ATOM   2667  O   WAT   877      19.779  14.418 -14.090  1.00  0.00
ATOM   2668  H1  WAT   877      18.853  14.660 -14.100  1.00  0.00
ATOM   2669  H2  WAT   877      20.244  15.245 -14.212  1.00  0.00
TER   
ATOM   2670  O   WAT   878      21.900  17.535  -0.776  1.00  0.00
ATOM   2671  H1  WAT   878      22.701  17.856  -0.362  1.00  0.00
ATOM   2672  H2  WAT   878      21.385  17.175  -0.054  1.00  0.00
TER   
ATOM   2673  O   WAT   879      26.004  17.524 -18.142  1.00  0.00
ATOM   2674  H1  WAT   879      26.797  17.812 -18.594  1.00  0.00
ATOM   2675  H2  WAT   879      25.485  17.093 -18.821  1.00  0.00
TER   
ATOM   2676  O   WAT   880      30.736  13.643  -0.828  1.00  0.00
ATOM   2677  H1  WAT   880      30.130  13.666  -1.569  1.00  0.00
ATOM   2678  H2  WAT   880      30.432  12.911  -0.292  1.00  0.00
TER   
ATOM   2679  O   WAT   881      32.166  17.371  -2.217  1.00  0.00
ATOM   2680  H1  WAT   881      33.118  17.287  -2.267  1.00  0.00
ATOM   2681  H2  WAT   881      32.019  18.035  -1.544  1.00  0.00
TER   
ATOM   2682  O   WAT   882      19.620  10.022  -1.832  1.00  0.00
ATOM   2683  H1  WAT   882      20.124   9.443  -1.261  1.00  0.00
ATOM   2684  H2  WAT   882      18.880  10.306  -1.295  1.00  0.00
TER   
ATOM   2685  O   WAT   883      26.522  12.744 -18.278  1.00  0.00
ATOM   2686  H1  WAT   883      26.417  12.129 -17.551  1.00  0.00
ATOM   2687  H2  WAT   883      26.354  12.220 -19.061  1.00  0.00
TER   
ATOM   2688  O   WAT   884      26.673  11.430  -2.299  1.00  0.00
ATOM   2689  H1  WAT   884      25.908  11.998  -2.383  1.00  0.00
ATOM   2690  H2  WAT   884      26.855  11.137  -3.192  1.00  0.00
TER   
ATOM   2691  O   WAT   885      29.762  11.806 -17.673  1.00  0.00
ATOM   2692  H1  WAT   885      29.213  12.253 -17.029  1.00  0.00
ATOM   2693  H2  WAT   885      30.384  11.301 -17.150  1.00  0.00
TER   
ATOM   2694  O   WAT   886      21.652   8.165  -0.937  1.00  0.00
ATOM   2695  H1  WAT   886      21.692   7.867  -0.029  1.00  0.00
ATOM   2696  H2  WAT   886      22.506   8.566  -1.096  1.00  0.00
TER   
ATOM   2697  O   WAT   887      25.430  10.765 -15.777  1.00  0.00
ATOM   2698  H1  WAT   887      25.851  10.599 -14.934  1.00  0.00
ATOM   2699  H2  WAT   887      25.555   9.955 -16.271  1.00  0.00
TER   
ATOM   2700  O   WAT   888      23.592   6.745  -2.970  1.00  0.00
ATOM   2701  H1  WAT   888      23.062   6.254  -3.597  1.00  0.00
ATOM   2702  H2  WAT   888      24.261   7.173  -3.504  1.00  0.00
TER   
ATOM   2703  O   WAT   889      27.943   9.789 -18.529  1.00  0.00
ATOM   2704  H1  WAT   889      28.463   9.074 -18.895  1.00  0.00
ATOM   2705  H2  WAT   889      28.589  10.427 -18.229  1.00  0.00
TER   
ATOM   2706  O   WAT   890      32.490  11.212  -3.206  1.00  0.00
ATOM   2707  H1  WAT   890      32.904  11.366  -2.357  1.00  0.00
ATOM   2708  H2  WAT   890      31.555  11.337  -3.043  1.00  0.00
TER   
ATOM   2709  O   WAT   891      32.963   8.551  -1.202  1.00  0.00
ATOM   2710  H1  WAT   891      33.545   7.796  -1.290  1.00  0.00
ATOM   2711  H2  WAT   891      33.139   9.082  -1.979  1.00  0.00
TER   
ATOM   2712  O   WAT   892      24.080   3.711  -2.890  1.00  0.00
ATOM   2713  H1  WAT   892      23.985   3.093  -3.615  1.00  0.00
ATOM   2714  H2  WAT   892      23.499   4.438  -3.117  1.00  0.00
TER   
ATOM   2715  O   WAT   893      26.846   2.268  -5.857  1.00  0.00
ATOM   2716  H1  WAT   893      26.398   2.291  -6.703  1.00  0.00
ATOM   2717  H2  WAT   893      26.212   1.870  -5.260  1.00  0.00
TER   
ATOM   2718  O   WAT   894      27.252  11.164  -5.236  1.00  0.00
ATOM   2719  H1  WAT   894      27.671  12.007  -5.408  1.00  0.00
ATOM   2720  H2  WAT   894      26.333  11.301  -5.465  1.00  0.00
TER   
ATOM   2721  O   WAT   895      29.588   8.895  -3.852  1.00  0.00
ATOM   2722  H1  WAT   895      29.708   8.299  -3.113  1.00  0.00
ATOM   2723  H2  WAT   895      30.448   8.932  -4.272  1.00  0.00
TER   
ATOM   2724  O   WAT   896      31.927   9.449  -5.276  1.00  0.00
ATOM   2725  H1  WAT   896      31.401   9.973  -5.880  1.00  0.00
ATOM   2726  H2  WAT   896      32.270  10.082  -4.645  1.00  0.00
TER   
ATOM   2727  O   WAT   897      24.326   6.838 -18.831  1.00  0.00
ATOM   2728  H1  WAT   897      24.125   5.975 -18.470  1.00  0.00
ATOM   2729  H2  WAT   897      24.155   6.752 -19.769  1.00  0.00
TER   
ATOM   2730  O   WAT   898      25.103  17.469  -4.120  1.00  0.00
ATOM   2731  H1  WAT   898      24.565  18.194  -4.439  1.00  0.00
ATOM   2732  H2  WAT   898      25.356  16.992  -4.911  1.00  0.00
TER   
ATOM   2733  O   WAT   899      26.355   5.437  -2.595  1.00  0.00
ATOM   2734  H1  WAT   899      26.945   5.129  -1.907  1.00  0.00
ATOM   2735  H2  WAT   899      25.537   4.965  -2.439  1.00  0.00
TER   
ATOM   2736  O   WAT   900      31.174   5.054  -2.361  1.00  0.00
ATOM   2737  H1  WAT   900      30.486   4.392  -2.426  1.00  0.00
ATOM   2738  H2  WAT   900      31.895   4.608  -1.917  1.00  0.00
TER   
ATOM   2739  O   WAT   901      31.804   1.649 -16.302  1.00  0.00
ATOM   2740  H1  WAT   901      32.085   0.806 -15.946  1.00  0.00
ATOM   2741  H2  WAT   901      31.031   1.881 -15.788  1.00  0.00
TER   
ATOM   2742  O   WAT   902      23.124   3.938 -18.843  1.00  0.00
ATOM   2743  H1  WAT   902      23.427   3.945 -19.751  1.00  0.00
ATOM   2744  H2  WAT   902      23.863   3.588 -18.346  1.00  0.00
TER   
ATOM   2745  O   WAT   903      27.959  18.704  -3.862  1.00  0.00
ATOM   2746  H1  WAT   903      27.885  19.608  -3.554  1.00  0.00
ATOM   2747  H2  WAT   903      27.057  18.385  -3.889  1.00  0.00
TER   
ATOM   2748  O   WAT   904      26.342   2.882 -17.858  1.00  0.00
ATOM   2749  H1  WAT   904      25.995   2.204 -18.437  1.00  0.00
ATOM   2750  H2  WAT   904      26.544   2.421 -17.043  1.00  0.00
TER   
ATOM   2751  O   WAT   905      28.507  17.870 -16.239  1.00  0.00
ATOM   2752  H1  WAT   905      29.402  18.208 -16.217  1.00  0.00
ATOM   2753  H2  WAT   905      28.539  17.148 -16.867  1.00  0.00
TER   
ATOM   2754  O   WAT   906      22.147  13.243 -18.010  1.00  0.00
ATOM   2755  H1  WAT   906      22.584  13.786 -17.355  1.00  0.00
ATOM   2756  H2  WAT   906      22.632  12.417 -18.001  1.00  0.00
TER   
ATOM   2757  O   WAT   907      19.362  16.032 -10.558  1.00  0.00
ATOM   2758  H1  WAT   907      19.692  15.164 -10.790  1.00  0.00
ATOM   2759  H2  WAT   907      19.791  16.237  -9.728  1.00  0.00
TER   
ATOM   2760  O   WAT   908      23.958  14.362 -12.898  1.00  0.00
ATOM   2761  H1  WAT   908      23.657  14.239 -11.998  1.00  0.00
ATOM   2762  H2  WAT   908      23.851  13.503 -13.306  1.00  0.00
TER   
ATOM   2763  O   WAT   909      19.851  16.899  -7.820  1.00  0.00
ATOM   2764  H1  WAT   909      19.414  17.079  -6.988  1.00  0.00
ATOM   2765  H2  WAT   909      20.418  17.656  -7.962  1.00  0.00
TER   
ATOM   2766  O   WAT   910      19.683   9.411 -11.461  1.00  0.00
ATOM   2767  H1  WAT   910      19.028   9.142 -12.105  1.00  0.00
ATOM   2768  H2  WAT   910      20.521   9.301 -11.911  1.00  0.00
TER   
ATOM   2769  O   WAT   911      32.632   4.205 -17.239  1.00  0.00
ATOM   2770  H1  WAT   911      33.051   4.018 -18.080  1.00  0.00
ATOM   2771  H2  WAT   911      32.326   3.353 -16.929  1.00  0.00
TER   
ATOM   2772  O   WAT   912      20.721   9.796  -6.921  1.00  0.00
ATOM   2773  H1  WAT   912      21.088   9.709  -6.041  1.00  0.00
ATOM   2774  H2  WAT   912      20.152   9.033  -7.020  1.00  0.00
TER   
ATOM   2775  O   WAT   913      20.272   6.707  -3.015  1.00  0.00
ATOM   2776  H1  WAT   913      19.378   6.673  -2.676  1.00  0.00
ATOM   2777  H2  WAT   913      20.812   6.905  -2.250  1.00  0.00
TER   
ATOM   2778  O   WAT   914      18.897   6.620 -15.519  1.00  0.00
ATOM   2779  H1  WAT   914      17.993   6.884 -15.694  1.00  0.00
ATOM   2780  H2  WAT   914      19.381   6.892 -16.299  1.00  0.00
TER   
ATOM   2781  O   WAT   915      21.440   5.677 -17.609  1.00  0.00
ATOM   2782  H1  WAT   915      22.149   5.255 -18.095  1.00  0.00
ATOM   2783  H2  WAT   915      20.723   5.745 -18.241  1.00  0.00
TER   
ATOM   2784  O   WAT   916      21.087   1.731 -18.569  1.00  0.00
ATOM   2785  H1  WAT   916      21.810   2.272 -18.251  1.00  0.00
ATOM   2786  H2  WAT   916      21.359   1.457 -19.445  1.00  0.00
TER   
ATOM   2787  O   WAT   917      20.776   0.982  -8.667  1.00  0.00
ATOM   2788  H1  WAT   917      21.424   0.431  -9.107  1.00  0.00
ATOM   2789  H2  WAT   917      21.196   1.236  -7.845  1.00  0.00
TER   
ATOM   2790  O   WAT   918      20.529   1.137  -5.924  1.00  0.00
ATOM   2791  H1  WAT   918      20.181   1.594  -5.158  1.00  0.00
ATOM   2792  H2  WAT   918      20.198   0.243  -5.842  1.00  0.00
TER   
ATOM   2793  O   WAT   919      22.136  14.309  -1.759  1.00  0.00
ATOM   2794  H1  WAT   919      22.093  13.938  -0.877  1.00  0.00
ATOM   2795  H2  WAT   919      22.267  15.247  -1.619  1.00  0.00
TER   
ATOM   2796  O   WAT   920      25.836  15.865  -6.158  1.00  0.00
ATOM   2797  H1  WAT   920      25.596  16.133  -7.045  1.00  0.00
ATOM   2798  H2  WAT   920      26.777  16.036  -6.103  1.00  0.00
TER   
ATOM   2799  O   WAT   921      28.042   2.328  -2.402  1.00  0.00
ATOM   2800  H1  WAT   921      27.981   2.921  -1.653  1.00  0.00
ATOM   2801  H2  WAT   921      28.982   2.221  -2.547  1.00  0.00
TER   
ATOM   2802  O   WAT   922      30.679   1.985  -2.763  1.00  0.00
ATOM   2803  H1  WAT   922      31.293   2.303  -3.425  1.00  0.00
ATOM   2804  H2  WAT   922      31.224   1.500  -2.143  1.00  0.00
TER   
ATOM   2805  O   WAT   923      21.201   0.665  -2.649  1.00  0.00
ATOM   2806  H1  WAT   923      21.750   0.484  -3.412  1.00  0.00
ATOM   2807  H2  WAT   923      21.267  -0.126  -2.113  1.00  0.00
TER   
ATOM   2808  O   WAT   924      21.975  17.255  -4.639  1.00  0.00
ATOM   2809  H1  WAT   924      21.381  17.124  -3.900  1.00  0.00
ATOM   2810  H2  WAT   924      21.967  16.419  -5.105  1.00  0.00
TER   
ATOM   2811  O   WAT   925      31.420   0.549  -6.436  1.00  0.00
ATOM   2812  H1  WAT   925      30.546   0.882  -6.639  1.00  0.00
ATOM   2813  H2  WAT   925      31.311   0.076  -5.611  1.00  0.00
TER   
ATOM   2814  O   WAT   926      32.327   2.756  -5.052  1.00  0.00
ATOM   2815  H1  WAT   926      31.999   1.941  -5.432  1.00  0.00
ATOM   2816  H2  WAT   926      33.276   2.713  -5.175  1.00  0.00
TER   
ATOM   2817  O   WAT   927      21.606  14.621  -5.688  1.00  0.00
ATOM   2818  H1  WAT   927      20.879  14.002  -5.756  1.00  0.00
ATOM   2819  H2  WAT   927      21.667  15.015  -6.558  1.00  0.00
TER   
ATOM   2820  O   WAT   928      25.210  16.836  -8.903  1.00  0.00
ATOM   2821  H1  WAT   928      25.727  16.224  -9.429  1.00  0.00
ATOM   2822  H2  WAT   928      25.860  17.339  -8.412  1.00  0.00
TER   
ATOM   2823  O   WAT   929      27.950  17.727  -8.076  1.00  0.00
ATOM   2824  H1  WAT   929      28.238  17.472  -8.953  1.00  0.00
ATOM   2825  H2  WAT   929      28.462  17.174  -7.486  1.00  0.00
TER   
ATOM   2826  O   WAT   930      29.168   1.466  -7.497  1.00  0.00
ATOM   2827  H1  WAT   930      28.385   1.940  -7.217  1.00  0.00
ATOM   2828  H2  WAT   930      28.874   0.561  -7.605  1.00  0.00
TER   
ATOM   2829  O   WAT   931      19.889  17.939 -12.479  1.00  0.00
ATOM   2830  H1  WAT   931      19.721  17.306 -11.780  1.00  0.00
ATOM   2831  H2  WAT   931      19.022  18.145 -12.829  1.00  0.00
TER   
ATOM   2832  O   WAT   932      20.512   1.770 -14.975  1.00  0.00
ATOM   2833  H1  WAT   932      21.270   1.883 -15.549  1.00  0.00
ATOM   2834  H2  WAT   932      20.049   2.607 -15.021  1.00  0.00
TER   
ATOM   2835  O   WAT   933      27.053   3.884 -11.985  1.00  0.00
ATOM   2836  H1  WAT   933      26.240   3.510 -12.326  1.00  0.00
ATOM   2837  H2  WAT   933      27.557   3.129 -11.683  1.00  0.00
TER   
ATOM   2838  O   WAT   934      31.555   0.548 -10.747  1.00  0.00
ATOM   2839  H1  WAT   934      32.158   1.121 -10.272  1.00  0.00
ATOM   2840  H2  WAT   934      30.815   1.112 -10.969  1.00  0.00
TER   
ATOM   2841  O   WAT   935      21.495  16.632 -15.034  1.00  0.00
ATOM   2842  H1  WAT   935      20.970  17.013 -15.737  1.00  0.00
ATOM   2843  H2  WAT   935      21.420  17.257 -14.313  1.00  0.00
TER   
ATOM   2844  O   WAT   936      22.884   2.297 -16.435  1.00  0.00
ATOM   2845  H1  WAT   936      23.413   1.510 -16.564  1.00  0.00
ATOM   2846  H2  WAT   936      23.517   2.976 -16.202  1.00  0.00
TER   
ATOM   2847  O   WAT   937      25.078   2.034 -13.381  1.00  0.00
ATOM   2848  H1  WAT   937      24.448   1.333 -13.214  1.00  0.00
ATOM   2849  H2  WAT   937      24.538   2.795 -13.597  1.00  0.00
TER   
ATOM   2850  O   WAT   938      28.017  18.648  -0.710  1.00  0.00
ATOM   2851  H1  WAT   938      28.944  18.413  -0.666  1.00  0.00
ATOM   2852  H2  WAT   938      28.002  19.475  -1.191  1.00  0.00
TER   
ATOM   2853  O   WAT   939      25.203   1.313  -0.945  1.00  0.00
ATOM   2854  H1  WAT   939      24.922   1.816  -1.709  1.00  0.00
ATOM   2855  H2  WAT   939      25.585   0.515  -1.311  1.00  0.00
TER   
ATOM   2856  O   WAT   940      24.094  18.580 -16.159  1.00  0.00
ATOM   2857  H1  WAT   940      24.826  18.296 -16.706  1.00  0.00
ATOM   2858  H2  WAT   940      24.354  18.342 -15.269  1.00  0.00
TER   
ATOM   2859  O   WAT   941      23.256  14.697 -16.154  1.00  0.00
ATOM   2860  H1  WAT   941      22.627  15.165 -15.605  1.00  0.00
ATOM   2861  H2  WAT   941      23.371  13.852 -15.719  1.00  0.00
TER   
ATOM   2862  O   WAT   942      31.805   0.728  -0.367  1.00  0.00
ATOM   2863  H1  WAT   942      31.692   1.047   0.528  1.00  0.00
ATOM   2864  H2  WAT   942      32.622   1.129  -0.664  1.00  0.00
TER   
ATOM   2865  O   WAT   943      30.711   8.747 -30.004  1.00  0.00
ATOM   2866  H1  WAT   943      30.630   7.833 -30.275  1.00  0.00
ATOM   2867  H2  WAT   943      30.297   9.244 -30.710  1.00  0.00
TER   
ATOM   2868  O   WAT   944      28.843  10.525 -28.123  1.00  0.00
ATOM   2869  H1  WAT   944      28.067  10.045 -27.833  1.00  0.00
ATOM   2870  H2  WAT   944      29.494   9.846 -28.297  1.00  0.00
TER   
ATOM   2871  O   WAT   945      22.859  10.837 -27.245  1.00  0.00
ATOM   2872  H1  WAT   945      22.028  10.582 -26.846  1.00  0.00
ATOM   2873  H2  WAT   945      23.467  10.908 -26.510  1.00  0.00
TER   
ATOM   2874  O   WAT   946      32.863  14.931 -29.343  1.00  0.00
ATOM   2875  H1  WAT   946      32.402  14.160 -29.014  1.00  0.00
ATOM   2876  H2  WAT   946      33.676  14.958 -28.838  1.00  0.00
TER   
ATOM   2877  O   WAT   947      22.839  14.871 -27.050  1.00  0.00
ATOM   2878  H1  WAT   947      23.142  13.981 -27.229  1.00  0.00
ATOM   2879  H2  WAT   947      23.584  15.428 -27.277  1.00  0.00
TER   
ATOM   2880  O   WAT   948      19.232   8.398 -27.577  1.00  0.00
ATOM   2881  H1  WAT   948      19.803   7.630 -27.577  1.00  0.00
ATOM   2882  H2  WAT   948      19.232   8.697 -28.487  1.00  0.00
TER   
ATOM   2883  O   WAT   949      29.090  17.217 -29.723  1.00  0.00
ATOM   2884  H1  WAT   949      28.471  17.673 -30.293  1.00  0.00
ATOM   2885  H2  WAT   949      29.945  17.372 -30.124  1.00  0.00
TER   
ATOM   2886  O   WAT   950      28.284  13.201 -28.116  1.00  0.00
ATOM   2887  H1  WAT   950      28.214  12.260 -28.277  1.00  0.00
ATOM   2888  H2  WAT   950      29.046  13.291 -27.544  1.00  0.00
TER   
ATOM   2889  O   WAT   951      20.474   3.806 -25.790  1.00  0.00
ATOM   2890  H1  WAT   951      20.294   2.909 -25.510  1.00  0.00
ATOM   2891  H2  WAT   951      20.072   4.353 -25.116  1.00  0.00
TER   
ATOM   2892  O   WAT   952      29.314   6.008 -27.889  1.00  0.00
ATOM   2893  H1  WAT   952      29.691   5.135 -28.002  1.00  0.00
ATOM   2894  H2  WAT   952      29.216   6.344 -28.780  1.00  0.00
TER   
ATOM   2895  O   WAT   953      23.445   4.380 -32.427  1.00  0.00
ATOM   2896  H1  WAT   953      23.551   5.281 -32.120  1.00  0.00
ATOM   2897  H2  WAT   953      22.534   4.332 -32.718  1.00  0.00
TER   
ATOM   2898  O   WAT   954      21.093   6.302 -27.182  1.00  0.00
ATOM   2899  H1  WAT   954      21.774   6.566 -26.563  1.00  0.00
ATOM   2900  H2  WAT   954      20.778   5.462 -26.848  1.00  0.00
TER   
ATOM   2901  O   WAT   955      25.285   7.349 -28.095  1.00  0.00
ATOM   2902  H1  WAT   955      25.793   7.847 -27.454  1.00  0.00
ATOM   2903  H2  WAT   955      25.817   6.573 -28.271  1.00  0.00
TER   
ATOM   2904  O   WAT   956      23.569   1.989 -23.828  1.00  0.00
ATOM   2905  H1  WAT   956      23.571   2.506 -24.634  1.00  0.00
ATOM   2906  H2  WAT   956      22.739   1.512 -23.851  1.00  0.00
TER   
ATOM   2907  O   WAT   957      29.956  12.101 -32.329  1.00  0.00
ATOM   2908  H1  WAT   957      29.338  12.566 -32.893  1.00  0.00
ATOM   2909  H2  WAT   957      30.468  12.794 -31.913  1.00  0.00
TER   
ATOM   2910  O   WAT   958      24.819  11.628 -25.651  1.00  0.00
ATOM   2911  H1  WAT   958      24.486  12.255 -25.009  1.00  0.00
ATOM   2912  H2  WAT   958      24.996  12.155 -26.431  1.00  0.00
TER   
ATOM   2913  O   WAT   959      33.333   5.443 -28.183  1.00  0.00
ATOM   2914  H1  WAT   959      32.628   5.731 -27.603  1.00  0.00
ATOM   2915  H2  WAT   959      33.694   6.253 -28.544  1.00  0.00
TER   
ATOM   2916  O   WAT   960      23.250   3.700 -25.821  1.00  0.00
ATOM   2917  H1  WAT   960      23.592   4.544 -26.116  1.00  0.00
ATOM   2918  H2  WAT   960      22.312   3.848 -25.705  1.00  0.00
TER   
ATOM   2919  O   WAT   961      24.031  13.597 -23.836  1.00  0.00
ATOM   2920  H1  WAT   961      24.649  14.272 -24.118  1.00  0.00
ATOM   2921  H2  WAT   961      23.170  14.005 -23.927  1.00  0.00
TER   
ATOM   2922  O   WAT   962      26.933   1.188 -29.497  1.00  0.00
ATOM   2923  H1  WAT   962      27.241   0.633 -30.213  1.00  0.00
ATOM   2924  H2  WAT   962      26.003   1.323 -29.680  1.00  0.00
TER   
ATOM   2925  O   WAT   963      32.485  16.905 -27.206  1.00  0.00
ATOM   2926  H1  WAT   963      32.497  16.501 -28.074  1.00  0.00
ATOM   2927  H2  WAT   963      31.932  17.680 -27.310  1.00  0.00
TER   
ATOM   2928  O   WAT   964      31.883  11.808 -25.878  1.00  0.00
ATOM   2929  H1  WAT   964      32.300  11.594 -26.713  1.00  0.00
ATOM   2930  H2  WAT   964      32.607  12.065 -25.307  1.00  0.00
TER   
ATOM   2931  O   WAT   965      29.321   9.253 -32.761  1.00  0.00
ATOM   2932  H1  WAT   965      28.394   9.187 -32.532  1.00  0.00
ATOM   2933  H2  WAT   965      29.474  10.191 -32.875  1.00  0.00
TER   
ATOM   2934  O   WAT   966      33.351  10.815 -32.257  1.00  0.00
ATOM   2935  H1  WAT   966      32.732  10.477 -32.905  1.00  0.00
ATOM   2936  H2  WAT   966      33.333  10.171 -31.550  1.00  0.00
TER   
ATOM   2937  O   WAT   967      32.794   6.994 -24.841  1.00  0.00
ATOM   2938  H1  WAT   967      32.381   7.819 -24.587  1.00  0.00
ATOM   2939  H2  WAT   967      32.061   6.408 -25.033  1.00  0.00
TER   
ATOM   2940  O   WAT   968      24.927   9.780 -29.979  1.00  0.00
ATOM   2941  H1  WAT   968      24.523   9.067 -30.474  1.00  0.00
ATOM   2942  H2  WAT   968      25.013   9.435 -29.090  1.00  0.00
TER   
ATOM   2943  O   WAT   969      25.395  13.466 -27.815  1.00  0.00
ATOM   2944  H1  WAT   969      25.098  12.861 -28.494  1.00  0.00
ATOM   2945  H2  WAT   969      26.345  13.504 -27.926  1.00  0.00
TER   
ATOM   2946  O   WAT   970      23.640   6.554 -26.199  1.00  0.00
ATOM   2947  H1  WAT   970      24.191   6.663 -26.974  1.00  0.00
ATOM   2948  H2  WAT   970      24.154   6.928 -25.484  1.00  0.00
TER   
ATOM   2949  O   WAT   971      33.484  17.039 -24.153  1.00  0.00
ATOM   2950  H1  WAT   971      33.007  17.847 -24.345  1.00  0.00
ATOM   2951  H2  WAT   971      32.800  16.387 -24.000  1.00  0.00
TER   
ATOM   2952  O   WAT   972      24.487  13.204 -21.164  1.00  0.00
ATOM   2953  H1  WAT   972      23.590  13.428 -20.917  1.00  0.00
ATOM   2954  H2  WAT   972      24.512  13.328 -22.113  1.00  0.00
TER   
ATOM   2955  O   WAT   973      23.314  10.076 -22.589  1.00  0.00
ATOM   2956  H1  WAT   973      23.175  10.948 -22.220  1.00  0.00
ATOM   2957  H2  WAT   973      22.432   9.733 -22.734  1.00  0.00
TER   
ATOM   2958  O   WAT   974      29.637  14.993 -31.282  1.00  0.00
ATOM   2959  H1  WAT   974      30.077  15.736 -31.696  1.00  0.00
ATOM   2960  H2  WAT   974      29.576  15.236 -30.358  1.00  0.00
TER   
ATOM   2961  O   WAT   975      25.112  16.018 -20.380  1.00  0.00
ATOM   2962  H1  WAT   975      25.084  16.422 -21.247  1.00  0.00
ATOM   2963  H2  WAT   975      24.949  15.089 -20.543  1.00  0.00
TER   
ATOM   2964  O   WAT   976      21.627   8.674 -32.478  1.00  0.00
ATOM   2965  H1  WAT   976      21.507   9.400 -33.090  1.00  0.00
ATOM   2966  H2  WAT   976      21.318   7.904 -32.956  1.00  0.00
TER   
ATOM   2967  O   WAT   977      19.266  11.846 -26.671  1.00  0.00
ATOM   2968  H1  WAT   977      19.344  11.980 -27.616  1.00  0.00
ATOM   2969  H2  WAT   977      19.880  11.137 -26.479  1.00  0.00
TER   
ATOM   2970  O   WAT   978      20.511  13.546 -30.261  1.00  0.00
ATOM   2971  H1  WAT   978      20.104  13.687 -31.115  1.00  0.00
ATOM   2972  H2  WAT   978      21.402  13.262 -30.464  1.00  0.00
TER   
ATOM   2973  O   WAT   979      30.329  17.695 -23.354  1.00  0.00
ATOM   2974  H1  WAT   979      30.843  17.606 -22.552  1.00  0.00
ATOM   2975  H2  WAT   979      29.486  18.041 -23.061  1.00  0.00
TER   
ATOM   2976  O   WAT   980      24.783  17.760 -32.149  1.00  0.00
ATOM   2977  H1  WAT   980      24.607  16.844 -32.362  1.00  0.00
ATOM   2978  H2  WAT   980      23.928  18.119 -31.909  1.00  0.00
TER   
ATOM   2979  O   WAT   981      31.572  17.115 -31.291  1.00  0.00
ATOM   2980  H1  WAT   981      32.027  16.334 -30.977  1.00  0.00
ATOM   2981  H2  WAT   981      31.911  17.826 -30.747  1.00  0.00
TER   
ATOM   2982  O   WAT   982      19.322  12.887 -24.132  1.00  0.00
ATOM   2983  H1  WAT   982      19.485  12.417 -24.950  1.00  0.00
ATOM   2984  H2  WAT   982      19.787  12.379 -23.467  1.00  0.00
TER   
ATOM   2985  O   WAT   983      24.094   2.018 -29.096  1.00  0.00
ATOM   2986  H1  WAT   983      23.651   2.798 -29.427  1.00  0.00
ATOM   2987  H2  WAT   983      24.652   2.341 -28.389  1.00  0.00
TER   
ATOM   2988  O   WAT   984      28.381   4.884 -23.492  1.00  0.00
ATOM   2989  H1  WAT   984      27.919   5.093 -22.680  1.00  0.00
ATOM   2990  H2  WAT   984      27.979   4.070 -23.795  1.00  0.00
TER   
ATOM   2991  O   WAT   985      33.381   6.105 -22.363  1.00  0.00
ATOM   2992  H1  WAT   985      32.531   5.806 -22.042  1.00  0.00
ATOM   2993  H2  WAT   985      33.221   6.349 -23.274  1.00  0.00
TER   
ATOM   2994  O   WAT   986      30.476   7.605 -20.263  1.00  0.00
ATOM   2995  H1  WAT   986      30.802   6.772 -20.603  1.00  0.00
ATOM   2996  H2  WAT   986      31.264   8.128 -20.115  1.00  0.00
TER   
ATOM   2997  O   WAT   987      26.131   2.562 -27.237  1.00  0.00
ATOM   2998  H1  WAT   987      26.429   3.469 -27.318  1.00  0.00
ATOM   2999  H2  WAT   987      26.680   2.074 -27.851  1.00  0.00
TER   
ATOM   3000  O   WAT   988      23.885   7.141 -31.368  1.00  0.00
ATOM   3001  H1  WAT   988      23.659   6.925 -30.463  1.00  0.00
ATOM   3002  H2  WAT   988      23.104   7.574 -31.713  1.00  0.00
TER   
ATOM   3003  O   WAT   989      31.115   7.147 -32.769  1.00  0.00
ATOM   3004  H1  WAT   989      30.516   7.871 -32.952  1.00  0.00
ATOM   3005  H2  WAT   989      31.663   7.085 -33.551  1.00  0.00
TER   
ATOM   3006  O   WAT   990      26.325   8.039 -20.702  1.00  0.00
ATOM   3007  H1  WAT   990      26.230   7.099 -20.852  1.00  0.00
ATOM   3008  H2  WAT   990      27.168   8.261 -21.097  1.00  0.00
TER   
ATOM   3009  O   WAT   991      29.721   5.784 -30.738  1.00  0.00
ATOM   3010  H1  WAT   991      30.114   6.101 -31.552  1.00  0.00
ATOM   3011  H2  WAT   991      30.083   4.905 -30.624  1.00  0.00
TER   
ATOM   3012  O   WAT   992      21.456   4.451 -22.548  1.00  0.00
ATOM   3013  H1  WAT   992      21.063   5.298 -22.341  1.00  0.00
ATOM   3014  H2  WAT   992      20.768   3.813 -22.358  1.00  0.00
TER   
ATOM   3015  O   WAT   993      28.031   4.534 -19.479  1.00  0.00
ATOM   3016  H1  WAT   993      27.341   4.342 -18.844  1.00  0.00
ATOM   3017  H2  WAT   993      28.774   4.818 -18.946  1.00  0.00
TER   
ATOM   3018  O   WAT   994      18.758   2.374 -28.515  1.00  0.00
ATOM   3019  H1  WAT   994      18.469   2.944 -27.803  1.00  0.00
ATOM   3020  H2  WAT   994      19.502   1.894 -28.152  1.00  0.00
TER   
ATOM   3021  O   WAT   995      30.307   8.374 -26.643  1.00  0.00
ATOM   3022  H1  WAT   995      29.575   8.883 -26.294  1.00  0.00
ATOM   3023  H2  WAT   995      29.909   7.557 -26.944  1.00  0.00
TER   
ATOM   3024  O   WAT   996      26.745   5.050 -28.238  1.00  0.00
ATOM   3025  H1  WAT   996      26.748   4.609 -29.088  1.00  0.00
ATOM   3026  H2  WAT   996      27.640   5.371 -28.131  1.00  0.00
TER   
ATOM   3027  O   WAT   997      22.595   4.932 -29.279  1.00  0.00
ATOM   3028  H1  WAT   997      22.255   5.410 -28.522  1.00  0.00
ATOM   3029  H2  WAT   997      21.833   4.479 -29.639  1.00  0.00
TER   
ATOM   3030  O   WAT   998      30.770   3.828 -27.231  1.00  0.00
ATOM   3031  H1  WAT   998      30.787   4.278 -26.387  1.00  0.00
ATOM   3032  H2  WAT   998      30.521   2.928 -27.018  1.00  0.00
TER   
ATOM   3033  O   WAT   999      20.896  12.262 -21.972  1.00  0.00
ATOM   3034  H1  WAT   999      20.511  11.621 -21.374  1.00  0.00
ATOM   3035  H2  WAT   999      21.207  12.966 -21.403  1.00  0.00
TER   
ATOM   3036  O   WAT  1000      27.046   9.110 -26.492  1.00  0.00
ATOM   3037  H1  WAT  1000      27.413   8.636 -25.745  1.00  0.00
ATOM   3038  H2  WAT  1000      26.856   9.984 -26.151  1.00  0.00
TER   
ATOM   3039  O   WAT  1001      19.910   3.854 -30.362  1.00  0.00
ATOM   3040  H1  WAT  1001      19.624   3.490 -29.524  1.00  0.00
ATOM   3041  H2  WAT  1001      19.847   3.122 -30.976  1.00  0.00
TER   
ATOM   3042  O   WAT  1002      24.835   8.151 -24.173  1.00  0.00
ATOM   3043  H1  WAT  1002      24.531   9.030 -23.948  1.00  0.00
ATOM   3044  H2  WAT  1002      25.790   8.211 -24.137  1.00  0.00
TER   
ATOM   3045  O   WAT  1003      23.364  12.357 -33.576  1.00  0.00
ATOM   3046  H1  WAT  1003      22.590  11.816 -33.737  1.00  0.00
ATOM   3047  H2  WAT  1003      24.093  11.837 -33.915  1.00  0.00
TER   
ATOM   3048  O   WAT  1004      29.583   2.747 -33.641  1.00  0.00
ATOM   3049  H1  WAT  1004      28.770   2.248 -33.716  1.00  0.00
ATOM   3050  H2  WAT  1004      29.390   3.587 -34.057  1.00  0.00
TER   
ATOM   3051  O   WAT  1005      29.504  11.424 -21.897  1.00  0.00
ATOM   3052  H1  WAT  1005      29.438  10.504 -22.151  1.00  0.00
ATOM   3053  H2  WAT  1005      28.875  11.522 -21.182  1.00  0.00
TER   
ATOM   3054  O   WAT  1006      23.407  12.025 -29.939  1.00  0.00
ATOM   3055  H1  WAT  1006      23.925  11.222 -29.993  1.00  0.00
ATOM   3056  H2  WAT  1006      22.956  11.963 -29.097  1.00  0.00
TER   
ATOM   3057  O   WAT  1007      20.892   8.991 -23.026  1.00  0.00
ATOM   3058  H1  WAT  1007      20.533   9.656 -22.439  1.00  0.00
ATOM   3059  H2  WAT  1007      20.597   8.159 -22.655  1.00  0.00
TER   
ATOM   3060  O   WAT  1008      24.093   9.449 -20.142  1.00  0.00
ATOM   3061  H1  WAT  1008      23.793   9.595 -21.039  1.00  0.00
ATOM   3062  H2  WAT  1008      24.864   8.890 -20.235  1.00  0.00
TER   
ATOM   3063  O   WAT  1009      29.436  14.246 -22.147  1.00  0.00
ATOM   3064  H1  WAT  1009      29.450  13.314 -22.365  1.00  0.00
ATOM   3065  H2  WAT  1009      28.729  14.332 -21.508  1.00  0.00
TER   
ATOM   3066  O   WAT  1010      31.177  12.613 -29.301  1.00  0.00
ATOM   3067  H1  WAT  1010      31.529  12.016 -29.961  1.00  0.00
ATOM   3068  H2  WAT  1010      30.293  12.287 -29.130  1.00  0.00
TER   
ATOM   3069  O   WAT  1011      27.263  13.373 -31.894  1.00  0.00
ATOM   3070  H1  WAT  1011      27.951  13.920 -31.513  1.00  0.00
ATOM   3071  H2  WAT  1011      26.477  13.917 -31.859  1.00  0.00
TER   
ATOM   3072  O   WAT  1012      26.566  10.377 -32.282  1.00  0.00
ATOM   3073  H1  WAT  1012      27.022  11.188 -32.056  1.00  0.00
ATOM   3074  H2  WAT  1012      26.215  10.060 -31.450  1.00  0.00
TER   
ATOM   3075  O   WAT  1013      28.869  15.888 -25.052  1.00  0.00
ATOM   3076  H1  WAT  1013      29.514  16.094 -24.375  1.00  0.00
ATOM   3077  H2  WAT  1013      29.232  15.127 -25.505  1.00  0.00
TER   
ATOM   3078  O   WAT  1014      22.467   0.721 -31.809  1.00  0.00
ATOM   3079  H1  WAT  1014      22.339   0.713 -30.861  1.00  0.00
ATOM   3080  H2  WAT  1014      21.644   1.059 -32.160  1.00  0.00
TER   
ATOM   3081  O   WAT  1015      30.143  13.891 -26.335  1.00  0.00
ATOM   3082  H1  WAT  1015      30.785  13.191 -26.222  1.00  0.00
ATOM   3083  H2  WAT  1015      30.668  14.671 -26.515  1.00  0.00
TER   
ATOM   3084  O   WAT  1016      31.916  14.691 -23.131  1.00  0.00
ATOM   3085  H1  WAT  1016      32.252  15.277 -22.453  1.00  0.00
ATOM   3086  H2  WAT  1016      30.996  14.560 -22.901  1.00  0.00
TER   
ATOM   3087  O   WAT  1017      19.467   2.480 -22.349  1.00  0.00
ATOM   3088  H1  WAT  1017      18.753   2.680 -21.744  1.00  0.00
ATOM   3089  H2  WAT  1017      19.886   1.704 -21.977  1.00  0.00
TER   
ATOM   3090  O   WAT  1018      19.754  16.468 -21.362  1.00  0.00
ATOM   3091  H1  WAT  1018      19.863  15.528 -21.503  1.00  0.00
ATOM   3092  H2  WAT  1018      19.102  16.734 -22.011  1.00  0.00
TER   
ATOM   3093  O   WAT  1019      27.745  14.740 -19.962  1.00  0.00
ATOM   3094  H1  WAT  1019      27.425  14.021 -19.418  1.00  0.00
ATOM   3095  H2  WAT  1019      27.071  15.415 -19.889  1.00  0.00
TER   
ATOM   3096  O   WAT  1020      30.961   4.972 -24.599  1.00  0.00
ATOM   3097  H1  WAT  1020      31.329   4.152 -24.271  1.00  0.00
ATOM   3098  H2  WAT  1020      30.100   5.033 -24.183  1.00  0.00
TER   
ATOM   3099  O   WAT  1021      26.295   6.207 -32.374  1.00  0.00
ATOM   3100  H1  WAT  1021      25.587   6.675 -31.933  1.00  0.00
ATOM   3101  H2  WAT  1021      26.580   5.549 -31.740  1.00  0.00
TER   
ATOM   3102  O   WAT  1022      27.921   7.626 -24.375  1.00  0.00
ATOM   3103  H1  WAT  1022      28.419   8.101 -23.710  1.00  0.00
ATOM   3104  H2  WAT  1022      28.063   6.703 -24.168  1.00  0.00
TER   
ATOM   3105  O   WAT  1023      30.327   2.932 -30.935  1.00  0.00
ATOM   3106  H1  WAT  1023      30.204   2.950 -31.884  1.00  0.00
ATOM   3107  H2  WAT  1023      31.275   2.980 -30.815  1.00  0.00
TER   
ATOM   3108  O   WAT  1024      27.414  18.167 -31.662  1.00  0.00
ATOM   3109  H1  WAT  1024      27.669  18.129 -32.584  1.00  0.00
ATOM   3110  H2  WAT  1024      26.466  18.041 -31.669  1.00  0.00
TER   
ATOM   3111  O   WAT  1025      22.894  18.351 -28.739  1.00  0.00
ATOM   3112  H1  WAT  1025      23.630  17.802 -28.468  1.00  0.00
ATOM   3113  H2  WAT  1025      23.278  19.216 -28.878  1.00  0.00
TER   
ATOM   3114  O   WAT  1026      19.779  14.418 -32.865  1.00  0.00
ATOM   3115  H1  WAT  1026      18.853  14.660 -32.874  1.00  0.00
ATOM   3116  H2  WAT  1026      20.244  15.245 -32.986  1.00  0.00
TER   
ATOM   3117  O   WAT  1027      21.900  17.535 -19.550  1.00  0.00
ATOM   3118  H1  WAT  1027      22.701  17.856 -19.137  1.00  0.00
ATOM   3119  H2  WAT  1027      21.385  17.175 -18.828  1.00  0.00
TER   
ATOM   3120  O   WAT  1028      30.736  13.643 -19.603  1.00  0.00
ATOM   3121  H1  WAT  1028      30.130  13.666 -20.343  1.00  0.00
ATOM   3122  H2  WAT  1028      30.432  12.911 -19.066  1.00  0.00
TER   
ATOM   3123  O   WAT  1029      32.166  17.371 -20.992  1.00  0.00
ATOM   3124  H1  WAT  1029      33.118  17.287 -21.042  1.00  0.00
ATOM   3125  H2  WAT  1029      32.019  18.035 -20.318  1.00  0.00
TER   
ATOM   3126  O   WAT  1030      19.620  10.022 -20.607  1.00  0.00
ATOM   3127  H1  WAT  1030      20.124   9.443 -20.035  1.00  0.00
ATOM   3128  H2  WAT  1030      18.880  10.306 -20.069  1.00  0.00
TER   
ATOM   3129  O   WAT  1031      26.673  11.430 -21.073  1.00  0.00
ATOM   3130  H1  WAT  1031      25.908  11.998 -21.158  1.00  0.00
ATOM   3131  H2  WAT  1031      26.855  11.137 -21.966  1.00  0.00
TER   
ATOM   3132  O   WAT  1032      21.652   8.165 -19.712  1.00  0.00
ATOM   3133  H1  WAT  1032      21.692   7.867 -18.803  1.00  0.00
ATOM   3134  H2  WAT  1032      22.506   8.566 -19.871  1.00  0.00
TER   
ATOM   3135  O   WAT  1033      23.592   6.745 -21.744  1.00  0.00
ATOM   3136  H1  WAT  1033      23.062   6.254 -22.372  1.00  0.00
ATOM   3137  H2  WAT  1033      24.261   7.173 -22.278  1.00  0.00
TER   
ATOM   3138  O   WAT  1034      32.490  11.212 -21.980  1.00  0.00
ATOM   3139  H1  WAT  1034      32.904  11.366 -21.131  1.00  0.00
ATOM   3140  H2  WAT  1034      31.555  11.337 -21.817  1.00  0.00
TER   
ATOM   3141  O   WAT  1035      32.963   8.551 -19.976  1.00  0.00
ATOM   3142  H1  WAT  1035      33.545   7.796 -20.064  1.00  0.00
ATOM   3143  H2  WAT  1035      33.139   9.082 -20.753  1.00  0.00
TER   
ATOM   3144  O   WAT  1036      24.080   3.711 -21.664  1.00  0.00
ATOM   3145  H1  WAT  1036      23.985   3.093 -22.389  1.00  0.00
ATOM   3146  H2  WAT  1036      23.499   4.438 -21.891  1.00  0.00
TER   
ATOM   3147  O   WAT  1037      26.846   2.268 -24.632  1.00  0.00
ATOM   3148  H1  WAT  1037      26.398   2.291 -25.477  1.00  0.00
ATOM   3149  H2  WAT  1037      26.212   1.870 -24.035  1.00  0.00
TER   
ATOM   3150  O   WAT  1038      27.252  11.164 -24.010  1.00  0.00
ATOM   3151  H1  WAT  1038      27.671  12.007 -24.183  1.00  0.00
ATOM   3152  H2  WAT  1038      26.333  11.301 -24.240  1.00  0.00
TER   
ATOM   3153  O   WAT  1039      29.588   8.895 -22.627  1.00  0.00
ATOM   3154  H1  WAT  1039      29.708   8.299 -21.887  1.00  0.00
ATOM   3155  H2  WAT  1039      30.448   8.932 -23.046  1.00  0.00
TER   
ATOM   3156  O   WAT  1040      31.927   9.449 -24.050  1.00  0.00
ATOM   3157  H1  WAT  1040      31.401   9.973 -24.654  1.00  0.00
ATOM   3158  H2  WAT  1040      32.270  10.082 -23.419  1.00  0.00
TER   
ATOM   3159  O   WAT  1041      25.103  17.469 -22.895  1.00  0.00
ATOM   3160  H1  WAT  1041      24.565  18.194 -23.214  1.00  0.00
ATOM   3161  H2  WAT  1041      25.356  16.992 -23.685  1.00  0.00
TER   
ATOM   3162  O   WAT  1042      26.355   5.437 -21.369  1.00  0.00
ATOM   3163  H1  WAT  1042      26.945   5.129 -20.681  1.00  0.00
ATOM   3164  H2  WAT  1042      25.537   4.965 -21.213  1.00  0.00
TER   
ATOM   3165  O   WAT  1043      31.174   5.054 -21.136  1.00  0.00
ATOM   3166  H1  WAT  1043      30.486   4.392 -21.201  1.00  0.00
ATOM   3167  H2  WAT  1043      31.895   4.608 -20.691  1.00  0.00
TER   
ATOM   3168  O   WAT  1044      27.959  18.704 -22.636  1.00  0.00
ATOM   3169  H1  WAT  1044      27.885  19.608 -22.329  1.00  0.00
ATOM   3170  H2  WAT  1044      27.057  18.385 -22.664  1.00  0.00
TER   
ATOM   3171  O   WAT  1045      19.362  16.032 -29.333  1.00  0.00
ATOM   3172  H1  WAT  1045      19.692  15.164 -29.565  1.00  0.00
ATOM   3173  H2  WAT  1045      19.791  16.237 -28.502  1.00  0.00
TER   
ATOM   3174  O   WAT  1046      23.958  14.362 -31.672  1.00  0.00
ATOM   3175  H1  WAT  1046      23.657  14.239 -30.772  1.00  0.00
ATOM   3176  H2  WAT  1046      23.851  13.503 -32.081  1.00  0.00
TER   
ATOM   3177  O   WAT  1047      19.851  16.899 -26.594  1.00  0.00
ATOM   3178  H1  WAT  1047      19.414  17.079 -25.762  1.00  0.00
ATOM   3179  H2  WAT  1047      20.418  17.656 -26.736  1.00  0.00
TER   
ATOM   3180  O   WAT  1048      19.683   9.411 -30.236  1.00  0.00
ATOM   3181  H1  WAT  1048      19.028   9.142 -30.880  1.00  0.00
ATOM   3182  H2  WAT  1048      20.521   9.301 -30.685  1.00  0.00
TER   
ATOM   3183  O   WAT  1049      20.721   9.796 -25.695  1.00  0.00
ATOM   3184  H1  WAT  1049      21.088   9.709 -24.816  1.00  0.00
ATOM   3185  H2  WAT  1049      20.152   9.033 -25.795  1.00  0.00
TER   
ATOM   3186  O   WAT  1050      20.272   6.707 -21.789  1.00  0.00
ATOM   3187  H1  WAT  1050      19.378   6.673 -21.450  1.00  0.00
ATOM   3188  H2  WAT  1050      20.812   6.905 -21.024  1.00  0.00
TER   
ATOM   3189  O   WAT  1051      20.776   0.982 -27.441  1.00  0.00
ATOM   3190  H1  WAT  1051      21.424   0.431 -27.882  1.00  0.00
ATOM   3191  H2  WAT  1051      21.196   1.236 -26.619  1.00  0.00
TER   
ATOM   3192  O   WAT  1052      20.529   1.137 -24.699  1.00  0.00
ATOM   3193  H1  WAT  1052      20.181   1.594 -23.933  1.00  0.00
ATOM   3194  H2  WAT  1052      20.198   0.243 -24.616  1.00  0.00
TER   
ATOM   3195  O   WAT  1053      22.136  14.309 -20.533  1.00  0.00
ATOM   3196  H1  WAT  1053      22.093  13.938 -19.652  1.00  0.00
ATOM   3197  H2  WAT  1053      22.267  15.247 -20.393  1.00  0.00
TER   
ATOM   3198  O   WAT  1054      25.836  15.865 -24.932  1.00  0.00
ATOM   3199  H1  WAT  1054      25.596  16.133 -25.819  1.00  0.00
ATOM   3200  H2  WAT  1054      26.777  16.036 -24.877  1.00  0.00
TER   
ATOM   3201  O   WAT  1055      28.042   2.328 -21.177  1.00  0.00
ATOM   3202  H1  WAT  1055      27.981   2.921 -20.427  1.00  0.00
ATOM   3203  H2  WAT  1055      28.982   2.221 -21.322  1.00  0.00
TER   
ATOM   3204  O   WAT  1056      30.679   1.985 -21.537  1.00  0.00
ATOM   3205  H1  WAT  1056      31.293   2.303 -22.199  1.00  0.00
ATOM   3206  H2  WAT  1056      31.224   1.500 -20.918  1.00  0.00
TER   
ATOM   3207  O   WAT  1057      21.201   0.665 -21.423  1.00  0.00
ATOM   3208  H1  WAT  1057      21.750   0.484 -22.187  1.00  0.00
ATOM   3209  H2  WAT  1057      21.267  -0.126 -20.888  1.00  0.00
TER   
ATOM   3210  O   WAT  1058      21.975  17.255 -23.413  1.00  0.00
ATOM   3211  H1  WAT  1058      21.381  17.124 -22.674  1.00  0.00
ATOM   3212  H2  WAT  1058      21.967  16.419 -23.879  1.00  0.00
TER   
ATOM   3213  O   WAT  1059      31.420   0.549 -25.210  1.00  0.00
ATOM   3214  H1  WAT  1059      30.546   0.882 -25.413  1.00  0.00
ATOM   3215  H2  WAT  1059      31.311   0.076 -24.385  1.00  0.00
TER   
ATOM   3216  O   WAT  1060      32.327   2.756 -23.826  1.00  0.00
ATOM   3217  H1  WAT  1060      31.999   1.941 -24.206  1.00  0.00
ATOM   3218  H2  WAT  1060      33.276   2.713 -23.950  1.00  0.00
TER   
ATOM   3219  O   WAT  1061      21.606  14.621 -24.463  1.00  0.00
ATOM   3220  H1  WAT  1061      20.879  14.002 -24.530  1.00  0.00
ATOM   3221  H2  WAT  1061      21.667  15.015 -25.333  1.00  0.00
TER   
ATOM   3222  O   WAT  1062      25.210  16.836 -27.678  1.00  0.00
ATOM   3223  H1  WAT  1062      25.727  16.224 -28.203  1.00  0.00
ATOM   3224  H2  WAT  1062      25.860  17.339 -27.187  1.00  0.00
TER   
ATOM   3225  O   WAT  1063      27.950  17.727 -26.851  1.00  0.00
ATOM   3226  H1  WAT  1063      28.238  17.472 -27.727  1.00  0.00
ATOM   3227  H2  WAT  1063      28.462  17.174 -26.260  1.00  0.00
TER   
ATOM   3228  O   WAT  1064      29.168   1.466 -26.271  1.00  0.00
ATOM   3229  H1  WAT  1064      28.385   1.940 -25.991  1.00  0.00
ATOM   3230  H2  WAT  1064      28.874   0.561 -26.380  1.00  0.00
TER   
ATOM   3231  O   WAT  1065      19.889  17.939 -31.253  1.00  0.00
ATOM   3232  H1  WAT  1065      19.721  17.306 -30.555  1.00  0.00
ATOM   3233  H2  WAT  1065      19.022  18.145 -31.604  1.00  0.00
TER   
ATOM   3234  O   WAT  1066      27.053   3.884 -30.760  1.00  0.00
ATOM   3235  H1  WAT  1066      26.240   3.510 -31.100  1.00  0.00
ATOM   3236  H2  WAT  1066      27.557   3.129 -30.457  1.00  0.00
TER   
ATOM   3237  O   WAT  1067      31.555   0.548 -29.521  1.00  0.00
ATOM   3238  H1  WAT  1067      32.158   1.121 -29.046  1.00  0.00
ATOM   3239  H2  WAT  1067      30.815   1.112 -29.744  1.00  0.00
TER   
ATOM   3240  O   WAT  1068      25.078   2.034 -32.155  1.00  0.00
ATOM   3241  H1  WAT  1068      24.448   1.333 -31.988  1.00  0.00
ATOM   3242  H2  WAT  1068      24.538   2.795 -32.372  1.00  0.00
TER   
ATOM   3243  O   WAT  1069      28.017  18.648 -19.484  1.00  0.00
ATOM   3244  H1  WAT  1069      28.944  18.413 -19.440  1.00  0.00
ATOM   3245  H2  WAT  1069      28.002  19.475 -19.965  1.00  0.00
TER   
ATOM   3246  O   WAT  1070      25.203   1.313 -19.720  1.00  0.00
ATOM   3247  H1  WAT  1070      24.922   1.816 -20.484  1.00  0.00
ATOM   3248  H2  WAT  1070      25.585   0.515 -20.086  1.00  0.00
TER   
ATOM   3249  O   WAT  1071      31.805   0.728 -19.142  1.00  0.00
ATOM   3250  H1  WAT  1071      31.692   1.047 -18.247  1.00  0.00
ATOM   3251  H2  WAT  1071      32.622   1.129 -19.438  1.00  0.00
TER   
ATOM   3252  O   WAT  1072      30.711 -10.027  26.319  1.00  0.00
ATOM   3253  H1  WAT  1072      30.630 -10.942  26.048  1.00  0.00
ATOM   3254  H2  WAT  1072      30.297  -9.530  25.613  1.00  0.00
TER   
ATOM   3255  O   WAT  1073      28.843  -8.249  28.200  1.00  0.00
ATOM   3256  H1  WAT  1073      28.067  -8.729  28.490  1.00  0.00
ATOM   3257  H2  WAT  1073      29.494  -8.929  28.026  1.00  0.00
TER   
ATOM   3258  O   WAT  1074      22.859  -7.937  29.078  1.00  0.00
ATOM   3259  H1  WAT  1074      22.028  -8.192  29.477  1.00  0.00
ATOM   3260  H2  WAT  1074      23.467  -7.866  29.813  1.00  0.00
TER   
ATOM   3261  O   WAT  1075      32.863  -3.843  26.980  1.00  0.00
ATOM   3262  H1  WAT  1075      32.402  -4.614  27.309  1.00  0.00
ATOM   3263  H2  WAT  1075      33.676  -3.817  27.485  1.00  0.00
TER   
ATOM   3264  O   WAT  1076      22.839  -3.903  29.273  1.00  0.00
ATOM   3265  H1  WAT  1076      23.142  -4.793  29.094  1.00  0.00
ATOM   3266  H2  WAT  1076      23.584  -3.346  29.046  1.00  0.00
TER   
ATOM   3267  O   WAT  1077      21.268 -12.977  22.862  1.00  0.00
ATOM   3268  H1  WAT  1077      20.380 -12.635  22.760  1.00  0.00
ATOM   3269  H2  WAT  1077      21.553 -13.177  21.970  1.00  0.00
TER   
ATOM   3270  O   WAT  1078      19.232 -10.376  28.746  1.00  0.00
ATOM   3271  H1  WAT  1078      19.803 -11.144  28.746  1.00  0.00
ATOM   3272  H2  WAT  1078      19.232 -10.078  27.837  1.00  0.00
TER   
ATOM   3273  O   WAT  1079      29.090  -1.557  26.600  1.00  0.00
ATOM   3274  H1  WAT  1079      28.471  -1.102  26.030  1.00  0.00
ATOM   3275  H2  WAT  1079      29.945  -1.402  26.199  1.00  0.00
TER   
ATOM   3276  O   WAT  1080      28.284  -5.573  28.207  1.00  0.00
ATOM   3277  H1  WAT  1080      28.214  -6.515  28.046  1.00  0.00
ATOM   3278  H2  WAT  1080      29.046  -5.483  28.779  1.00  0.00
TER   
ATOM   3279  O   WAT  1081      20.474 -14.968  30.533  1.00  0.00
ATOM   3280  H1  WAT  1081      20.294 -15.865  30.813  1.00  0.00
ATOM   3281  H2  WAT  1081      20.072 -14.421  31.207  1.00  0.00
TER   
ATOM   3282  O   WAT  1082      29.314 -12.766  28.434  1.00  0.00
ATOM   3283  H1  WAT  1082      29.691 -13.639  28.321  1.00  0.00
ATOM   3284  H2  WAT  1082      29.216 -12.431  27.543  1.00  0.00
TER   
ATOM   3285  O   WAT  1083      23.445 -14.394  23.896  1.00  0.00
ATOM   3286  H1  WAT  1083      23.551 -13.494  24.203  1.00  0.00
ATOM   3287  H2  WAT  1083      22.534 -14.442  23.605  1.00  0.00
TER   
ATOM   3288  O   WAT  1084      21.093 -12.472  29.141  1.00  0.00
ATOM   3289  H1  WAT  1084      21.774 -12.208  29.760  1.00  0.00
ATOM   3290  H2  WAT  1084      20.778 -13.312  29.475  1.00  0.00
TER   
ATOM   3291  O   WAT  1085      25.285 -11.425  28.228  1.00  0.00
ATOM   3292  H1  WAT  1085      25.793 -10.927  28.869  1.00  0.00
ATOM   3293  H2  WAT  1085      25.817 -12.202  28.052  1.00  0.00
TER   
ATOM   3294  O   WAT  1086      23.569 -16.785  32.495  1.00  0.00
ATOM   3295  H1  WAT  1086      23.571 -16.268  31.689  1.00  0.00
ATOM   3296  H2  WAT  1086      22.739 -17.262  32.472  1.00  0.00
TER   
ATOM   3297  O   WAT  1087      29.956  -6.673  23.994  1.00  0.00
ATOM   3298  H1  WAT  1087      29.338  -6.209  23.430  1.00  0.00
ATOM   3299  H2  WAT  1087      30.468  -5.981  24.411  1.00  0.00
TER   
ATOM   3300  O   WAT  1088      24.819  -7.146  30.672  1.00  0.00
ATOM   3301  H1  WAT  1088      24.486  -6.519  31.314  1.00  0.00
ATOM   3302  H2  WAT  1088      24.996  -6.620  29.892  1.00  0.00
TER   
ATOM   3303  O   WAT  1089      33.333 -13.331  28.140  1.00  0.00
ATOM   3304  H1  WAT  1089      32.628 -13.043  28.720  1.00  0.00
ATOM   3305  H2  WAT  1089      33.694 -12.521  27.780  1.00  0.00
TER   
ATOM   3306  O   WAT  1090      23.250 -15.074  30.502  1.00  0.00
ATOM   3307  H1  WAT  1090      23.592 -14.230  30.207  1.00  0.00
ATOM   3308  H2  WAT  1090      22.312 -14.926  30.618  1.00  0.00
TER   
ATOM   3309  O   WAT  1091      24.031  -5.178  32.487  1.00  0.00
ATOM   3310  H1  WAT  1091      24.649  -4.503  32.205  1.00  0.00
ATOM   3311  H2  WAT  1091      23.170  -4.769  32.396  1.00  0.00
TER   
ATOM   3312  O   WAT  1092      19.324  -5.988  21.368  1.00  0.00
ATOM   3313  H1  WAT  1092      18.947  -5.499  20.636  1.00  0.00
ATOM   3314  H2  WAT  1092      19.582  -5.315  21.998  1.00  0.00
TER   
ATOM   3315  O   WAT  1093      26.933 -17.586  26.826  1.00  0.00
ATOM   3316  H1  WAT  1093      27.241 -18.141  26.110  1.00  0.00
ATOM   3317  H2  WAT  1093      26.003 -17.452  26.643  1.00  0.00
TER   
ATOM   3318  O   WAT  1094      32.485  -1.869  29.117  1.00  0.00
ATOM   3319  H1  WAT  1094      32.497  -2.273  28.249  1.00  0.00
ATOM   3320  H2  WAT  1094      31.932  -1.095  29.013  1.00  0.00
TER   
ATOM   3321  O   WAT  1095      31.883  -6.966  30.445  1.00  0.00
ATOM   3322  H1  WAT  1095      32.300  -7.180  29.610  1.00  0.00
ATOM   3323  H2  WAT  1095      32.607  -6.709  31.016  1.00  0.00
TER   
ATOM   3324  O   WAT  1096      29.321  -9.521  23.562  1.00  0.00
ATOM   3325  H1  WAT  1096      28.394  -9.588  23.791  1.00  0.00
ATOM   3326  H2  WAT  1096      29.474  -8.583  23.448  1.00  0.00
TER   
ATOM   3327  O   WAT  1097      29.308 -13.250  20.559  1.00  0.00
ATOM   3328  H1  WAT  1097      28.369 -13.088  20.644  1.00  0.00
ATOM   3329  H2  WAT  1097      29.627 -12.531  20.012  1.00  0.00
TER   
ATOM   3330  O   WAT  1098      33.351  -7.959  24.066  1.00  0.00
ATOM   3331  H1  WAT  1098      32.732  -8.297  23.418  1.00  0.00
ATOM   3332  H2  WAT  1098      33.333  -8.603  24.774  1.00  0.00
TER   
ATOM   3333  O   WAT  1099      32.794 -11.781  31.482  1.00  0.00
ATOM   3334  H1  WAT  1099      32.381 -10.955  31.736  1.00  0.00
ATOM   3335  H2  WAT  1099      32.061 -12.366  31.290  1.00  0.00
TER   
ATOM   3336  O   WAT  1100      24.927  -8.995  26.344  1.00  0.00
ATOM   3337  H1  WAT  1100      24.523  -9.707  25.849  1.00  0.00
ATOM   3338  H2  WAT  1100      25.013  -9.340  27.233  1.00  0.00
TER   
ATOM   3339  O   WAT  1101      25.395  -5.308  28.508  1.00  0.00
ATOM   3340  H1  WAT  1101      25.098  -5.914  27.829  1.00  0.00
ATOM   3341  H2  WAT  1101      26.345  -5.270  28.397  1.00  0.00
TER   
ATOM   3342  O   WAT  1102      23.640 -12.221  30.124  1.00  0.00
ATOM   3343  H1  WAT  1102      24.191 -12.111  29.349  1.00  0.00
ATOM   3344  H2  WAT  1102      24.154 -11.847  30.839  1.00  0.00
TER   
ATOM   3345  O   WAT  1103      33.484  -1.735  32.170  1.00  0.00
ATOM   3346  H1  WAT  1103      33.007  -0.928  31.978  1.00  0.00
ATOM   3347  H2  WAT  1103      32.800  -2.387  32.323  1.00  0.00
TER   
ATOM   3348  O   WAT  1104      31.528  -8.721  21.073  1.00  0.00
ATOM   3349  H1  WAT  1104      31.967  -9.558  20.927  1.00  0.00
ATOM   3350  H2  WAT  1104      32.240  -8.088  21.159  1.00  0.00
TER   
ATOM   3351  O   WAT  1105      29.637  -3.781  25.041  1.00  0.00
ATOM   3352  H1  WAT  1105      30.077  -3.039  24.627  1.00  0.00
ATOM   3353  H2  WAT  1105      29.576  -3.538  25.965  1.00  0.00
TER   
ATOM   3354  O   WAT  1106      21.627 -10.100  23.845  1.00  0.00
ATOM   3355  H1  WAT  1106      21.507  -9.374  23.233  1.00  0.00
ATOM   3356  H2  WAT  1106      21.318 -10.870  23.368  1.00  0.00
TER   
ATOM   3357  O   WAT  1107      19.266  -6.929  29.652  1.00  0.00
ATOM   3358  H1  WAT  1107      19.344  -6.794  28.707  1.00  0.00
ATOM   3359  H2  WAT  1107      19.880  -7.637  29.844  1.00  0.00
TER   
ATOM   3360  O   WAT  1108      20.511  -5.229  26.062  1.00  0.00
ATOM   3361  H1  WAT  1108      20.104  -5.087  25.208  1.00  0.00
ATOM   3362  H2  WAT  1108      21.402  -5.513  25.859  1.00  0.00
TER   
ATOM   3363  O   WAT  1109      32.304  -0.794  22.397  1.00  0.00
ATOM   3364  H1  WAT  1109      32.144  -1.084  23.296  1.00  0.00
ATOM   3365  H2  WAT  1109      32.139  -1.570  21.862  1.00  0.00
TER   
ATOM   3366  O   WAT  1110      24.783  -1.014  24.174  1.00  0.00
ATOM   3367  H1  WAT  1110      24.607  -1.931  23.961  1.00  0.00
ATOM   3368  H2  WAT  1110      23.928  -0.655  24.414  1.00  0.00
TER   
ATOM   3369  O   WAT  1111      32.007  -3.285  20.957  1.00  0.00
ATOM   3370  H1  WAT  1111      31.313  -3.288  20.297  1.00  0.00
ATOM   3371  H2  WAT  1111      32.749  -3.709  20.527  1.00  0.00
TER   
ATOM   3372  O   WAT  1112      31.572  -1.659  25.032  1.00  0.00
ATOM   3373  H1  WAT  1112      32.027  -2.440  25.346  1.00  0.00
ATOM   3374  H2  WAT  1112      31.911  -0.948  25.576  1.00  0.00
TER   
ATOM   3375  O   WAT  1113      19.322  -5.887  32.191  1.00  0.00
ATOM   3376  H1  WAT  1113      19.485  -6.357  31.373  1.00  0.00
ATOM   3377  H2  WAT  1113      19.787  -6.395  32.856  1.00  0.00
TER   
ATOM   3378  O   WAT  1114      24.094 -16.757  27.227  1.00  0.00
ATOM   3379  H1  WAT  1114      23.651 -15.976  26.896  1.00  0.00
ATOM   3380  H2  WAT  1114      24.652 -16.434  27.934  1.00  0.00
TER   
ATOM   3381  O   WAT  1115      28.381 -13.890  32.831  1.00  0.00
ATOM   3382  H1  WAT  1115      27.919 -13.682  33.643  1.00  0.00
ATOM   3383  H2  WAT  1115      27.979 -14.704  32.528  1.00  0.00
TER   
ATOM   3384  O   WAT  1116      27.210 -17.136  22.108  1.00  0.00
ATOM   3385  H1  WAT  1116      26.585 -17.140  22.833  1.00  0.00
ATOM   3386  H2  WAT  1116      27.123 -18.003  21.711  1.00  0.00
TER   
ATOM   3387  O   WAT  1117      26.131 -16.212  29.086  1.00  0.00
ATOM   3388  H1  WAT  1117      26.429 -15.306  29.005  1.00  0.00
ATOM   3389  H2  WAT  1117      26.680 -16.700  28.472  1.00  0.00
TER   
ATOM   3390  O   WAT  1118      23.885 -11.633  24.955  1.00  0.00
ATOM   3391  H1  WAT  1118      23.659 -11.850  25.860  1.00  0.00
ATOM   3392  H2  WAT  1118      23.104 -11.201  24.610  1.00  0.00
TER   
ATOM   3393  O   WAT  1119      31.115 -11.627  23.554  1.00  0.00
ATOM   3394  H1  WAT  1119      30.516 -10.904  23.371  1.00  0.00
ATOM   3395  H2  WAT  1119      31.663 -11.689  22.772  1.00  0.00
TER   
ATOM   3396  O   WAT  1120      29.721 -12.991  25.585  1.00  0.00
ATOM   3397  H1  WAT  1120      30.114 -12.674  24.771  1.00  0.00
ATOM   3398  H2  WAT  1120      30.083 -13.870  25.699  1.00  0.00
TER   
ATOM   3399  O   WAT  1121      18.758 -16.401  27.808  1.00  0.00
ATOM   3400  H1  WAT  1121      18.469 -15.830  28.520  1.00  0.00
ATOM   3401  H2  WAT  1121      19.502 -16.880  28.171  1.00  0.00
TER   
ATOM   3402  O   WAT  1122      18.945 -12.459  19.018  1.00  0.00
ATOM   3403  H1  WAT  1122      18.862 -11.516  19.159  1.00  0.00
ATOM   3404  H2  WAT  1122      18.593 -12.601  18.139  1.00  0.00
TER   
ATOM   3405  O   WAT  1123      30.307 -10.400  29.680  1.00  0.00
ATOM   3406  H1  WAT  1123      29.575  -9.892  30.029  1.00  0.00
ATOM   3407  H2  WAT  1123      29.909 -11.217  29.379  1.00  0.00
TER   
ATOM   3408  O   WAT  1124      26.745 -13.725  28.085  1.00  0.00
ATOM   3409  H1  WAT  1124      26.748 -14.166  27.235  1.00  0.00
ATOM   3410  H2  WAT  1124      27.640 -13.403  28.192  1.00  0.00
TER   
ATOM   3411  O   WAT  1125      22.595 -13.842  27.044  1.00  0.00
ATOM   3412  H1  WAT  1125      22.255 -13.365  27.801  1.00  0.00
ATOM   3413  H2  WAT  1125      21.833 -14.296  26.684  1.00  0.00
TER   
ATOM   3414  O   WAT  1126      26.807 -12.724  21.076  1.00  0.00
ATOM   3415  H1  WAT  1126      26.928 -12.765  22.024  1.00  0.00
ATOM   3416  H2  WAT  1126      26.422 -11.861  20.920  1.00  0.00
TER   
ATOM   3417  O   WAT  1127      30.770 -14.947  29.092  1.00  0.00
ATOM   3418  H1  WAT  1127      30.787 -14.496  29.936  1.00  0.00
ATOM   3419  H2  WAT  1127      30.521 -15.846  29.305  1.00  0.00
TER   
ATOM   3420  O   WAT  1128      25.819 -10.413  20.474  1.00  0.00
ATOM   3421  H1  WAT  1128      25.251 -10.862  19.848  1.00  0.00
ATOM   3422  H2  WAT  1128      26.528 -10.054  19.940  1.00  0.00
TER   
ATOM   3423  O   WAT  1129      27.046  -9.665  29.831  1.00  0.00
ATOM   3424  H1  WAT  1129      27.413 -10.139  30.578  1.00  0.00
ATOM   3425  H2  WAT  1129      26.856  -8.790  30.172  1.00  0.00
TER   
ATOM   3426  O   WAT  1130      19.910 -14.920  25.961  1.00  0.00
ATOM   3427  H1  WAT  1130      19.624 -15.285  26.799  1.00  0.00
ATOM   3428  H2  WAT  1130      19.847 -15.652  25.347  1.00  0.00
TER   
ATOM   3429  O   WAT  1131      24.835 -10.624  32.150  1.00  0.00
ATOM   3430  H1  WAT  1131      24.531  -9.745  32.375  1.00  0.00
ATOM   3431  H2  WAT  1131      25.790 -10.564  32.186  1.00  0.00
TER   
ATOM   3432  O   WAT  1132      23.364  -6.418  22.747  1.00  0.00
ATOM   3433  H1  WAT  1132      22.590  -6.958  22.586  1.00  0.00
ATOM   3434  H2  WAT  1132      24.093  -6.937  22.408  1.00  0.00
TER   
ATOM   3435  O   WAT  1133      29.583 -16.027  22.682  1.00  0.00
ATOM   3436  H1  WAT  1133      28.770 -16.526  22.607  1.00  0.00
ATOM   3437  H2  WAT  1133      29.390 -15.187  22.266  1.00  0.00
TER   
ATOM   3438  O   WAT  1134      32.298 -11.655  20.978  1.00  0.00
ATOM   3439  H1  WAT  1134      33.186 -11.344  20.804  1.00  0.00
ATOM   3440  H2  WAT  1134      32.269 -12.528  20.586  1.00  0.00
TER   
ATOM   3441  O   WAT  1135      23.407  -6.750  26.384  1.00  0.00
ATOM   3442  H1  WAT  1135      23.925  -7.553  26.330  1.00  0.00
ATOM   3443  H2  WAT  1135      22.956  -6.812  27.226  1.00  0.00
TER   
ATOM   3444  O   WAT  1136      28.294  -5.483  21.657  1.00  0.00
ATOM   3445  H1  WAT  1136      28.636  -4.739  21.162  1.00  0.00
ATOM   3446  H2  WAT  1136      27.466  -5.170  22.020  1.00  0.00
TER   
ATOM   3447  O   WAT  1137      31.177  -6.161  27.022  1.00  0.00
ATOM   3448  H1  WAT  1137      31.529  -6.759  26.362  1.00  0.00
ATOM   3449  H2  WAT  1137      30.293  -6.487  27.193  1.00  0.00
TER   
ATOM   3450  O   WAT  1138      27.263  -5.402  24.429  1.00  0.00
ATOM   3451  H1  WAT  1138      27.951  -4.855  24.810  1.00  0.00
ATOM   3452  H2  WAT  1138      26.477  -4.858  24.464  1.00  0.00
TER   
ATOM   3453  O   WAT  1139      19.403  -9.784  19.921  1.00  0.00
ATOM   3454  H1  WAT  1139      20.272  -9.502  20.204  1.00  0.00
ATOM   3455  H2  WAT  1139      18.912  -8.971  19.805  1.00  0.00
TER   
ATOM   3456  O   WAT  1140      26.566  -8.397  24.041  1.00  0.00
ATOM   3457  H1  WAT  1140      27.022  -7.586  24.267  1.00  0.00
ATOM   3458  H2  WAT  1140      26.215  -8.715  24.873  1.00  0.00
TER   
ATOM   3459  O   WAT  1141      28.869  -2.886  31.271  1.00  0.00
ATOM   3460  H1  WAT  1141      29.514  -2.680  31.948  1.00  0.00
ATOM   3461  H2  WAT  1141      29.232  -3.648  30.818  1.00  0.00
TER   
ATOM   3462  O   WAT  1142      22.467 -18.053  24.514  1.00  0.00
ATOM   3463  H1  WAT  1142      22.339 -18.061  25.462  1.00  0.00
ATOM   3464  H2  WAT  1142      21.644 -17.715  24.163  1.00  0.00
TER   
ATOM   3465  O   WAT  1143      30.143  -4.883  29.988  1.00  0.00
ATOM   3466  H1  WAT  1143      30.785  -5.584  30.102  1.00  0.00
ATOM   3467  H2  WAT  1143      30.668  -4.103  29.808  1.00  0.00
TER   
ATOM   3468  O   WAT  1144      19.770  -0.572  20.487  1.00  0.00
ATOM   3469  H1  WAT  1144      20.130   0.027  19.832  1.00  0.00
ATOM   3470  H2  WAT  1144      19.629  -0.026  21.260  1.00  0.00
TER   
ATOM   3471  O   WAT  1145      25.787  -3.188  21.304  1.00  0.00
ATOM   3472  H1  WAT  1145      25.778  -2.456  20.688  1.00  0.00
ATOM   3473  H2  WAT  1145      24.866  -3.435  21.397  1.00  0.00
TER   
ATOM   3474  O   WAT  1146      21.387  -7.967  22.049  1.00  0.00
ATOM   3475  H1  WAT  1146      20.780  -7.227  22.058  1.00  0.00
ATOM   3476  H2  WAT  1146      21.862  -7.877  21.223  1.00  0.00
TER   
ATOM   3477  O   WAT  1147      30.961 -13.802  31.724  1.00  0.00
ATOM   3478  H1  WAT  1147      31.329 -14.622  32.052  1.00  0.00
ATOM   3479  H2  WAT  1147      30.100 -13.742  32.140  1.00  0.00
TER   
ATOM   3480  O   WAT  1148      28.773  -3.126  19.967  1.00  0.00
ATOM   3481  H1  WAT  1148      28.874  -3.329  19.037  1.00  0.00
ATOM   3482  H2  WAT  1148      27.873  -3.380  20.171  1.00  0.00
TER   
ATOM   3483  O   WAT  1149      26.295 -12.568  23.949  1.00  0.00
ATOM   3484  H1  WAT  1149      25.587 -12.099  24.390  1.00  0.00
ATOM   3485  H2  WAT  1149      26.580 -13.225  24.583  1.00  0.00
TER   
ATOM   3486  O   WAT  1150      27.921 -11.148  31.948  1.00  0.00
ATOM   3487  H1  WAT  1150      28.419 -10.673  32.613  1.00  0.00
ATOM   3488  H2  WAT  1150      28.063 -12.072  32.155  1.00  0.00
TER   
ATOM   3489  O   WAT  1151      30.327 -15.843  25.389  1.00  0.00
ATOM   3490  H1  WAT  1151      30.204 -15.824  24.439  1.00  0.00
ATOM   3491  H2  WAT  1151      31.275 -15.795  25.508  1.00  0.00
TER   
ATOM   3492  O   WAT  1152      27.414  -0.607  24.661  1.00  0.00
ATOM   3493  H1  WAT  1152      27.669  -0.645  23.739  1.00  0.00
ATOM   3494  H2  WAT  1152      26.466  -0.734  24.654  1.00  0.00
TER   
ATOM   3495  O   WAT  1153      24.499 -14.259  21.324  1.00  0.00
ATOM   3496  H1  WAT  1153      25.348 -13.822  21.258  1.00  0.00
ATOM   3497  H2  WAT  1153      24.132 -13.947  22.151  1.00  0.00
TER   
ATOM   3498  O   WAT  1154      23.398  -8.006  19.798  1.00  0.00
ATOM   3499  H1  WAT  1154      24.164  -8.118  20.360  1.00  0.00
ATOM   3500  H2  WAT  1154      23.475  -8.702  19.145  1.00  0.00
TER   
ATOM   3501  O   WAT  1155      22.093 -10.573  20.481  1.00  0.00
ATOM   3502  H1  WAT  1155      22.173 -11.521  20.593  1.00  0.00
ATOM   3503  H2  WAT  1155      22.984 -10.243  20.587  1.00  0.00
TER   
ATOM   3504  O   WAT  1156      22.894  -0.424  27.584  1.00  0.00
ATOM   3505  H1  WAT  1156      23.630  -0.972  27.855  1.00  0.00
ATOM   3506  H2  WAT  1156      23.278   0.442  27.445  1.00  0.00
TER   
ATOM   3507  O   WAT  1157      19.779  -4.356  23.458  1.00  0.00
ATOM   3508  H1  WAT  1157      18.853  -4.114  23.449  1.00  0.00
ATOM   3509  H2  WAT  1157      20.244  -3.529  23.337  1.00  0.00
TER   
ATOM   3510  O   WAT  1158      26.004  -1.251  19.407  1.00  0.00
ATOM   3511  H1  WAT  1158      26.797  -0.962  18.955  1.00  0.00
ATOM   3512  H2  WAT  1158      25.485  -1.682  18.728  1.00  0.00
TER   
ATOM   3513  O   WAT  1159      26.522  -6.030  19.271  1.00  0.00
ATOM   3514  H1  WAT  1159      26.417  -6.645  19.997  1.00  0.00
ATOM   3515  H2  WAT  1159      26.354  -6.554  18.487  1.00  0.00
TER   
ATOM   3516  O   WAT  1160      29.762  -6.968  19.875  1.00  0.00
ATOM   3517  H1  WAT  1160      29.213  -6.522  20.520  1.00  0.00
ATOM   3518  H2  WAT  1160      30.384  -7.474  20.399  1.00  0.00
TER   
ATOM   3519  O   WAT  1161      25.430  -8.009  21.772  1.00  0.00
ATOM   3520  H1  WAT  1161      25.851  -8.175  22.615  1.00  0.00
ATOM   3521  H2  WAT  1161      25.555  -8.819  21.277  1.00  0.00
TER   
ATOM   3522  O   WAT  1162      27.943  -8.986  19.020  1.00  0.00
ATOM   3523  H1  WAT  1162      28.463  -9.701  18.654  1.00  0.00
ATOM   3524  H2  WAT  1162      28.589  -8.347  19.320  1.00  0.00
TER   
ATOM   3525  O   WAT  1163      26.846 -16.506  31.691  1.00  0.00
ATOM   3526  H1  WAT  1163      26.398 -16.484  30.846  1.00  0.00
ATOM   3527  H2  WAT  1163      26.212 -16.904  32.288  1.00  0.00
TER   
ATOM   3528  O   WAT  1164      27.252  -7.611  32.313  1.00  0.00
ATOM   3529  H1  WAT  1164      27.671  -6.767  32.140  1.00  0.00
ATOM   3530  H2  WAT  1164      26.333  -7.474  32.083  1.00  0.00
TER   
ATOM   3531  O   WAT  1165      31.927  -9.325  32.273  1.00  0.00
ATOM   3532  H1  WAT  1165      31.401  -8.801  31.669  1.00  0.00
ATOM   3533  H2  WAT  1165      32.270  -8.693  32.904  1.00  0.00
TER   
ATOM   3534  O   WAT  1166      24.326 -11.936  18.718  1.00  0.00
ATOM   3535  H1  WAT  1166      24.125 -12.799  19.079  1.00  0.00
ATOM   3536  H2  WAT  1166      24.155 -12.023  17.780  1.00  0.00
TER   
ATOM   3537  O   WAT  1167      25.103  -1.305  33.428  1.00  0.00
ATOM   3538  H1  WAT  1167      24.565  -0.581  33.109  1.00  0.00
ATOM   3539  H2  WAT  1167      25.356  -1.782  32.638  1.00  0.00
TER   
ATOM   3540  O   WAT  1168      31.804 -17.125  21.246  1.00  0.00
ATOM   3541  H1  WAT  1168      32.085 -17.968  21.602  1.00  0.00
ATOM   3542  H2  WAT  1168      31.031 -16.893  21.760  1.00  0.00
TER   
ATOM   3543  O   WAT  1169      23.124 -14.836  18.705  1.00  0.00
ATOM   3544  H1  WAT  1169      23.427 -14.829  17.797  1.00  0.00
ATOM   3545  H2  WAT  1169      23.863 -15.186  19.202  1.00  0.00
TER   
ATOM   3546  O   WAT  1170      26.342 -15.893  19.691  1.00  0.00
ATOM   3547  H1  WAT  1170      25.995 -16.570  19.111  1.00  0.00
ATOM   3548  H2  WAT  1170      26.544 -16.354  20.505  1.00  0.00
TER   
ATOM   3549  O   WAT  1171      28.507  -0.904  21.310  1.00  0.00
ATOM   3550  H1  WAT  1171      29.402  -0.566  21.332  1.00  0.00
ATOM   3551  H2  WAT  1171      28.539  -1.626  20.682  1.00  0.00
TER   
ATOM   3552  O   WAT  1172      22.147  -5.532  19.538  1.00  0.00
ATOM   3553  H1  WAT  1172      22.584  -4.989  20.194  1.00  0.00
ATOM   3554  H2  WAT  1172      22.632  -6.357  19.548  1.00  0.00
TER   
ATOM   3555  O   WAT  1173      19.362  -2.743  26.990  1.00  0.00
ATOM   3556  H1  WAT  1173      19.692  -3.611  26.758  1.00  0.00
ATOM   3557  H2  WAT  1173      19.791  -2.537  27.821  1.00  0.00
TER   
ATOM   3558  O   WAT  1174      23.958  -4.412  24.651  1.00  0.00
ATOM   3559  H1  WAT  1174      23.657  -4.535  25.551  1.00  0.00
ATOM   3560  H2  WAT  1174      23.851  -5.271  24.242  1.00  0.00
TER   
ATOM   3561  O   WAT  1175      19.851  -1.876  29.729  1.00  0.00
ATOM   3562  H1  WAT  1175      19.414  -1.696  30.561  1.00  0.00
ATOM   3563  H2  WAT  1175      20.418  -1.118  29.587  1.00  0.00
TER   
ATOM   3564  O   WAT  1176      19.683  -9.364  26.087  1.00  0.00
ATOM   3565  H1  WAT  1176      19.028  -9.633  25.443  1.00  0.00
ATOM   3566  H2  WAT  1176      20.521  -9.473  25.638  1.00  0.00
TER   
ATOM   3567  O   WAT  1177      32.632 -14.570  20.309  1.00  0.00
ATOM   3568  H1  WAT  1177      33.051 -14.757  19.469  1.00  0.00
ATOM   3569  H2  WAT  1177      32.326 -15.422  20.620  1.00  0.00
TER   
ATOM   3570  O   WAT  1178      20.721  -8.978  30.628  1.00  0.00
ATOM   3571  H1  WAT  1178      21.088  -9.066  31.507  1.00  0.00
ATOM   3572  H2  WAT  1178      20.152  -9.742  30.529  1.00  0.00
TER   
ATOM   3573  O   WAT  1179      18.897 -12.154  22.030  1.00  0.00
ATOM   3574  H1  WAT  1179      17.993 -11.891  21.855  1.00  0.00
ATOM   3575  H2  WAT  1179      19.381 -11.883  21.250  1.00  0.00
TER   
ATOM   3576  O   WAT  1180      21.440 -13.097  19.939  1.00  0.00
ATOM   3577  H1  WAT  1180      22.149 -13.519  19.454  1.00  0.00
ATOM   3578  H2  WAT  1180      20.723 -13.030  19.308  1.00  0.00
TER   
ATOM   3579  O   WAT  1181      21.087 -17.043  18.980  1.00  0.00
ATOM   3580  H1  WAT  1181      21.810 -16.502  19.298  1.00  0.00
ATOM   3581  H2  WAT  1181      21.359 -17.317  18.104  1.00  0.00
TER   
ATOM   3582  O   WAT  1182      20.776 -17.793  28.882  1.00  0.00
ATOM   3583  H1  WAT  1182      21.424 -18.343  28.442  1.00  0.00
ATOM   3584  H2  WAT  1182      21.196 -17.538  29.704  1.00  0.00
TER   
ATOM   3585  O   WAT  1183      20.529 -17.637  31.625  1.00  0.00
ATOM   3586  H1  WAT  1183      20.181 -17.181  32.390  1.00  0.00
ATOM   3587  H2  WAT  1183      20.198 -18.531  31.707  1.00  0.00
TER   
ATOM   3588  O   WAT  1184      25.836  -2.909  31.391  1.00  0.00
ATOM   3589  H1  WAT  1184      25.596  -2.642  30.504  1.00  0.00
ATOM   3590  H2  WAT  1184      26.777  -2.739  31.446  1.00  0.00
TER   
ATOM   3591  O   WAT  1185      21.975  -1.519  32.910  1.00  0.00
ATOM   3592  H1  WAT  1185      21.381  -1.651  33.649  1.00  0.00
ATOM   3593  H2  WAT  1185      21.967  -2.355  32.444  1.00  0.00
TER   
ATOM   3594  O   WAT  1186      31.420 -18.226  31.113  1.00  0.00
ATOM   3595  H1  WAT  1186      30.546 -17.892  30.910  1.00  0.00
ATOM   3596  H2  WAT  1186      31.311 -18.698  31.938  1.00  0.00
TER   
ATOM   3597  O   WAT  1187      32.327 -16.019  32.497  1.00  0.00
ATOM   3598  H1  WAT  1187      31.999 -16.834  32.117  1.00  0.00
ATOM   3599  H2  WAT  1187      33.276 -16.062  32.373  1.00  0.00
TER   
ATOM   3600  O   WAT  1188      21.606  -4.153  31.860  1.00  0.00
ATOM   3601  H1  WAT  1188      20.879  -4.773  31.793  1.00  0.00
ATOM   3602  H2  WAT  1188      21.667  -3.759  30.990  1.00  0.00
TER   
ATOM   3603  O   WAT  1189      25.210  -1.939  28.645  1.00  0.00
ATOM   3604  H1  WAT  1189      25.727  -2.550  28.120  1.00  0.00
ATOM   3605  H2  WAT  1189      25.860  -1.436  29.136  1.00  0.00
TER   
ATOM   3606  O   WAT  1190      27.950  -1.048  29.472  1.00  0.00
ATOM   3607  H1  WAT  1190      28.238  -1.302  28.596  1.00  0.00
ATOM   3608  H2  WAT  1190      28.462  -1.600  30.063  1.00  0.00
TER   
ATOM   3609  O   WAT  1191      29.168 -17.309  30.052  1.00  0.00
ATOM   3610  H1  WAT  1191      28.385 -16.834  30.332  1.00  0.00
ATOM   3611  H2  WAT  1191      28.874 -18.213  29.943  1.00  0.00
TER   
ATOM   3612  O   WAT  1192      19.889  -0.836  25.070  1.00  0.00
ATOM   3613  H1  WAT  1192      19.721  -1.469  25.768  1.00  0.00
ATOM   3614  H2  WAT  1192      19.022  -0.630  24.720  1.00  0.00
TER   
ATOM   3615  O   WAT  1193      20.512 -17.004  22.573  1.00  0.00
ATOM   3616  H1  WAT  1193      21.270 -16.891  22.000  1.00  0.00
ATOM   3617  H2  WAT  1193      20.049 -16.167  22.528  1.00  0.00
TER   
ATOM   3618  O   WAT  1194      27.053 -14.890  25.564  1.00  0.00
ATOM   3619  H1  WAT  1194      26.240 -15.264  25.223  1.00  0.00
ATOM   3620  H2  WAT  1194      27.557 -15.646  25.866  1.00  0.00
TER   
ATOM   3621  O   WAT  1195      31.555 -18.226  26.802  1.00  0.00
ATOM   3622  H1  WAT  1195      32.158 -17.654  27.277  1.00  0.00
ATOM   3623  H2  WAT  1195      30.815 -17.662  26.579  1.00  0.00
TER   
ATOM   3624  O   WAT  1196      21.495  -2.142  22.515  1.00  0.00
ATOM   3625  H1  WAT  1196      20.970  -1.762  21.811  1.00  0.00
ATOM   3626  H2  WAT  1196      21.420  -1.517  23.236  1.00  0.00
TER   
ATOM   3627  O   WAT  1197      22.884 -16.478  21.113  1.00  0.00
ATOM   3628  H1  WAT  1197      23.413 -17.265  20.984  1.00  0.00
ATOM   3629  H2  WAT  1197      23.517 -15.799  21.347  1.00  0.00
TER   
ATOM   3630  O   WAT  1198      25.078 -16.740  24.168  1.00  0.00
ATOM   3631  H1  WAT  1198      24.448 -17.441  24.335  1.00  0.00
ATOM   3632  H2  WAT  1198      24.538 -15.980  23.951  1.00  0.00
TER   
ATOM   3633  O   WAT  1199      24.094  -0.194  21.390  1.00  0.00
ATOM   3634  H1  WAT  1199      24.826  -0.478  20.842  1.00  0.00
ATOM   3635  H2  WAT  1199      24.354  -0.433  22.280  1.00  0.00
TER   
ATOM   3636  O   WAT  1200      23.256  -4.078  21.395  1.00  0.00
ATOM   3637  H1  WAT  1200      22.627  -3.609  21.943  1.00  0.00
ATOM   3638  H2  WAT  1200      23.371  -4.923  21.829  1.00  0.00
TER   
ATOM   3639  O   WAT  1201      30.711 -10.027   7.545  1.00  0.00
ATOM   3640  H1  WAT  1201      30.630 -10.942   7.274  1.00  0.00
ATOM   3641  H2  WAT  1201      30.297  -9.530   6.839  1.00  0.00
TER   
ATOM   3642  O   WAT  1202      28.843  -8.249   9.426  1.00  0.00
ATOM   3643  H1  WAT  1202      28.067  -8.729   9.716  1.00  0.00
ATOM   3644  H2  WAT  1202      29.494  -8.929   9.251  1.00  0.00
TER   
ATOM   3645  O   WAT  1203      22.859  -7.937  10.303  1.00  0.00
ATOM   3646  H1  WAT  1203      22.028  -8.192  10.703  1.00  0.00
ATOM   3647  H2  WAT  1203      23.467  -7.866  11.039  1.00  0.00
TER   
ATOM   3648  O   WAT  1204      32.863  -3.843   8.206  1.00  0.00
ATOM   3649  H1  WAT  1204      32.402  -4.614   8.534  1.00  0.00
ATOM   3650  H2  WAT  1204      33.676  -3.817   8.711  1.00  0.00
TER   
ATOM   3651  O   WAT  1205      22.839  -3.903  10.499  1.00  0.00
ATOM   3652  H1  WAT  1205      23.142  -4.793  10.320  1.00  0.00
ATOM   3653  H2  WAT  1205      23.584  -3.346  10.271  1.00  0.00
TER   
ATOM   3654  O   WAT  1206      21.268 -12.977   4.088  1.00  0.00
ATOM   3655  H1  WAT  1206      20.380 -12.635   3.986  1.00  0.00
ATOM   3656  H2  WAT  1206      21.553 -13.177   3.196  1.00  0.00
TER   
ATOM   3657  O   WAT  1207      19.232 -10.376   9.972  1.00  0.00
ATOM   3658  H1  WAT  1207      19.803 -11.144   9.972  1.00  0.00
ATOM   3659  H2  WAT  1207      19.232 -10.078   9.062  1.00  0.00
TER   
ATOM   3660  O   WAT  1208      29.090  -1.557   7.826  1.00  0.00
ATOM   3661  H1  WAT  1208      28.471  -1.102   7.255  1.00  0.00
ATOM   3662  H2  WAT  1208      29.945  -1.402   7.425  1.00  0.00
TER   
ATOM   3663  O   WAT  1209      28.284  -5.573   9.433  1.00  0.00
ATOM   3664  H1  WAT  1209      28.214  -6.515   9.272  1.00  0.00
ATOM   3665  H2  WAT  1209      29.046  -5.483  10.005  1.00  0.00
TER   
ATOM   3666  O   WAT  1210      20.474 -14.968  11.758  1.00  0.00
ATOM   3667  H1  WAT  1210      20.294 -15.865  12.039  1.00  0.00
ATOM   3668  H2  WAT  1210      20.072 -14.421  12.433  1.00  0.00
TER   
ATOM   3669  O   WAT  1211      29.314 -12.766   9.660  1.00  0.00
ATOM   3670  H1  WAT  1211      29.691 -13.639   9.547  1.00  0.00
ATOM   3671  H2  WAT  1211      29.216 -12.431   8.769  1.00  0.00
TER   
ATOM   3672  O   WAT  1212      23.445 -14.394   5.121  1.00  0.00
ATOM   3673  H1  WAT  1212      23.551 -13.494   5.428  1.00  0.00
ATOM   3674  H2  WAT  1212      22.534 -14.442   4.831  1.00  0.00
TER   
ATOM   3675  O   WAT  1213      21.093 -12.472  10.367  1.00  0.00
ATOM   3676  H1  WAT  1213      21.774 -12.208  10.985  1.00  0.00
ATOM   3677  H2  WAT  1213      20.778 -13.312  10.700  1.00  0.00
TER   
ATOM   3678  O   WAT  1214      25.285 -11.425   9.454  1.00  0.00
ATOM   3679  H1  WAT  1214      25.793 -10.927  10.094  1.00  0.00
ATOM   3680  H2  WAT  1214      25.817 -12.202   9.278  1.00  0.00
TER   
ATOM   3681  O   WAT  1215      23.569 -16.785  13.720  1.00  0.00
ATOM   3682  H1  WAT  1215      23.571 -16.268  12.915  1.00  0.00
ATOM   3683  H2  WAT  1215      22.739 -17.262  13.697  1.00  0.00
TER   
ATOM   3684  O   WAT  1216      29.956  -6.673   5.219  1.00  0.00
ATOM   3685  H1  WAT  1216      29.338  -6.209   4.655  1.00  0.00
ATOM   3686  H2  WAT  1216      30.468  -5.981   5.636  1.00  0.00
TER   
ATOM   3687  O   WAT  1217      24.819  -7.146  11.898  1.00  0.00
ATOM   3688  H1  WAT  1217      24.486  -6.519  12.540  1.00  0.00
ATOM   3689  H2  WAT  1217      24.996  -6.620  11.118  1.00  0.00
TER   
ATOM   3690  O   WAT  1218      33.333 -13.331   9.365  1.00  0.00
ATOM   3691  H1  WAT  1218      32.628 -13.043   9.946  1.00  0.00
ATOM   3692  H2  WAT  1218      33.694 -12.521   9.005  1.00  0.00
TER   
ATOM   3693  O   WAT  1219      23.250 -15.074  11.727  1.00  0.00
ATOM   3694  H1  WAT  1219      23.592 -14.230  11.433  1.00  0.00
ATOM   3695  H2  WAT  1219      22.312 -14.926  11.844  1.00  0.00
TER   
ATOM   3696  O   WAT  1220      24.031  -5.178  13.713  1.00  0.00
ATOM   3697  H1  WAT  1220      24.649  -4.503  13.431  1.00  0.00
ATOM   3698  H2  WAT  1220      23.170  -4.769  13.621  1.00  0.00
TER   
ATOM   3699  O   WAT  1221      19.324  -5.988   2.593  1.00  0.00
ATOM   3700  H1  WAT  1221      18.947  -5.499   1.862  1.00  0.00
ATOM   3701  H2  WAT  1221      19.582  -5.315   3.224  1.00  0.00
TER   
ATOM   3702  O   WAT  1222      26.933 -17.586   8.052  1.00  0.00
ATOM   3703  H1  WAT  1222      27.241 -18.141   7.335  1.00  0.00
ATOM   3704  H2  WAT  1222      26.003 -17.452   7.869  1.00  0.00
TER   
ATOM   3705  O   WAT  1223      32.485  -1.869  10.342  1.00  0.00
ATOM   3706  H1  WAT  1223      32.497  -2.273   9.475  1.00  0.00
ATOM   3707  H2  WAT  1223      31.932  -1.095  10.239  1.00  0.00
TER   
ATOM   3708  O   WAT  1224      31.883  -6.966  11.671  1.00  0.00
ATOM   3709  H1  WAT  1224      32.300  -7.180  10.836  1.00  0.00
ATOM   3710  H2  WAT  1224      32.607  -6.709  12.242  1.00  0.00
TER   
ATOM   3711  O   WAT  1225      29.321  -9.521   4.788  1.00  0.00
ATOM   3712  H1  WAT  1225      28.394  -9.588   5.017  1.00  0.00
ATOM   3713  H2  WAT  1225      29.474  -8.583   4.673  1.00  0.00
TER   
ATOM   3714  O   WAT  1226      29.308 -13.250   1.784  1.00  0.00
ATOM   3715  H1  WAT  1226      28.369 -13.088   1.870  1.00  0.00
ATOM   3716  H2  WAT  1226      29.627 -12.531   1.238  1.00  0.00
TER   
ATOM   3717  O   WAT  1227      33.351  -7.959   5.291  1.00  0.00
ATOM   3718  H1  WAT  1227      32.732  -8.297   4.644  1.00  0.00
ATOM   3719  H2  WAT  1227      33.333  -8.603   5.999  1.00  0.00
TER   
ATOM   3720  O   WAT  1228      32.794 -11.781  12.708  1.00  0.00
ATOM   3721  H1  WAT  1228      32.381 -10.955  12.962  1.00  0.00
ATOM   3722  H2  WAT  1228      32.061 -12.366  12.515  1.00  0.00
TER   
ATOM   3723  O   WAT  1229      24.927  -8.995   7.570  1.00  0.00
ATOM   3724  H1  WAT  1229      24.523  -9.707   7.074  1.00  0.00
ATOM   3725  H2  WAT  1229      25.013  -9.340   8.459  1.00  0.00
TER   
ATOM   3726  O   WAT  1230      25.395  -5.308   9.734  1.00  0.00
ATOM   3727  H1  WAT  1230      25.098  -5.914   9.054  1.00  0.00
ATOM   3728  H2  WAT  1230      26.345  -5.270   9.623  1.00  0.00
TER   
ATOM   3729  O   WAT  1231      23.640 -12.221  11.350  1.00  0.00
ATOM   3730  H1  WAT  1231      24.191 -12.111  10.575  1.00  0.00
ATOM   3731  H2  WAT  1231      24.154 -11.847  12.065  1.00  0.00
TER   
ATOM   3732  O   WAT  1232      33.484  -1.735  13.396  1.00  0.00
ATOM   3733  H1  WAT  1232      33.007  -0.928  13.203  1.00  0.00
ATOM   3734  H2  WAT  1232      32.800  -2.387  13.549  1.00  0.00
TER   
ATOM   3735  O   WAT  1233      24.487  -5.570  16.384  1.00  0.00
ATOM   3736  H1  WAT  1233      23.590  -5.346  16.632  1.00  0.00
ATOM   3737  H2  WAT  1233      24.512  -5.446  15.436  1.00  0.00
TER   
ATOM   3738  O   WAT  1234      31.528  -8.721   2.299  1.00  0.00
ATOM   3739  H1  WAT  1234      31.967  -9.558   2.152  1.00  0.00
ATOM   3740  H2  WAT  1234      32.240  -8.088   2.385  1.00  0.00
TER   
ATOM   3741  O   WAT  1235      23.314  -8.699  14.960  1.00  0.00
ATOM   3742  H1  WAT  1235      23.175  -7.826  15.329  1.00  0.00
ATOM   3743  H2  WAT  1235      22.432  -9.041  14.815  1.00  0.00
TER   
ATOM   3744  O   WAT  1236      29.637  -3.781   6.267  1.00  0.00
ATOM   3745  H1  WAT  1236      30.077  -3.039   5.852  1.00  0.00
ATOM   3746  H2  WAT  1236      29.576  -3.538   7.191  1.00  0.00
TER   
ATOM   3747  O   WAT  1237      25.112  -2.756  17.169  1.00  0.00
ATOM   3748  H1  WAT  1237      25.084  -2.352  16.302  1.00  0.00
ATOM   3749  H2  WAT  1237      24.949  -3.685  17.006  1.00  0.00
TER   
ATOM   3750  O   WAT  1238      21.627 -10.100   5.070  1.00  0.00
ATOM   3751  H1  WAT  1238      21.507  -9.374   4.459  1.00  0.00
ATOM   3752  H2  WAT  1238      21.318 -10.870   4.593  1.00  0.00
TER   
ATOM   3753  O   WAT  1239      19.266  -6.929  10.877  1.00  0.00
ATOM   3754  H1  WAT  1239      19.344  -6.794   9.933  1.00  0.00
ATOM   3755  H2  WAT  1239      19.880  -7.637  11.070  1.00  0.00
TER   
ATOM   3756  O   WAT  1240      20.511  -5.229   7.288  1.00  0.00
ATOM   3757  H1  WAT  1240      20.104  -5.087   6.433  1.00  0.00
ATOM   3758  H2  WAT  1240      21.402  -5.513   7.085  1.00  0.00
TER   
ATOM   3759  O   WAT  1241      30.329  -1.080  14.195  1.00  0.00
ATOM   3760  H1  WAT  1241      30.843  -1.169  14.997  1.00  0.00
ATOM   3761  H2  WAT  1241      29.486  -0.734  14.487  1.00  0.00
TER   
ATOM   3762  O   WAT  1242      32.304  -0.794   3.623  1.00  0.00
ATOM   3763  H1  WAT  1242      32.144  -1.084   4.521  1.00  0.00
ATOM   3764  H2  WAT  1242      32.139  -1.570   3.087  1.00  0.00
TER   
ATOM   3765  O   WAT  1243      24.783  -1.014   5.400  1.00  0.00
ATOM   3766  H1  WAT  1243      24.607  -1.931   5.187  1.00  0.00
ATOM   3767  H2  WAT  1243      23.928  -0.655   5.640  1.00  0.00
TER   
ATOM   3768  O   WAT  1244      32.007  -3.285   2.183  1.00  0.00
ATOM   3769  H1  WAT  1244      31.313  -3.288   1.523  1.00  0.00
ATOM   3770  H2  WAT  1244      32.749  -3.709   1.752  1.00  0.00
TER   
ATOM   3771  O   WAT  1245      31.572  -1.659   6.258  1.00  0.00
ATOM   3772  H1  WAT  1245      32.027  -2.440   6.571  1.00  0.00
ATOM   3773  H2  WAT  1245      31.911  -0.948   6.802  1.00  0.00
TER   
ATOM   3774  O   WAT  1246      19.322  -5.887  13.417  1.00  0.00
ATOM   3775  H1  WAT  1246      19.485  -6.357  12.599  1.00  0.00
ATOM   3776  H2  WAT  1246      19.787  -6.395  14.082  1.00  0.00
TER   
ATOM   3777  O   WAT  1247      24.094 -16.757   8.453  1.00  0.00
ATOM   3778  H1  WAT  1247      23.651 -15.976   8.121  1.00  0.00
ATOM   3779  H2  WAT  1247      24.652 -16.434   9.160  1.00  0.00
TER   
ATOM   3780  O   WAT  1248      28.381 -13.890  14.056  1.00  0.00
ATOM   3781  H1  WAT  1248      27.919 -13.682  14.868  1.00  0.00
ATOM   3782  H2  WAT  1248      27.979 -14.704  13.753  1.00  0.00
TER   
ATOM   3783  O   WAT  1249      33.381 -12.669  15.186  1.00  0.00
ATOM   3784  H1  WAT  1249      32.531 -12.968  15.507  1.00  0.00
ATOM   3785  H2  WAT  1249      33.221 -12.425  14.274  1.00  0.00
TER   
ATOM   3786  O   WAT  1250      30.476 -11.169  17.286  1.00  0.00
ATOM   3787  H1  WAT  1250      30.802 -12.003  16.946  1.00  0.00
ATOM   3788  H2  WAT  1250      31.264 -10.646  17.434  1.00  0.00
TER   
ATOM   3789  O   WAT  1251      27.210 -17.136   3.333  1.00  0.00
ATOM   3790  H1  WAT  1251      26.585 -17.140   4.059  1.00  0.00
ATOM   3791  H2  WAT  1251      27.123 -18.003   2.937  1.00  0.00
TER   
ATOM   3792  O   WAT  1252      26.131 -16.212  10.312  1.00  0.00
ATOM   3793  H1  WAT  1252      26.429 -15.306  10.231  1.00  0.00
ATOM   3794  H2  WAT  1252      26.680 -16.700   9.698  1.00  0.00
TER   
ATOM   3795  O   WAT  1253      23.885 -11.633   6.181  1.00  0.00
ATOM   3796  H1  WAT  1253      23.659 -11.850   7.086  1.00  0.00
ATOM   3797  H2  WAT  1253      23.104 -11.201   5.835  1.00  0.00
TER   
ATOM   3798  O   WAT  1254      31.115 -11.627   4.780  1.00  0.00
ATOM   3799  H1  WAT  1254      30.516 -10.904   4.596  1.00  0.00
ATOM   3800  H2  WAT  1254      31.663 -11.689   3.998  1.00  0.00
TER   
ATOM   3801  O   WAT  1255      26.325 -10.735  16.847  1.00  0.00
ATOM   3802  H1  WAT  1255      26.230 -11.675  16.697  1.00  0.00
ATOM   3803  H2  WAT  1255      27.168 -10.513  16.452  1.00  0.00
TER   
ATOM   3804  O   WAT  1256      29.721 -12.991   6.810  1.00  0.00
ATOM   3805  H1  WAT  1256      30.114 -12.674   5.997  1.00  0.00
ATOM   3806  H2  WAT  1256      30.083 -13.870   6.925  1.00  0.00
TER   
ATOM   3807  O   WAT  1257      21.456 -14.324  15.000  1.00  0.00
ATOM   3808  H1  WAT  1257      21.063 -13.476  15.208  1.00  0.00
ATOM   3809  H2  WAT  1257      20.768 -14.961  15.191  1.00  0.00
TER   
ATOM   3810  O   WAT  1258      28.031 -14.240  18.070  1.00  0.00
ATOM   3811  H1  WAT  1258      27.341 -14.433  18.705  1.00  0.00
ATOM   3812  H2  WAT  1258      28.774 -13.957  18.602  1.00  0.00
TER   
ATOM   3813  O   WAT  1259      18.758 -16.401   9.033  1.00  0.00
ATOM   3814  H1  WAT  1259      18.469 -15.830   9.746  1.00  0.00
ATOM   3815  H2  WAT  1259      19.502 -16.880   9.396  1.00  0.00
TER   
ATOM   3816  O   WAT  1260      18.945 -12.459   0.244  1.00  0.00
ATOM   3817  H1  WAT  1260      18.862 -11.516   0.385  1.00  0.00
ATOM   3818  H2  WAT  1260      18.593 -12.601  -0.635  1.00  0.00
TER   
ATOM   3819  O   WAT  1261      30.307 -10.400  10.905  1.00  0.00
ATOM   3820  H1  WAT  1261      29.575  -9.892  11.254  1.00  0.00
ATOM   3821  H2  WAT  1261      29.909 -11.217  10.604  1.00  0.00
TER   
ATOM   3822  O   WAT  1262      26.745 -13.725   9.311  1.00  0.00
ATOM   3823  H1  WAT  1262      26.748 -14.166   8.461  1.00  0.00
ATOM   3824  H2  WAT  1262      27.640 -13.403   9.418  1.00  0.00
TER   
ATOM   3825  O   WAT  1263      22.595 -13.842   8.270  1.00  0.00
ATOM   3826  H1  WAT  1263      22.255 -13.365   9.027  1.00  0.00
ATOM   3827  H2  WAT  1263      21.833 -14.296   7.910  1.00  0.00
TER   
ATOM   3828  O   WAT  1264      26.807 -12.724   2.301  1.00  0.00
ATOM   3829  H1  WAT  1264      26.928 -12.765   3.250  1.00  0.00
ATOM   3830  H2  WAT  1264      26.422 -11.861   2.146  1.00  0.00
TER   
ATOM   3831  O   WAT  1265      30.770 -14.947  10.318  1.00  0.00
ATOM   3832  H1  WAT  1265      30.787 -14.496  11.162  1.00  0.00
ATOM   3833  H2  WAT  1265      30.521 -15.846  10.531  1.00  0.00
TER   
ATOM   3834  O   WAT  1266      25.819 -10.413   1.700  1.00  0.00
ATOM   3835  H1  WAT  1266      25.251 -10.862   1.073  1.00  0.00
ATOM   3836  H2  WAT  1266      26.528 -10.054   1.166  1.00  0.00
TER   
ATOM   3837  O   WAT  1267      20.896  -6.512  15.576  1.00  0.00
ATOM   3838  H1  WAT  1267      20.511  -7.153  16.175  1.00  0.00
ATOM   3839  H2  WAT  1267      21.207  -5.809  16.146  1.00  0.00
TER   
ATOM   3840  O   WAT  1268      27.046  -9.665  11.057  1.00  0.00
ATOM   3841  H1  WAT  1268      27.413 -10.139  11.803  1.00  0.00
ATOM   3842  H2  WAT  1268      26.856  -8.790  11.398  1.00  0.00
TER   
ATOM   3843  O   WAT  1269      19.910 -14.920   7.186  1.00  0.00
ATOM   3844  H1  WAT  1269      19.624 -15.285   8.024  1.00  0.00
ATOM   3845  H2  WAT  1269      19.847 -15.652   6.573  1.00  0.00
TER   
ATOM   3846  O   WAT  1270      24.835 -10.624  13.376  1.00  0.00
ATOM   3847  H1  WAT  1270      24.531  -9.745  13.601  1.00  0.00
ATOM   3848  H2  WAT  1270      25.790 -10.564  13.411  1.00  0.00
TER   
ATOM   3849  O   WAT  1271      23.364  -6.418   3.972  1.00  0.00
ATOM   3850  H1  WAT  1271      22.590  -6.958   3.812  1.00  0.00
ATOM   3851  H2  WAT  1271      24.093  -6.937   3.634  1.00  0.00
TER   
ATOM   3852  O   WAT  1272      29.583 -16.027   3.908  1.00  0.00
ATOM   3853  H1  WAT  1272      28.770 -16.526   3.832  1.00  0.00
ATOM   3854  H2  WAT  1272      29.390 -15.187   3.491  1.00  0.00
TER   
ATOM   3855  O   WAT  1273      29.504  -7.350  15.652  1.00  0.00
ATOM   3856  H1  WAT  1273      29.438  -8.271  15.398  1.00  0.00
ATOM   3857  H2  WAT  1273      28.875  -7.253  16.366  1.00  0.00
TER   
ATOM   3858  O   WAT  1274      32.298 -11.655   2.204  1.00  0.00
ATOM   3859  H1  WAT  1274      33.186 -11.344   2.029  1.00  0.00
ATOM   3860  H2  WAT  1274      32.269 -12.528   1.812  1.00  0.00
TER   
ATOM   3861  O   WAT  1275      23.407  -6.750   7.610  1.00  0.00
ATOM   3862  H1  WAT  1275      23.925  -7.553   7.556  1.00  0.00
ATOM   3863  H2  WAT  1275      22.956  -6.812   8.452  1.00  0.00
TER   
ATOM   3864  O   WAT  1276      28.294  -5.483   2.883  1.00  0.00
ATOM   3865  H1  WAT  1276      28.636  -4.739   2.387  1.00  0.00
ATOM   3866  H2  WAT  1276      27.466  -5.170   3.245  1.00  0.00
TER   
ATOM   3867  O   WAT  1277      20.892  -9.783  14.523  1.00  0.00
ATOM   3868  H1  WAT  1277      20.533  -9.118  15.110  1.00  0.00
ATOM   3869  H2  WAT  1277      20.597 -10.615  14.894  1.00  0.00
TER   
ATOM   3870  O   WAT  1278      24.093  -9.325  17.407  1.00  0.00
ATOM   3871  H1  WAT  1278      23.793  -9.179  16.509  1.00  0.00
ATOM   3872  H2  WAT  1278      24.864  -9.885  17.314  1.00  0.00
TER   
ATOM   3873  O   WAT  1279      29.436  -4.528  15.402  1.00  0.00
ATOM   3874  H1  WAT  1279      29.450  -5.460  15.184  1.00  0.00
ATOM   3875  H2  WAT  1279      28.729  -4.442  16.041  1.00  0.00
TER   
ATOM   3876  O   WAT  1280      31.177  -6.161   8.247  1.00  0.00
ATOM   3877  H1  WAT  1280      31.529  -6.759   7.588  1.00  0.00
ATOM   3878  H2  WAT  1280      30.293  -6.487   8.418  1.00  0.00
TER   
ATOM   3879  O   WAT  1281      27.263  -5.402   5.654  1.00  0.00
ATOM   3880  H1  WAT  1281      27.951  -4.855   6.035  1.00  0.00
ATOM   3881  H2  WAT  1281      26.477  -4.858   5.689  1.00  0.00
TER   
ATOM   3882  O   WAT  1282      19.403  -9.784   1.146  1.00  0.00
ATOM   3883  H1  WAT  1282      20.272  -9.502   1.430  1.00  0.00
ATOM   3884  H2  WAT  1282      18.912  -8.971   1.031  1.00  0.00
TER   
ATOM   3885  O   WAT  1283      26.566  -8.397   5.267  1.00  0.00
ATOM   3886  H1  WAT  1283      27.022  -7.586   5.493  1.00  0.00
ATOM   3887  H2  WAT  1283      26.215  -8.715   6.099  1.00  0.00
TER   
ATOM   3888  O   WAT  1284      28.869  -2.886  12.496  1.00  0.00
ATOM   3889  H1  WAT  1284      29.514  -2.680  13.174  1.00  0.00
ATOM   3890  H2  WAT  1284      29.232  -3.648  12.043  1.00  0.00
TER   
ATOM   3891  O   WAT  1285      22.467 -18.053   5.739  1.00  0.00
ATOM   3892  H1  WAT  1285      22.339 -18.061   6.688  1.00  0.00
ATOM   3893  H2  WAT  1285      21.644 -17.715   5.388  1.00  0.00
TER   
ATOM   3894  O   WAT  1286      30.143  -4.883  11.214  1.00  0.00
ATOM   3895  H1  WAT  1286      30.785  -5.584  11.327  1.00  0.00
ATOM   3896  H2  WAT  1286      30.668  -4.103  11.034  1.00  0.00
TER   
ATOM   3897  O   WAT  1287      31.916  -4.084  14.418  1.00  0.00
ATOM   3898  H1  WAT  1287      32.252  -3.497  15.095  1.00  0.00
ATOM   3899  H2  WAT  1287      30.996  -4.214  14.647  1.00  0.00
TER   
ATOM   3900  O   WAT  1288      19.770  -0.572   1.712  1.00  0.00
ATOM   3901  H1  WAT  1288      20.130   0.027   1.058  1.00  0.00
ATOM   3902  H2  WAT  1288      19.629  -0.026   2.486  1.00  0.00
TER   
ATOM   3903  O   WAT  1289      19.467 -16.294  15.200  1.00  0.00
ATOM   3904  H1  WAT  1289      18.753 -16.094  15.805  1.00  0.00
ATOM   3905  H2  WAT  1289      19.886 -17.070  15.571  1.00  0.00
TER   
ATOM   3906  O   WAT  1290      19.754  -2.306  16.187  1.00  0.00
ATOM   3907  H1  WAT  1290      19.863  -3.247  16.046  1.00  0.00
ATOM   3908  H2  WAT  1290      19.102  -2.041  15.538  1.00  0.00
TER   
ATOM   3909  O   WAT  1291      27.745  -4.035  17.586  1.00  0.00
ATOM   3910  H1  WAT  1291      27.425  -4.754  18.131  1.00  0.00
ATOM   3911  H2  WAT  1291      27.071  -3.359  17.660  1.00  0.00
TER   
ATOM   3912  O   WAT  1292      25.787  -3.188   2.530  1.00  0.00
ATOM   3913  H1  WAT  1292      25.778  -2.456   1.914  1.00  0.00
ATOM   3914  H2  WAT  1292      24.866  -3.435   2.622  1.00  0.00
TER   
ATOM   3915  O   WAT  1293      21.387  -7.967   3.274  1.00  0.00
ATOM   3916  H1  WAT  1293      20.780  -7.227   3.284  1.00  0.00
ATOM   3917  H2  WAT  1293      21.862  -7.877   2.448  1.00  0.00
TER   
ATOM   3918  O   WAT  1294      30.961 -13.802  12.950  1.00  0.00
ATOM   3919  H1  WAT  1294      31.329 -14.622  13.278  1.00  0.00
ATOM   3920  H2  WAT  1294      30.100 -13.742  13.366  1.00  0.00
TER   
ATOM   3921  O   WAT  1295      28.773  -3.126   1.192  1.00  0.00
ATOM   3922  H1  WAT  1295      28.874  -3.329   0.262  1.00  0.00
ATOM   3923  H2  WAT  1295      27.873  -3.380   1.397  1.00  0.00
TER   
ATOM   3924  O   WAT  1296      26.295 -12.568   5.175  1.00  0.00
ATOM   3925  H1  WAT  1296      25.587 -12.099   5.616  1.00  0.00
ATOM   3926  H2  WAT  1296      26.580 -13.225   5.809  1.00  0.00
TER   
ATOM   3927  O   WAT  1297      27.921 -11.148  13.174  1.00  0.00
ATOM   3928  H1  WAT  1297      28.419 -10.673  13.839  1.00  0.00
ATOM   3929  H2  WAT  1297      28.063 -12.072  13.381  1.00  0.00
TER   
ATOM   3930  O   WAT  1298      30.327 -15.843   6.614  1.00  0.00
ATOM   3931  H1  WAT  1298      30.204 -15.824   5.665  1.00  0.00
ATOM   3932  H2  WAT  1298      31.275 -15.795   6.734  1.00  0.00
TER   
ATOM   3933  O   WAT  1299      27.414  -0.607   5.887  1.00  0.00
ATOM   3934  H1  WAT  1299      27.669  -0.645   4.965  1.00  0.00
ATOM   3935  H2  WAT  1299      26.466  -0.734   5.880  1.00  0.00
TER   
ATOM   3936  O   WAT  1300      24.499 -14.259   2.550  1.00  0.00
ATOM   3937  H1  WAT  1300      25.348 -13.822   2.484  1.00  0.00
ATOM   3938  H2  WAT  1300      24.132 -13.947   3.377  1.00  0.00
TER   
ATOM   3939  O   WAT  1301      23.398  -8.006   1.023  1.00  0.00
ATOM   3940  H1  WAT  1301      24.164  -8.118   1.586  1.00  0.00
ATOM   3941  H2  WAT  1301      23.475  -8.702   0.371  1.00  0.00
TER   
ATOM   3942  O   WAT  1302      22.093 -10.573   1.707  1.00  0.00
ATOM   3943  H1  WAT  1302      22.173 -11.521   1.818  1.00  0.00
ATOM   3944  H2  WAT  1302      22.984 -10.243   1.813  1.00  0.00
TER   
ATOM   3945  O   WAT  1303      22.894  -0.424   8.810  1.00  0.00
ATOM   3946  H1  WAT  1303      23.630  -0.972   9.081  1.00  0.00
ATOM   3947  H2  WAT  1303      23.278   0.442   8.671  1.00  0.00
TER   
ATOM   3948  O   WAT  1304      19.779  -4.356   4.684  1.00  0.00
ATOM   3949  H1  WAT  1304      18.853  -4.114   4.675  1.00  0.00
ATOM   3950  H2  WAT  1304      20.244  -3.529   4.563  1.00  0.00
TER   
ATOM   3951  O   WAT  1305      21.900  -1.239  17.999  1.00  0.00
ATOM   3952  H1  WAT  1305      22.701  -0.918  18.412  1.00  0.00
ATOM   3953  H2  WAT  1305      21.385  -1.600  18.721  1.00  0.00
TER   
ATOM   3954  O   WAT  1306      26.004  -1.251   0.633  1.00  0.00
ATOM   3955  H1  WAT  1306      26.797  -0.962   0.181  1.00  0.00
ATOM   3956  H2  WAT  1306      25.485  -1.682  -0.046  1.00  0.00
TER   
ATOM   3957  O   WAT  1307      30.736  -5.131  17.946  1.00  0.00
ATOM   3958  H1  WAT  1307      30.130  -5.108  17.206  1.00  0.00
ATOM   3959  H2  WAT  1307      30.432  -5.863  18.483  1.00  0.00
TER   
ATOM   3960  O   WAT  1308      32.166  -1.403  16.557  1.00  0.00
ATOM   3961  H1  WAT  1308      33.118  -1.487  16.507  1.00  0.00
ATOM   3962  H2  WAT  1308      32.019  -0.739  17.230  1.00  0.00
TER   
ATOM   3963  O   WAT  1309      19.620  -8.752  16.942  1.00  0.00
ATOM   3964  H1  WAT  1309      20.124  -9.331  17.514  1.00  0.00
ATOM   3965  H2  WAT  1309      18.880  -8.468  17.480  1.00  0.00
TER   
ATOM   3966  O   WAT  1310      26.522  -6.030   0.497  1.00  0.00
ATOM   3967  H1  WAT  1310      26.417  -6.645   1.223  1.00  0.00
ATOM   3968  H2  WAT  1310      26.354  -6.554  -0.287  1.00  0.00
TER   
ATOM   3969  O   WAT  1311      26.673  -7.345  16.476  1.00  0.00
ATOM   3970  H1  WAT  1311      25.908  -6.776  16.391  1.00  0.00
ATOM   3971  H2  WAT  1311      26.855  -7.637  15.583  1.00  0.00
TER   
ATOM   3972  O   WAT  1312      29.762  -6.968   1.101  1.00  0.00
ATOM   3973  H1  WAT  1312      29.213  -6.522   1.745  1.00  0.00
ATOM   3974  H2  WAT  1312      30.384  -7.474   1.625  1.00  0.00
TER   
ATOM   3975  O   WAT  1313      21.652 -10.609  17.837  1.00  0.00
ATOM   3976  H1  WAT  1313      21.692 -10.908  18.746  1.00  0.00
ATOM   3977  H2  WAT  1313      22.506 -10.208  17.678  1.00  0.00
TER   
ATOM   3978  O   WAT  1314      25.430  -8.009   2.997  1.00  0.00
ATOM   3979  H1  WAT  1314      25.851  -8.175   3.841  1.00  0.00
ATOM   3980  H2  WAT  1314      25.555  -8.819   2.503  1.00  0.00
TER   
ATOM   3981  O   WAT  1315      23.592 -12.030  15.805  1.00  0.00
ATOM   3982  H1  WAT  1315      23.062 -12.521  15.177  1.00  0.00
ATOM   3983  H2  WAT  1315      24.261 -11.601  15.270  1.00  0.00
TER   
ATOM   3984  O   WAT  1316      27.943  -8.986   0.245  1.00  0.00
ATOM   3985  H1  WAT  1316      28.463  -9.701  -0.121  1.00  0.00
ATOM   3986  H2  WAT  1316      28.589  -8.347   0.545  1.00  0.00
TER   
ATOM   3987  O   WAT  1317      32.490  -7.563  15.569  1.00  0.00
ATOM   3988  H1  WAT  1317      32.904  -7.408  16.418  1.00  0.00
ATOM   3989  H2  WAT  1317      31.555  -7.437  15.731  1.00  0.00
TER   
ATOM   3990  O   WAT  1318      32.963 -10.223  17.573  1.00  0.00
ATOM   3991  H1  WAT  1318      33.545 -10.978  17.485  1.00  0.00
ATOM   3992  H2  WAT  1318      33.139  -9.692  16.796  1.00  0.00
TER   
ATOM   3993  O   WAT  1319      24.080 -15.063  15.884  1.00  0.00
ATOM   3994  H1  WAT  1319      23.985 -15.681  15.159  1.00  0.00
ATOM   3995  H2  WAT  1319      23.499 -14.337  15.657  1.00  0.00
TER   
ATOM   3996  O   WAT  1320      26.846 -16.506  12.917  1.00  0.00
ATOM   3997  H1  WAT  1320      26.398 -16.484  12.072  1.00  0.00
ATOM   3998  H2  WAT  1320      26.212 -16.904  13.514  1.00  0.00
TER   
ATOM   3999  O   WAT  1321      27.252  -7.611  13.538  1.00  0.00
ATOM   4000  H1  WAT  1321      27.671  -6.767  13.366  1.00  0.00
ATOM   4001  H2  WAT  1321      26.333  -7.474  13.309  1.00  0.00
TER   
ATOM   4002  O   WAT  1322      29.588  -9.879  14.922  1.00  0.00
ATOM   4003  H1  WAT  1322      29.708 -10.475  15.662  1.00  0.00
ATOM   4004  H2  WAT  1322      30.448  -9.842  14.502  1.00  0.00
TER   
ATOM   4005  O   WAT  1323      31.927  -9.325  13.498  1.00  0.00
ATOM   4006  H1  WAT  1323      31.401  -8.801  12.895  1.00  0.00
ATOM   4007  H2  WAT  1323      32.270  -8.693  14.129  1.00  0.00
TER   
ATOM   4008  O   WAT  1324      24.326 -11.936  -0.057  1.00  0.00
ATOM   4009  H1  WAT  1324      24.125 -12.799   0.305  1.00  0.00
ATOM   4010  H2  WAT  1324      24.155 -12.023  -0.995  1.00  0.00
TER   
ATOM   4011  O   WAT  1325      25.103  -1.305  14.654  1.00  0.00
ATOM   4012  H1  WAT  1325      24.565  -0.581  14.335  1.00  0.00
ATOM   4013  H2  WAT  1325      25.356  -1.782  13.864  1.00  0.00
TER   
ATOM   4014  O   WAT  1326      26.355 -13.337  16.180  1.00  0.00
ATOM   4015  H1  WAT  1326      26.945 -13.645  16.867  1.00  0.00
ATOM   4016  H2  WAT  1326      25.537 -13.809  16.336  1.00  0.00
TER   
ATOM   4017  O   WAT  1327      31.174 -13.720  16.413  1.00  0.00
ATOM   4018  H1  WAT  1327      30.486 -14.382  16.348  1.00  0.00
ATOM   4019  H2  WAT  1327      31.895 -14.167  16.858  1.00  0.00
TER   
ATOM   4020  O   WAT  1328      31.804 -17.125   2.472  1.00  0.00
ATOM   4021  H1  WAT  1328      32.085 -17.968   2.828  1.00  0.00
ATOM   4022  H2  WAT  1328      31.031 -16.893   2.986  1.00  0.00
TER   
ATOM   4023  O   WAT  1329      23.124 -14.836  -0.069  1.00  0.00
ATOM   4024  H1  WAT  1329      23.427 -14.829  -0.977  1.00  0.00
ATOM   4025  H2  WAT  1329      23.863 -15.186   0.428  1.00  0.00
TER   
ATOM   4026  O   WAT  1330      27.959  -0.070  14.913  1.00  0.00
ATOM   4027  H1  WAT  1330      27.885   0.833  15.220  1.00  0.00
ATOM   4028  H2  WAT  1330      27.057  -0.389  14.885  1.00  0.00
TER   
ATOM   4029  O   WAT  1331      26.342 -15.893   0.917  1.00  0.00
ATOM   4030  H1  WAT  1331      25.995 -16.570   0.337  1.00  0.00
ATOM   4031  H2  WAT  1331      26.544 -16.354   1.731  1.00  0.00
TER   
ATOM   4032  O   WAT  1332      28.507  -0.904   2.535  1.00  0.00
ATOM   4033  H1  WAT  1332      29.402  -0.566   2.557  1.00  0.00
ATOM   4034  H2  WAT  1332      28.539  -1.626   1.908  1.00  0.00
TER   
ATOM   4035  O   WAT  1333      22.147  -5.532   0.764  1.00  0.00
ATOM   4036  H1  WAT  1333      22.584  -4.989   1.420  1.00  0.00
ATOM   4037  H2  WAT  1333      22.632  -6.357   0.774  1.00  0.00
TER   
ATOM   4038  O   WAT  1334      19.362  -2.743   8.216  1.00  0.00
ATOM   4039  H1  WAT  1334      19.692  -3.611   7.984  1.00  0.00
ATOM   4040  H2  WAT  1334      19.791  -2.537   9.047  1.00  0.00
TER   
ATOM   4041  O   WAT  1335      23.958  -4.412   5.876  1.00  0.00
ATOM   4042  H1  WAT  1335      23.657  -4.535   6.777  1.00  0.00
ATOM   4043  H2  WAT  1335      23.851  -5.271   5.468  1.00  0.00
TER   
ATOM   4044  O   WAT  1336      19.851  -1.876  10.954  1.00  0.00
ATOM   4045  H1  WAT  1336      19.414  -1.696  11.787  1.00  0.00
ATOM   4046  H2  WAT  1336      20.418  -1.118  10.812  1.00  0.00
TER   
ATOM   4047  O   WAT  1337      19.683  -9.364   7.313  1.00  0.00
ATOM   4048  H1  WAT  1337      19.028  -9.633   6.669  1.00  0.00
ATOM   4049  H2  WAT  1337      20.521  -9.473   6.863  1.00  0.00
TER   
ATOM   4050  O   WAT  1338      32.632 -14.570   1.535  1.00  0.00
ATOM   4051  H1  WAT  1338      33.051 -14.757   0.695  1.00  0.00
ATOM   4052  H2  WAT  1338      32.326 -15.422   1.845  1.00  0.00
TER   
ATOM   4053  O   WAT  1339      20.721  -8.978  11.853  1.00  0.00
ATOM   4054  H1  WAT  1339      21.088  -9.066  12.733  1.00  0.00
ATOM   4055  H2  WAT  1339      20.152  -9.742  11.754  1.00  0.00
TER   
ATOM   4056  O   WAT  1340      20.272 -12.068  15.759  1.00  0.00
ATOM   4057  H1  WAT  1340      19.378 -12.101  16.099  1.00  0.00
ATOM   4058  H2  WAT  1340      20.812 -11.869  16.524  1.00  0.00
TER   
ATOM   4059  O   WAT  1341      18.897 -12.154   3.256  1.00  0.00
ATOM   4060  H1  WAT  1341      17.993 -11.891   3.081  1.00  0.00
ATOM   4061  H2  WAT  1341      19.381 -11.883   2.476  1.00  0.00
TER   
ATOM   4062  O   WAT  1342      21.440 -13.097   1.165  1.00  0.00
ATOM   4063  H1  WAT  1342      22.149 -13.519   0.680  1.00  0.00
ATOM   4064  H2  WAT  1342      20.723 -13.030   0.533  1.00  0.00
TER   
ATOM   4065  O   WAT  1343      21.087 -17.043   0.205  1.00  0.00
ATOM   4066  H1  WAT  1343      21.810 -16.502   0.524  1.00  0.00
ATOM   4067  H2  WAT  1343      21.359 -17.317  -0.670  1.00  0.00
TER   
ATOM   4068  O   WAT  1344      20.776 -17.793  10.108  1.00  0.00
ATOM   4069  H1  WAT  1344      21.424 -18.343   9.667  1.00  0.00
ATOM   4070  H2  WAT  1344      21.196 -17.538  10.929  1.00  0.00
TER   
ATOM   4071  O   WAT  1345      20.529 -17.637  12.850  1.00  0.00
ATOM   4072  H1  WAT  1345      20.181 -17.181  13.616  1.00  0.00
ATOM   4073  H2  WAT  1345      20.198 -18.531  12.932  1.00  0.00
TER   
ATOM   4074  O   WAT  1346      22.136  -4.465  17.015  1.00  0.00
ATOM   4075  H1  WAT  1346      22.093  -4.836  17.897  1.00  0.00
ATOM   4076  H2  WAT  1346      22.267  -3.527  17.156  1.00  0.00
TER   
ATOM   4077  O   WAT  1347      25.836  -2.909  12.616  1.00  0.00
ATOM   4078  H1  WAT  1347      25.596  -2.642  11.730  1.00  0.00
ATOM   4079  H2  WAT  1347      26.777  -2.739  12.672  1.00  0.00
TER   
ATOM   4080  O   WAT  1348      28.042 -16.446  16.372  1.00  0.00
ATOM   4081  H1  WAT  1348      27.981 -15.854  17.122  1.00  0.00
ATOM   4082  H2  WAT  1348      28.982 -16.553  16.227  1.00  0.00
TER   
ATOM   4083  O   WAT  1349      30.679 -16.789  16.011  1.00  0.00
ATOM   4084  H1  WAT  1349      31.293 -16.471  15.349  1.00  0.00
ATOM   4085  H2  WAT  1349      31.224 -17.274  16.631  1.00  0.00
TER   
ATOM   4086  O   WAT  1350      21.201 -18.110  16.125  1.00  0.00
ATOM   4087  H1  WAT  1350      21.750 -18.291  15.362  1.00  0.00
ATOM   4088  H2  WAT  1350      21.267 -18.900  16.661  1.00  0.00
TER   
ATOM   4089  O   WAT  1351      21.975  -1.519  14.135  1.00  0.00
ATOM   4090  H1  WAT  1351      21.381  -1.651  14.874  1.00  0.00
ATOM   4091  H2  WAT  1351      21.967  -2.355  13.669  1.00  0.00
TER   
ATOM   4092  O   WAT  1352      31.420 -18.226  12.338  1.00  0.00
ATOM   4093  H1  WAT  1352      30.546 -17.892  12.136  1.00  0.00
ATOM   4094  H2  WAT  1352      31.311 -18.698  13.163  1.00  0.00
TER   
ATOM   4095  O   WAT  1353      32.327 -16.019  13.722  1.00  0.00
ATOM   4096  H1  WAT  1353      31.999 -16.834  13.343  1.00  0.00
ATOM   4097  H2  WAT  1353      33.276 -16.062  13.599  1.00  0.00
TER   
ATOM   4098  O   WAT  1354      21.606  -4.153  13.086  1.00  0.00
ATOM   4099  H1  WAT  1354      20.879  -4.773  13.019  1.00  0.00
ATOM   4100  H2  WAT  1354      21.667  -3.759  12.216  1.00  0.00
TER   
ATOM   4101  O   WAT  1355      25.210  -1.939   9.871  1.00  0.00
ATOM   4102  H1  WAT  1355      25.727  -2.550   9.346  1.00  0.00
ATOM   4103  H2  WAT  1355      25.860  -1.436  10.362  1.00  0.00
TER   
ATOM   4104  O   WAT  1356      27.950  -1.048  10.698  1.00  0.00
ATOM   4105  H1  WAT  1356      28.238  -1.302   9.821  1.00  0.00
ATOM   4106  H2  WAT  1356      28.462  -1.600  11.288  1.00  0.00
TER   
ATOM   4107  O   WAT  1357      29.168 -17.309  11.278  1.00  0.00
ATOM   4108  H1  WAT  1357      28.385 -16.834  11.557  1.00  0.00
ATOM   4109  H2  WAT  1357      28.874 -18.213  11.169  1.00  0.00
TER   
ATOM   4110  O   WAT  1358      19.889  -0.836   6.296  1.00  0.00
ATOM   4111  H1  WAT  1358      19.721  -1.469   6.994  1.00  0.00
ATOM   4112  H2  WAT  1358      19.022  -0.630   5.945  1.00  0.00
TER   
ATOM   4113  O   WAT  1359      20.512 -17.004   3.799  1.00  0.00
ATOM   4114  H1  WAT  1359      21.270 -16.891   3.225  1.00  0.00
ATOM   4115  H2  WAT  1359      20.049 -16.167   3.753  1.00  0.00
TER   
ATOM   4116  O   WAT  1360      27.053 -14.890   6.789  1.00  0.00
ATOM   4117  H1  WAT  1360      26.240 -15.264   6.449  1.00  0.00
ATOM   4118  H2  WAT  1360      27.557 -15.646   7.091  1.00  0.00
TER   
ATOM   4119  O   WAT  1361      31.555 -18.226   8.027  1.00  0.00
ATOM   4120  H1  WAT  1361      32.158 -17.654   8.502  1.00  0.00
ATOM   4121  H2  WAT  1361      30.815 -17.662   7.805  1.00  0.00
TER   
ATOM   4122  O   WAT  1362      21.495  -2.142   3.741  1.00  0.00
ATOM   4123  H1  WAT  1362      20.970  -1.762   3.037  1.00  0.00
ATOM   4124  H2  WAT  1362      21.420  -1.517   4.462  1.00  0.00
TER   
ATOM   4125  O   WAT  1363      22.884 -16.478   2.339  1.00  0.00
ATOM   4126  H1  WAT  1363      23.413 -17.265   2.210  1.00  0.00
ATOM   4127  H2  WAT  1363      23.517 -15.799   2.573  1.00  0.00
TER   
ATOM   4128  O   WAT  1364      25.078 -16.740   5.394  1.00  0.00
ATOM   4129  H1  WAT  1364      24.448 -17.441   5.561  1.00  0.00
ATOM   4130  H2  WAT  1364      24.538 -15.980   5.177  1.00  0.00
TER   
ATOM   4131  O   WAT  1365      28.017  -0.126  18.065  1.00  0.00
ATOM   4132  H1  WAT  1365      28.944  -0.362  18.108  1.00  0.00
ATOM   4133  H2  WAT  1365      28.002   0.701  17.583  1.00  0.00
TER   
ATOM   4134  O   WAT  1366      25.203 -17.462  17.829  1.00  0.00
ATOM   4135  H1  WAT  1366      24.922 -16.958  17.065  1.00  0.00
ATOM   4136  H2  WAT  1366      25.585 -18.260  17.463  1.00  0.00
TER   
ATOM   4137  O   WAT  1367      24.094  -0.194   2.616  1.00  0.00
ATOM   4138  H1  WAT  1367      24.826  -0.478   2.068  1.00  0.00
ATOM   4139  H2  WAT  1367      24.354  -0.433   3.506  1.00  0.00
TER   
ATOM   4140  O   WAT  1368      23.256  -4.078   2.620  1.00  0.00
ATOM   4141  H1  WAT  1368      22.627  -3.609   3.169  1.00  0.00
ATOM   4142  H2  WAT  1368      23.371  -4.923   3.055  1.00  0.00
TER   
ATOM   4143  O   WAT  1369      31.805 -18.046  18.407  1.00  0.00
ATOM   4144  H1  WAT  1369      31.692 -17.727  19.302  1.00  0.00
ATOM   4145  H2  WAT  1369      32.622 -17.645  18.111  1.00  0.00
TER   
ATOM   4146  O   WAT  1370      30.711 -10.027 -11.230  1.00  0.00
ATOM   4147  H1  WAT  1370      30.630 -10.942 -11.500  1.00  0.00
ATOM   4148  H2  WAT  1370      30.297  -9.530 -11.936  1.00  0.00
TER   
ATOM   4149  O   WAT  1371      28.843  -8.249  -9.349  1.00  0.00
ATOM   4150  H1  WAT  1371      28.067  -8.729  -9.059  1.00  0.00
ATOM   4151  H2  WAT  1371      29.494  -8.929  -9.523  1.00  0.00
TER   
ATOM   4152  O   WAT  1372      22.859  -7.937  -8.471  1.00  0.00
ATOM   4153  H1  WAT  1372      22.028  -8.192  -8.071  1.00  0.00
ATOM   4154  H2  WAT  1372      23.467  -7.866  -7.735  1.00  0.00
TER   
ATOM   4155  O   WAT  1373      32.863  -3.843 -10.569  1.00  0.00
ATOM   4156  H1  WAT  1373      32.402  -4.614 -10.240  1.00  0.00
ATOM   4157  H2  WAT  1373      33.676  -3.817 -10.063  1.00  0.00
TER   
ATOM   4158  O   WAT  1374      22.839  -3.903  -8.275  1.00  0.00
ATOM   4159  H1  WAT  1374      23.142  -4.793  -8.454  1.00  0.00
ATOM   4160  H2  WAT  1374      23.584  -3.346  -8.503  1.00  0.00
TER   
ATOM   4161  O   WAT  1375      21.268 -12.977 -14.687  1.00  0.00
ATOM   4162  H1  WAT  1375      20.380 -12.635 -14.789  1.00  0.00
ATOM   4163  H2  WAT  1375      21.553 -13.177 -15.579  1.00  0.00
TER   
ATOM   4164  O   WAT  1376      19.232 -10.376  -8.803  1.00  0.00
ATOM   4165  H1  WAT  1376      19.803 -11.144  -8.802  1.00  0.00
ATOM   4166  H2  WAT  1376      19.232 -10.078  -9.712  1.00  0.00
TER   
ATOM   4167  O   WAT  1377      29.090  -1.557 -10.948  1.00  0.00
ATOM   4168  H1  WAT  1377      28.471  -1.102 -11.519  1.00  0.00
ATOM   4169  H2  WAT  1377      29.945  -1.402 -11.349  1.00  0.00
TER   
ATOM   4170  O   WAT  1378      28.284  -5.573  -9.342  1.00  0.00
ATOM   4171  H1  WAT  1378      28.214  -6.515  -9.503  1.00  0.00
ATOM   4172  H2  WAT  1378      29.046  -5.483  -8.769  1.00  0.00
TER   
ATOM   4173  O   WAT  1379      20.474 -14.968  -7.016  1.00  0.00
ATOM   4174  H1  WAT  1379      20.294 -15.865  -6.736  1.00  0.00
ATOM   4175  H2  WAT  1379      20.072 -14.421  -6.341  1.00  0.00
TER   
ATOM   4176  O   WAT  1380      29.314 -12.766  -9.115  1.00  0.00
ATOM   4177  H1  WAT  1380      29.691 -13.639  -9.227  1.00  0.00
ATOM   4178  H2  WAT  1380      29.216 -12.431 -10.006  1.00  0.00
TER   
ATOM   4179  O   WAT  1381      23.445 -14.394 -13.653  1.00  0.00
ATOM   4180  H1  WAT  1381      23.551 -13.494 -13.346  1.00  0.00
ATOM   4181  H2  WAT  1381      22.534 -14.442 -13.944  1.00  0.00
TER   
ATOM   4182  O   WAT  1382      21.093 -12.472  -8.408  1.00  0.00
ATOM   4183  H1  WAT  1382      21.774 -12.208  -7.789  1.00  0.00
ATOM   4184  H2  WAT  1382      20.778 -13.312  -8.074  1.00  0.00
TER   
ATOM   4185  O   WAT  1383      25.285 -11.425  -9.320  1.00  0.00
ATOM   4186  H1  WAT  1383      25.793 -10.927  -8.680  1.00  0.00
ATOM   4187  H2  WAT  1383      25.817 -12.202  -9.497  1.00  0.00
TER   
ATOM   4188  O   WAT  1384      23.569 -16.785  -5.054  1.00  0.00
ATOM   4189  H1  WAT  1384      23.571 -16.268  -5.860  1.00  0.00
ATOM   4190  H2  WAT  1384      22.739 -17.262  -5.077  1.00  0.00
TER   
ATOM   4191  O   WAT  1385      29.956  -6.673 -13.555  1.00  0.00
ATOM   4192  H1  WAT  1385      29.338  -6.209 -14.119  1.00  0.00
ATOM   4193  H2  WAT  1385      30.468  -5.981 -13.138  1.00  0.00
TER   
ATOM   4194  O   WAT  1386      24.819  -7.146  -6.877  1.00  0.00
ATOM   4195  H1  WAT  1386      24.486  -6.519  -6.235  1.00  0.00
ATOM   4196  H2  WAT  1386      24.996  -6.620  -7.657  1.00  0.00
TER   
ATOM   4197  O   WAT  1387      33.333 -13.331  -9.409  1.00  0.00
ATOM   4198  H1  WAT  1387      32.628 -13.043  -8.829  1.00  0.00
ATOM   4199  H2  WAT  1387      33.694 -12.521  -9.769  1.00  0.00
TER   
ATOM   4200  O   WAT  1388      23.250 -15.074  -7.047  1.00  0.00
ATOM   4201  H1  WAT  1388      23.592 -14.230  -7.342  1.00  0.00
ATOM   4202  H2  WAT  1388      22.312 -14.926  -6.931  1.00  0.00
TER   
ATOM   4203  O   WAT  1389      24.031  -5.178  -5.062  1.00  0.00
ATOM   4204  H1  WAT  1389      24.649  -4.503  -5.343  1.00  0.00
ATOM   4205  H2  WAT  1389      23.170  -4.769  -5.153  1.00  0.00
TER   
ATOM   4206  O   WAT  1390      19.324  -5.988 -16.181  1.00  0.00
ATOM   4207  H1  WAT  1390      18.947  -5.499 -16.913  1.00  0.00
ATOM   4208  H2  WAT  1390      19.582  -5.315 -15.551  1.00  0.00
TER   
ATOM   4209  O   WAT  1391      26.933 -17.586 -10.723  1.00  0.00
ATOM   4210  H1  WAT  1391      27.241 -18.141 -11.439  1.00  0.00
ATOM   4211  H2  WAT  1391      26.003 -17.452 -10.905  1.00  0.00
TER   
ATOM   4212  O   WAT  1392      32.485  -1.869  -8.432  1.00  0.00
ATOM   4213  H1  WAT  1392      32.497  -2.273  -9.300  1.00  0.00
ATOM   4214  H2  WAT  1392      31.932  -1.095  -8.536  1.00  0.00
TER   
ATOM   4215  O   WAT  1393      31.883  -6.966  -7.104  1.00  0.00
ATOM   4216  H1  WAT  1393      32.300  -7.180  -7.938  1.00  0.00
ATOM   4217  H2  WAT  1393      32.607  -6.709  -6.533  1.00  0.00
TER   
ATOM   4218  O   WAT  1394      29.321  -9.521 -13.987  1.00  0.00
ATOM   4219  H1  WAT  1394      28.394  -9.588 -13.758  1.00  0.00
ATOM   4220  H2  WAT  1394      29.474  -8.583 -14.101  1.00  0.00
TER   
ATOM   4221  O   WAT  1395      29.308 -13.250 -16.990  1.00  0.00
ATOM   4222  H1  WAT  1395      28.369 -13.088 -16.905  1.00  0.00
ATOM   4223  H2  WAT  1395      29.627 -12.531 -17.536  1.00  0.00
TER   
ATOM   4224  O   WAT  1396      33.351  -7.959 -13.483  1.00  0.00
ATOM   4225  H1  WAT  1396      32.732  -8.297 -14.130  1.00  0.00
ATOM   4226  H2  WAT  1396      33.333  -8.603 -12.775  1.00  0.00
TER   
ATOM   4227  O   WAT  1397      32.794 -11.781  -6.066  1.00  0.00
ATOM   4228  H1  WAT  1397      32.381 -10.955  -5.812  1.00  0.00
ATOM   4229  H2  WAT  1397      32.061 -12.366  -6.259  1.00  0.00
TER   
ATOM   4230  O   WAT  1398      24.927  -8.995 -11.205  1.00  0.00
ATOM   4231  H1  WAT  1398      24.523  -9.707 -11.700  1.00  0.00
ATOM   4232  H2  WAT  1398      25.013  -9.340 -10.316  1.00  0.00
TER   
ATOM   4233  O   WAT  1399      25.395  -5.308  -9.041  1.00  0.00
ATOM   4234  H1  WAT  1399      25.098  -5.914  -9.720  1.00  0.00
ATOM   4235  H2  WAT  1399      26.345  -5.270  -9.152  1.00  0.00
TER   
ATOM   4236  O   WAT  1400      23.640 -12.221  -7.425  1.00  0.00
ATOM   4237  H1  WAT  1400      24.191 -12.111  -8.199  1.00  0.00
ATOM   4238  H2  WAT  1400      24.154 -11.847  -6.709  1.00  0.00
TER   
ATOM   4239  O   WAT  1401      33.484  -1.735  -5.378  1.00  0.00
ATOM   4240  H1  WAT  1401      33.007  -0.928  -5.571  1.00  0.00
ATOM   4241  H2  WAT  1401      32.800  -2.387  -5.226  1.00  0.00
TER   
ATOM   4242  O   WAT  1402      24.487  -5.570  -2.390  1.00  0.00
ATOM   4243  H1  WAT  1402      23.590  -5.346  -2.143  1.00  0.00
ATOM   4244  H2  WAT  1402      24.512  -5.446  -3.339  1.00  0.00
TER   
ATOM   4245  O   WAT  1403      31.528  -8.721 -16.476  1.00  0.00
ATOM   4246  H1  WAT  1403      31.967  -9.558 -16.622  1.00  0.00
ATOM   4247  H2  WAT  1403      32.240  -8.088 -16.389  1.00  0.00
TER   
ATOM   4248  O   WAT  1404      23.314  -8.699  -3.814  1.00  0.00
ATOM   4249  H1  WAT  1404      23.175  -7.826  -3.445  1.00  0.00
ATOM   4250  H2  WAT  1404      22.432  -9.041  -3.959  1.00  0.00
TER   
ATOM   4251  O   WAT  1405      29.637  -3.781 -12.508  1.00  0.00
ATOM   4252  H1  WAT  1405      30.077  -3.039 -12.922  1.00  0.00
ATOM   4253  H2  WAT  1405      29.576  -3.538 -11.584  1.00  0.00
TER   
ATOM   4254  O   WAT  1406      25.112  -2.756  -1.606  1.00  0.00
ATOM   4255  H1  WAT  1406      25.084  -2.352  -2.473  1.00  0.00
ATOM   4256  H2  WAT  1406      24.949  -3.685  -1.769  1.00  0.00
TER   
ATOM   4257  O   WAT  1407      21.627 -10.100 -13.704  1.00  0.00
ATOM   4258  H1  WAT  1407      21.507  -9.374 -14.316  1.00  0.00
ATOM   4259  H2  WAT  1407      21.318 -10.870 -14.181  1.00  0.00
TER   
ATOM   4260  O   WAT  1408      19.266  -6.929  -7.897  1.00  0.00
ATOM   4261  H1  WAT  1408      19.344  -6.794  -8.842  1.00  0.00
ATOM   4262  H2  WAT  1408      19.880  -7.637  -7.704  1.00  0.00
TER   
ATOM   4263  O   WAT  1409      20.511  -5.229 -11.486  1.00  0.00
ATOM   4264  H1  WAT  1409      20.104  -5.087 -12.341  1.00  0.00
ATOM   4265  H2  WAT  1409      21.402  -5.513 -11.689  1.00  0.00
TER   
ATOM   4266  O   WAT  1410      30.329  -1.080  -4.580  1.00  0.00
ATOM   4267  H1  WAT  1410      30.843  -1.169  -3.778  1.00  0.00
ATOM   4268  H2  WAT  1410      29.486  -0.734  -4.287  1.00  0.00
TER   
ATOM   4269  O   WAT  1411      32.304  -0.794 -15.151  1.00  0.00
ATOM   4270  H1  WAT  1411      32.144  -1.084 -14.253  1.00  0.00
ATOM   4271  H2  WAT  1411      32.139  -1.570 -15.687  1.00  0.00
TER   
ATOM   4272  O   WAT  1412      24.783  -1.014 -13.374  1.00  0.00
ATOM   4273  H1  WAT  1412      24.607  -1.931 -13.587  1.00  0.00
ATOM   4274  H2  WAT  1412      23.928  -0.655 -13.134  1.00  0.00
TER   
ATOM   4275  O   WAT  1413      32.007  -3.285 -16.592  1.00  0.00
ATOM   4276  H1  WAT  1413      31.313  -3.288 -17.251  1.00  0.00
ATOM   4277  H2  WAT  1413      32.749  -3.709 -17.022  1.00  0.00
TER   
ATOM   4278  O   WAT  1414      31.572  -1.659 -12.517  1.00  0.00
ATOM   4279  H1  WAT  1414      32.027  -2.440 -12.203  1.00  0.00
ATOM   4280  H2  WAT  1414      31.911  -0.948 -11.973  1.00  0.00
TER   
ATOM   4281  O   WAT  1415      19.322  -5.887  -5.358  1.00  0.00
ATOM   4282  H1  WAT  1415      19.485  -6.357  -6.176  1.00  0.00
ATOM   4283  H2  WAT  1415      19.787  -6.395  -4.693  1.00  0.00
TER   
ATOM   4284  O   WAT  1416      24.094 -16.757 -10.322  1.00  0.00
ATOM   4285  H1  WAT  1416      23.651 -15.976 -10.653  1.00  0.00
ATOM   4286  H2  WAT  1416      24.652 -16.434  -9.615  1.00  0.00
TER   
ATOM   4287  O   WAT  1417      28.381 -13.890  -4.718  1.00  0.00
ATOM   4288  H1  WAT  1417      27.919 -13.682  -3.906  1.00  0.00
ATOM   4289  H2  WAT  1417      27.979 -14.704  -5.021  1.00  0.00
TER   
ATOM   4290  O   WAT  1418      33.381 -12.669  -3.588  1.00  0.00
ATOM   4291  H1  WAT  1418      32.531 -12.968  -3.267  1.00  0.00
ATOM   4292  H2  WAT  1418      33.221 -12.425  -4.500  1.00  0.00
TER   
ATOM   4293  O   WAT  1419      30.476 -11.169  -1.489  1.00  0.00
ATOM   4294  H1  WAT  1419      30.802 -12.003  -1.828  1.00  0.00
ATOM   4295  H2  WAT  1419      31.264 -10.646  -1.341  1.00  0.00
TER   
ATOM   4296  O   WAT  1420      27.210 -17.136 -15.441  1.00  0.00
ATOM   4297  H1  WAT  1420      26.585 -17.140 -14.716  1.00  0.00
ATOM   4298  H2  WAT  1420      27.123 -18.003 -15.837  1.00  0.00
TER   
ATOM   4299  O   WAT  1421      26.131 -16.212  -8.463  1.00  0.00
ATOM   4300  H1  WAT  1421      26.429 -15.306  -8.543  1.00  0.00
ATOM   4301  H2  WAT  1421      26.680 -16.700  -9.077  1.00  0.00
TER   
ATOM   4302  O   WAT  1422      23.885 -11.633 -12.593  1.00  0.00
ATOM   4303  H1  WAT  1422      23.659 -11.850 -11.689  1.00  0.00
ATOM   4304  H2  WAT  1422      23.104 -11.201 -12.939  1.00  0.00
TER   
ATOM   4305  O   WAT  1423      31.115 -11.627 -13.994  1.00  0.00
ATOM   4306  H1  WAT  1423      30.516 -10.904 -14.178  1.00  0.00
ATOM   4307  H2  WAT  1423      31.663 -11.689 -14.777  1.00  0.00
TER   
ATOM   4308  O   WAT  1424      26.325 -10.735  -1.927  1.00  0.00
ATOM   4309  H1  WAT  1424      26.230 -11.675  -2.077  1.00  0.00
ATOM   4310  H2  WAT  1424      27.168 -10.513  -2.323  1.00  0.00
TER   
ATOM   4311  O   WAT  1425      29.721 -12.991 -11.964  1.00  0.00
ATOM   4312  H1  WAT  1425      30.114 -12.674 -12.777  1.00  0.00
ATOM   4313  H2  WAT  1425      30.083 -13.870 -11.850  1.00  0.00
TER   
ATOM   4314  O   WAT  1426      21.456 -14.324  -3.774  1.00  0.00
ATOM   4315  H1  WAT  1426      21.063 -13.476  -3.567  1.00  0.00
ATOM   4316  H2  WAT  1426      20.768 -14.961  -3.583  1.00  0.00
TER   
ATOM   4317  O   WAT  1427      28.031 -14.240  -0.704  1.00  0.00
ATOM   4318  H1  WAT  1427      27.341 -14.433  -0.070  1.00  0.00
ATOM   4319  H2  WAT  1427      28.774 -13.957  -0.172  1.00  0.00
TER   
ATOM   4320  O   WAT  1428      18.758 -16.401  -9.741  1.00  0.00
ATOM   4321  H1  WAT  1428      18.469 -15.830  -9.029  1.00  0.00
ATOM   4322  H2  WAT  1428      19.502 -16.880  -9.378  1.00  0.00
TER   
ATOM   4323  O   WAT  1429      18.945 -12.459 -18.531  1.00  0.00
ATOM   4324  H1  WAT  1429      18.862 -11.516 -18.389  1.00  0.00
ATOM   4325  H2  WAT  1429      18.593 -12.601 -19.410  1.00  0.00
TER   
ATOM   4326  O   WAT  1430      30.307 -10.400  -7.869  1.00  0.00
ATOM   4327  H1  WAT  1430      29.575  -9.892  -7.520  1.00  0.00
ATOM   4328  H2  WAT  1430      29.909 -11.217  -8.170  1.00  0.00
TER   
ATOM   4329  O   WAT  1431      26.745 -13.725  -9.464  1.00  0.00
ATOM   4330  H1  WAT  1431      26.748 -14.166 -10.313  1.00  0.00
ATOM   4331  H2  WAT  1431      27.640 -13.403  -9.357  1.00  0.00
TER   
ATOM   4332  O   WAT  1432      22.595 -13.842 -10.504  1.00  0.00
ATOM   4333  H1  WAT  1432      22.255 -13.365  -9.748  1.00  0.00
ATOM   4334  H2  WAT  1432      21.833 -14.296 -10.864  1.00  0.00
TER   
ATOM   4335  O   WAT  1433      26.807 -12.724 -16.473  1.00  0.00
ATOM   4336  H1  WAT  1433      26.928 -12.765 -15.524  1.00  0.00
ATOM   4337  H2  WAT  1433      26.422 -11.861 -16.628  1.00  0.00
TER   
ATOM   4338  O   WAT  1434      30.770 -14.947  -8.457  1.00  0.00
ATOM   4339  H1  WAT  1434      30.787 -14.496  -7.613  1.00  0.00
ATOM   4340  H2  WAT  1434      30.521 -15.846  -8.243  1.00  0.00
TER   
ATOM   4341  O   WAT  1435      25.819 -10.413 -17.075  1.00  0.00
ATOM   4342  H1  WAT  1435      25.251 -10.862 -17.701  1.00  0.00
ATOM   4343  H2  WAT  1435      26.528 -10.054 -17.608  1.00  0.00
TER   
ATOM   4344  O   WAT  1436      20.896  -6.512  -3.198  1.00  0.00
ATOM   4345  H1  WAT  1436      20.511  -7.153  -2.600  1.00  0.00
ATOM   4346  H2  WAT  1436      21.207  -5.809  -2.629  1.00  0.00
TER   
ATOM   4347  O   WAT  1437      27.046  -9.665  -7.717  1.00  0.00
ATOM   4348  H1  WAT  1437      27.413 -10.139  -6.971  1.00  0.00
ATOM   4349  H2  WAT  1437      26.856  -8.790  -7.376  1.00  0.00
TER   
ATOM   4350  O   WAT  1438      19.910 -14.920 -11.588  1.00  0.00
ATOM   4351  H1  WAT  1438      19.624 -15.285 -10.750  1.00  0.00
ATOM   4352  H2  WAT  1438      19.847 -15.652 -12.202  1.00  0.00
TER   
ATOM   4353  O   WAT  1439      24.835 -10.624  -5.399  1.00  0.00
ATOM   4354  H1  WAT  1439      24.531  -9.745  -5.174  1.00  0.00
ATOM   4355  H2  WAT  1439      25.790 -10.564  -5.363  1.00  0.00
TER   
ATOM   4356  O   WAT  1440      23.364  -6.418 -14.802  1.00  0.00
ATOM   4357  H1  WAT  1440      22.590  -6.958 -14.962  1.00  0.00
ATOM   4358  H2  WAT  1440      24.093  -6.937 -15.140  1.00  0.00
TER   
ATOM   4359  O   WAT  1441      29.583 -16.027 -14.867  1.00  0.00
ATOM   4360  H1  WAT  1441      28.770 -16.526 -14.942  1.00  0.00
ATOM   4361  H2  WAT  1441      29.390 -15.187 -15.283  1.00  0.00
TER   
ATOM   4362  O   WAT  1442      29.504  -7.350  -3.123  1.00  0.00
ATOM   4363  H1  WAT  1442      29.438  -8.271  -3.377  1.00  0.00
ATOM   4364  H2  WAT  1442      28.875  -7.253  -2.408  1.00  0.00
TER   
ATOM   4365  O   WAT  1443      32.298 -11.655 -16.570  1.00  0.00
ATOM   4366  H1  WAT  1443      33.186 -11.344 -16.745  1.00  0.00
ATOM   4367  H2  WAT  1443      32.269 -12.528 -16.962  1.00  0.00
TER   
ATOM   4368  O   WAT  1444      23.407  -6.750 -11.164  1.00  0.00
ATOM   4369  H1  WAT  1444      23.925  -7.553 -11.219  1.00  0.00
ATOM   4370  H2  WAT  1444      22.956  -6.812 -10.323  1.00  0.00
TER   
ATOM   4371  O   WAT  1445      28.294  -5.483 -15.891  1.00  0.00
ATOM   4372  H1  WAT  1445      28.636  -4.739 -16.387  1.00  0.00
ATOM   4373  H2  WAT  1445      27.466  -5.170 -15.529  1.00  0.00
TER   
ATOM   4374  O   WAT  1446      20.892  -9.783  -4.252  1.00  0.00
ATOM   4375  H1  WAT  1446      20.533  -9.118  -3.664  1.00  0.00
ATOM   4376  H2  WAT  1446      20.597 -10.615  -3.880  1.00  0.00
TER   
ATOM   4377  O   WAT  1447      24.093  -9.325  -1.368  1.00  0.00
ATOM   4378  H1  WAT  1447      23.793  -9.179  -2.265  1.00  0.00
ATOM   4379  H2  WAT  1447      24.864  -9.885  -1.460  1.00  0.00
TER   
ATOM   4380  O   WAT  1448      29.436  -4.528  -3.372  1.00  0.00
ATOM   4381  H1  WAT  1448      29.450  -5.460  -3.590  1.00  0.00
ATOM   4382  H2  WAT  1448      28.729  -4.442  -2.733  1.00  0.00
TER   
ATOM   4383  O   WAT  1449      31.177  -6.161 -10.527  1.00  0.00
ATOM   4384  H1  WAT  1449      31.529  -6.759 -11.187  1.00  0.00
ATOM   4385  H2  WAT  1449      30.293  -6.487 -10.356  1.00  0.00
TER   
ATOM   4386  O   WAT  1450      27.263  -5.402 -13.120  1.00  0.00
ATOM   4387  H1  WAT  1450      27.951  -4.855 -12.739  1.00  0.00
ATOM   4388  H2  WAT  1450      26.477  -4.858 -13.085  1.00  0.00
TER   
ATOM   4389  O   WAT  1451      19.403  -9.784 -17.628  1.00  0.00
ATOM   4390  H1  WAT  1451      20.272  -9.502 -17.345  1.00  0.00
ATOM   4391  H2  WAT  1451      18.912  -8.971 -17.743  1.00  0.00
TER   
ATOM   4392  O   WAT  1452      26.566  -8.397 -13.507  1.00  0.00
ATOM   4393  H1  WAT  1452      27.022  -7.586 -13.281  1.00  0.00
ATOM   4394  H2  WAT  1452      26.215  -8.715 -12.676  1.00  0.00
TER   
ATOM   4395  O   WAT  1453      28.869  -2.886  -6.278  1.00  0.00
ATOM   4396  H1  WAT  1453      29.514  -2.680  -5.601  1.00  0.00
ATOM   4397  H2  WAT  1453      29.232  -3.648  -6.731  1.00  0.00
TER   
ATOM   4398  O   WAT  1454      22.467 -18.053 -13.035  1.00  0.00
ATOM   4399  H1  WAT  1454      22.339 -18.061 -12.087  1.00  0.00
ATOM   4400  H2  WAT  1454      21.644 -17.715 -13.386  1.00  0.00
TER   
ATOM   4401  O   WAT  1455      30.143  -4.883  -7.560  1.00  0.00
ATOM   4402  H1  WAT  1455      30.785  -5.584  -7.447  1.00  0.00
ATOM   4403  H2  WAT  1455      30.668  -4.103  -7.741  1.00  0.00
TER   
ATOM   4404  O   WAT  1456      31.916  -4.084  -4.357  1.00  0.00
ATOM   4405  H1  WAT  1456      32.252  -3.497  -3.679  1.00  0.00
ATOM   4406  H2  WAT  1456      30.996  -4.214  -4.127  1.00  0.00
TER   
ATOM   4407  O   WAT  1457      19.770  -0.572 -17.062  1.00  0.00
ATOM   4408  H1  WAT  1457      20.130   0.027 -17.716  1.00  0.00
ATOM   4409  H2  WAT  1457      19.629  -0.026 -16.289  1.00  0.00
TER   
ATOM   4410  O   WAT  1458      19.467 -16.294  -3.574  1.00  0.00
ATOM   4411  H1  WAT  1458      18.753 -16.094  -2.969  1.00  0.00
ATOM   4412  H2  WAT  1458      19.886 -17.070  -3.203  1.00  0.00
TER   
ATOM   4413  O   WAT  1459      19.754  -2.306  -2.588  1.00  0.00
ATOM   4414  H1  WAT  1459      19.863  -3.247  -2.728  1.00  0.00
ATOM   4415  H2  WAT  1459      19.102  -2.041  -3.236  1.00  0.00
TER   
ATOM   4416  O   WAT  1460      27.745  -4.035  -1.188  1.00  0.00
ATOM   4417  H1  WAT  1460      27.425  -4.754  -0.643  1.00  0.00
ATOM   4418  H2  WAT  1460      27.071  -3.359  -1.114  1.00  0.00
TER   
ATOM   4419  O   WAT  1461      25.787  -3.188 -16.245  1.00  0.00
ATOM   4420  H1  WAT  1461      25.778  -2.456 -16.860  1.00  0.00
ATOM   4421  H2  WAT  1461      24.866  -3.435 -16.152  1.00  0.00
TER   
ATOM   4422  O   WAT  1462      21.387  -7.967 -15.500  1.00  0.00
ATOM   4423  H1  WAT  1462      20.780  -7.227 -15.490  1.00  0.00
ATOM   4424  H2  WAT  1462      21.862  -7.877 -16.326  1.00  0.00
TER   
ATOM   4425  O   WAT  1463      30.961 -13.802  -5.824  1.00  0.00
ATOM   4426  H1  WAT  1463      31.329 -14.622  -5.496  1.00  0.00
ATOM   4427  H2  WAT  1463      30.100 -13.742  -5.409  1.00  0.00
TER   
ATOM   4428  O   WAT  1464      28.773  -3.126 -17.582  1.00  0.00
ATOM   4429  H1  WAT  1464      28.874  -3.329 -18.512  1.00  0.00
ATOM   4430  H2  WAT  1464      27.873  -3.380 -17.377  1.00  0.00
TER   
ATOM   4431  O   WAT  1465      26.295 -12.568 -13.600  1.00  0.00
ATOM   4432  H1  WAT  1465      25.587 -12.099 -13.158  1.00  0.00
ATOM   4433  H2  WAT  1465      26.580 -13.225 -12.965  1.00  0.00
TER   
ATOM   4434  O   WAT  1466      27.921 -11.148  -5.601  1.00  0.00
ATOM   4435  H1  WAT  1466      28.419 -10.673  -4.935  1.00  0.00
ATOM   4436  H2  WAT  1466      28.063 -12.072  -5.393  1.00  0.00
TER   
ATOM   4437  O   WAT  1467      30.327 -15.843 -12.160  1.00  0.00
ATOM   4438  H1  WAT  1467      30.204 -15.824 -13.109  1.00  0.00
ATOM   4439  H2  WAT  1467      31.275 -15.795 -12.040  1.00  0.00
TER   
ATOM   4440  O   WAT  1468      27.414  -0.607 -12.887  1.00  0.00
ATOM   4441  H1  WAT  1468      27.669  -0.645 -13.809  1.00  0.00
ATOM   4442  H2  WAT  1468      26.466  -0.734 -12.895  1.00  0.00
TER   
ATOM   4443  O   WAT  1469      24.499 -14.259 -16.225  1.00  0.00
ATOM   4444  H1  WAT  1469      25.348 -13.822 -16.291  1.00  0.00
ATOM   4445  H2  WAT  1469      24.132 -13.947 -15.397  1.00  0.00
TER   
ATOM   4446  O   WAT  1470      23.398  -8.006 -17.751  1.00  0.00
ATOM   4447  H1  WAT  1470      24.164  -8.118 -17.189  1.00  0.00
ATOM   4448  H2  WAT  1470      23.475  -8.702 -18.403  1.00  0.00
TER   
ATOM   4449  O   WAT  1471      22.093 -10.573 -17.068  1.00  0.00
ATOM   4450  H1  WAT  1471      22.173 -11.521 -16.956  1.00  0.00
ATOM   4451  H2  WAT  1471      22.984 -10.243 -16.962  1.00  0.00
TER   
ATOM   4452  O   WAT  1472      22.894  -0.424  -9.964  1.00  0.00
ATOM   4453  H1  WAT  1472      23.630  -0.972  -9.694  1.00  0.00
ATOM   4454  H2  WAT  1472      23.278   0.442 -10.104  1.00  0.00
TER   
ATOM   4455  O   WAT  1473      19.779  -4.356 -14.090  1.00  0.00
ATOM   4456  H1  WAT  1473      18.853  -4.114 -14.100  1.00  0.00
ATOM   4457  H2  WAT  1473      20.244  -3.529 -14.212  1.00  0.00
TER   
ATOM   4458  O   WAT  1474      21.900  -1.239  -0.776  1.00  0.00
ATOM   4459  H1  WAT  1474      22.701  -0.918  -0.362  1.00  0.00
ATOM   4460  H2  WAT  1474      21.385  -1.600  -0.054  1.00  0.00
TER   
ATOM   4461  O   WAT  1475      26.004  -1.251 -18.142  1.00  0.00
ATOM   4462  H1  WAT  1475      26.797  -0.962 -18.594  1.00  0.00
ATOM   4463  H2  WAT  1475      25.485  -1.682 -18.821  1.00  0.00
TER   
ATOM   4464  O   WAT  1476      30.736  -5.131  -0.828  1.00  0.00
ATOM   4465  H1  WAT  1476      30.130  -5.108  -1.569  1.00  0.00
ATOM   4466  H2  WAT  1476      30.432  -5.863  -0.292  1.00  0.00
TER   
ATOM   4467  O   WAT  1477      32.166  -1.403  -2.217  1.00  0.00
ATOM   4468  H1  WAT  1477      33.118  -1.487  -2.267  1.00  0.00
ATOM   4469  H2  WAT  1477      32.019  -0.739  -1.544  1.00  0.00
TER   
ATOM   4470  O   WAT  1478      19.620  -8.752  -1.832  1.00  0.00
ATOM   4471  H1  WAT  1478      20.124  -9.331  -1.261  1.00  0.00
ATOM   4472  H2  WAT  1478      18.880  -8.468  -1.295  1.00  0.00
TER   
ATOM   4473  O   WAT  1479      26.522  -6.030 -18.278  1.00  0.00
ATOM   4474  H1  WAT  1479      26.417  -6.645 -17.551  1.00  0.00
ATOM   4475  H2  WAT  1479      26.354  -6.554 -19.061  1.00  0.00
TER   
ATOM   4476  O   WAT  1480      26.673  -7.345  -2.299  1.00  0.00
ATOM   4477  H1  WAT  1480      25.908  -6.776  -2.383  1.00  0.00
ATOM   4478  H2  WAT  1480      26.855  -7.637  -3.192  1.00  0.00
TER   
ATOM   4479  O   WAT  1481      29.762  -6.968 -17.673  1.00  0.00
ATOM   4480  H1  WAT  1481      29.213  -6.522 -17.029  1.00  0.00
ATOM   4481  H2  WAT  1481      30.384  -7.474 -17.150  1.00  0.00
TER   
ATOM   4482  O   WAT  1482      21.652 -10.609  -0.937  1.00  0.00
ATOM   4483  H1  WAT  1482      21.692 -10.908  -0.029  1.00  0.00
ATOM   4484  H2  WAT  1482      22.506 -10.208  -1.096  1.00  0.00
TER   
ATOM   4485  O   WAT  1483      25.430  -8.009 -15.777  1.00  0.00
ATOM   4486  H1  WAT  1483      25.851  -8.175 -14.934  1.00  0.00
ATOM   4487  H2  WAT  1483      25.555  -8.819 -16.271  1.00  0.00
TER   
ATOM   4488  O   WAT  1484      23.592 -12.030  -2.970  1.00  0.00
ATOM   4489  H1  WAT  1484      23.062 -12.521  -3.597  1.00  0.00
ATOM   4490  H2  WAT  1484      24.261 -11.601  -3.504  1.00  0.00
TER   
ATOM   4491  O   WAT  1485      27.943  -8.986 -18.529  1.00  0.00
ATOM   4492  H1  WAT  1485      28.463  -9.701 -18.895  1.00  0.00
ATOM   4493  H2  WAT  1485      28.589  -8.347 -18.229  1.00  0.00
TER   
ATOM   4494  O   WAT  1486      32.490  -7.563  -3.206  1.00  0.00
ATOM   4495  H1  WAT  1486      32.904  -7.408  -2.357  1.00  0.00
ATOM   4496  H2  WAT  1486      31.555  -7.437  -3.043  1.00  0.00
TER   
ATOM   4497  O   WAT  1487      32.963 -10.223  -1.202  1.00  0.00
ATOM   4498  H1  WAT  1487      33.545 -10.978  -1.290  1.00  0.00
ATOM   4499  H2  WAT  1487      33.139  -9.692  -1.979  1.00  0.00
TER   
ATOM   4500  O   WAT  1488      24.080 -15.063  -2.890  1.00  0.00
ATOM   4501  H1  WAT  1488      23.985 -15.681  -3.615  1.00  0.00
ATOM   4502  H2  WAT  1488      23.499 -14.337  -3.117  1.00  0.00
TER   
ATOM   4503  O   WAT  1489      26.846 -16.506  -5.857  1.00  0.00
ATOM   4504  H1  WAT  1489      26.398 -16.484  -6.703  1.00  0.00
ATOM   4505  H2  WAT  1489      26.212 -16.904  -5.260  1.00  0.00
TER   
ATOM   4506  O   WAT  1490      27.252  -7.611  -5.236  1.00  0.00
ATOM   4507  H1  WAT  1490      27.671  -6.767  -5.408  1.00  0.00
ATOM   4508  H2  WAT  1490      26.333  -7.474  -5.465  1.00  0.00
TER   
ATOM   4509  O   WAT  1491      29.588  -9.879  -3.852  1.00  0.00
ATOM   4510  H1  WAT  1491      29.708 -10.475  -3.113  1.00  0.00
ATOM   4511  H2  WAT  1491      30.448  -9.842  -4.272  1.00  0.00
TER   
ATOM   4512  O   WAT  1492      31.927  -9.325  -5.276  1.00  0.00
ATOM   4513  H1  WAT  1492      31.401  -8.801  -5.880  1.00  0.00
ATOM   4514  H2  WAT  1492      32.270  -8.693  -4.645  1.00  0.00
TER   
ATOM   4515  O   WAT  1493      24.326 -11.936 -18.831  1.00  0.00
ATOM   4516  H1  WAT  1493      24.125 -12.799 -18.470  1.00  0.00
ATOM   4517  H2  WAT  1493      24.155 -12.023 -19.769  1.00  0.00
TER   
ATOM   4518  O   WAT  1494      25.103  -1.305  -4.120  1.00  0.00
ATOM   4519  H1  WAT  1494      24.565  -0.581  -4.439  1.00  0.00
ATOM   4520  H2  WAT  1494      25.356  -1.782  -4.911  1.00  0.00
TER   
ATOM   4521  O   WAT  1495      26.355 -13.337  -2.595  1.00  0.00
ATOM   4522  H1  WAT  1495      26.945 -13.645  -1.907  1.00  0.00
ATOM   4523  H2  WAT  1495      25.537 -13.809  -2.439  1.00  0.00
TER   
ATOM   4524  O   WAT  1496      31.174 -13.720  -2.361  1.00  0.00
ATOM   4525  H1  WAT  1496      30.486 -14.382  -2.426  1.00  0.00
ATOM   4526  H2  WAT  1496      31.895 -14.167  -1.917  1.00  0.00
TER   
ATOM   4527  O   WAT  1497      31.804 -17.125 -16.302  1.00  0.00
ATOM   4528  H1  WAT  1497      32.085 -17.968 -15.946  1.00  0.00
ATOM   4529  H2  WAT  1497      31.031 -16.893 -15.788  1.00  0.00
TER   
ATOM   4530  O   WAT  1498      23.124 -14.836 -18.843  1.00  0.00
ATOM   4531  H1  WAT  1498      23.427 -14.829 -19.751  1.00  0.00
ATOM   4532  H2  WAT  1498      23.863 -15.186 -18.346  1.00  0.00
TER   
ATOM   4533  O   WAT  1499      27.959  -0.070  -3.862  1.00  0.00
ATOM   4534  H1  WAT  1499      27.885   0.833  -3.554  1.00  0.00
ATOM   4535  H2  WAT  1499      27.057  -0.389  -3.889  1.00  0.00
TER   
ATOM   4536  O   WAT  1500      26.342 -15.893 -17.858  1.00  0.00
ATOM   4537  H1  WAT  1500      25.995 -16.570 -18.437  1.00  0.00
ATOM   4538  H2  WAT  1500      26.544 -16.354 -17.043  1.00  0.00
TER   
ATOM   4539  O   WAT  1501      28.507  -0.904 -16.239  1.00  0.00
ATOM   4540  H1  WAT  1501      29.402  -0.566 -16.217  1.00  0.00
ATOM   4541  H2  WAT  1501      28.539  -1.626 -16.867  1.00  0.00
TER   
ATOM   4542  O   WAT  1502      22.147  -5.532 -18.010  1.00  0.00
ATOM   4543  H1  WAT  1502      22.584  -4.989 -17.355  1.00  0.00
ATOM   4544  H2  WAT  1502      22.632  -6.357 -18.001  1.00  0.00
TER   
ATOM   4545  O   WAT  1503      19.362  -2.743 -10.558  1.00  0.00
ATOM   4546  H1  WAT  1503      19.692  -3.611 -10.790  1.00  0.00
ATOM   4547  H2  WAT  1503      19.791  -2.537  -9.728  1.00  0.00
TER   
ATOM   4548  O   WAT  1504      23.958  -4.412 -12.898  1.00  0.00
ATOM   4549  H1  WAT  1504      23.657  -4.535 -11.998  1.00  0.00
ATOM   4550  H2  WAT  1504      23.851  -5.271 -13.306  1.00  0.00
TER   
ATOM   4551  O   WAT  1505      19.851  -1.876  -7.820  1.00  0.00
ATOM   4552  H1  WAT  1505      19.414  -1.696  -6.988  1.00  0.00
ATOM   4553  H2  WAT  1505      20.418  -1.118  -7.962  1.00  0.00
TER   
ATOM   4554  O   WAT  1506      19.683  -9.364 -11.461  1.00  0.00
ATOM   4555  H1  WAT  1506      19.028  -9.633 -12.105  1.00  0.00
ATOM   4556  H2  WAT  1506      20.521  -9.473 -11.911  1.00  0.00
TER   
ATOM   4557  O   WAT  1507      32.632 -14.570 -17.239  1.00  0.00
ATOM   4558  H1  WAT  1507      33.051 -14.757 -18.080  1.00  0.00
ATOM   4559  H2  WAT  1507      32.326 -15.422 -16.929  1.00  0.00
TER   
ATOM   4560  O   WAT  1508      20.721  -8.978  -6.921  1.00  0.00
ATOM   4561  H1  WAT  1508      21.088  -9.066  -6.041  1.00  0.00
ATOM   4562  H2  WAT  1508      20.152  -9.742  -7.020  1.00  0.00
TER   
ATOM   4563  O   WAT  1509      20.272 -12.068  -3.015  1.00  0.00
ATOM   4564  H1  WAT  1509      19.378 -12.101  -2.676  1.00  0.00
ATOM   4565  H2  WAT  1509      20.812 -11.869  -2.250  1.00  0.00
TER   
ATOM   4566  O   WAT  1510      18.897 -12.154 -15.519  1.00  0.00
ATOM   4567  H1  WAT  1510      17.993 -11.891 -15.694  1.00  0.00
ATOM   4568  H2  WAT  1510      19.381 -11.883 -16.299  1.00  0.00
TER   
ATOM   4569  O   WAT  1511      21.440 -13.097 -17.609  1.00  0.00
ATOM   4570  H1  WAT  1511      22.149 -13.519 -18.095  1.00  0.00
ATOM   4571  H2  WAT  1511      20.723 -13.030 -18.241  1.00  0.00
TER   
ATOM   4572  O   WAT  1512      21.087 -17.043 -18.569  1.00  0.00
ATOM   4573  H1  WAT  1512      21.810 -16.502 -18.251  1.00  0.00
ATOM   4574  H2  WAT  1512      21.359 -17.317 -19.445  1.00  0.00
TER   
ATOM   4575  O   WAT  1513      20.776 -17.793  -8.667  1.00  0.00
ATOM   4576  H1  WAT  1513      21.424 -18.343  -9.107  1.00  0.00
ATOM   4577  H2  WAT  1513      21.196 -17.538  -7.845  1.00  0.00
TER   
ATOM   4578  O   WAT  1514      20.529 -17.637  -5.924  1.00  0.00
ATOM   4579  H1  WAT  1514      20.181 -17.181  -5.158  1.00  0.00
ATOM   4580  H2  WAT  1514      20.198 -18.531  -5.842  1.00  0.00
TER   
ATOM   4581  O   WAT  1515      22.136  -4.465  -1.759  1.00  0.00
ATOM   4582  H1  WAT  1515      22.093  -4.836  -0.877  1.00  0.00
ATOM   4583  H2  WAT  1515      22.267  -3.527  -1.619  1.00  0.00
TER   
ATOM   4584  O   WAT  1516      25.836  -2.909  -6.158  1.00  0.00
ATOM   4585  H1  WAT  1516      25.596  -2.642  -7.045  1.00  0.00
ATOM   4586  H2  WAT  1516      26.777  -2.739  -6.103  1.00  0.00
TER   
ATOM   4587  O   WAT  1517      28.042 -16.446  -2.402  1.00  0.00
ATOM   4588  H1  WAT  1517      27.981 -15.854  -1.653  1.00  0.00
ATOM   4589  H2  WAT  1517      28.982 -16.553  -2.547  1.00  0.00
TER   
ATOM   4590  O   WAT  1518      30.679 -16.789  -2.763  1.00  0.00
ATOM   4591  H1  WAT  1518      31.293 -16.471  -3.425  1.00  0.00
ATOM   4592  H2  WAT  1518      31.224 -17.274  -2.143  1.00  0.00
TER   
ATOM   4593  O   WAT  1519      21.201 -18.110  -2.649  1.00  0.00
ATOM   4594  H1  WAT  1519      21.750 -18.291  -3.412  1.00  0.00
ATOM   4595  H2  WAT  1519      21.267 -18.900  -2.113  1.00  0.00
TER   
ATOM   4596  O   WAT  1520      21.975  -1.519  -4.639  1.00  0.00
ATOM   4597  H1  WAT  1520      21.381  -1.651  -3.900  1.00  0.00
ATOM   4598  H2  WAT  1520      21.967  -2.355  -5.105  1.00  0.00
TER   
ATOM   4599  O   WAT  1521      31.420 -18.226  -6.436  1.00  0.00
ATOM   4600  H1  WAT  1521      30.546 -17.892  -6.639  1.00  0.00
ATOM   4601  H2  WAT  1521      31.311 -18.698  -5.611  1.00  0.00
TER   
ATOM   4602  O   WAT  1522      32.327 -16.019  -5.052  1.00  0.00
ATOM   4603  H1  WAT  1522      31.999 -16.834  -5.432  1.00  0.00
ATOM   4604  H2  WAT  1522      33.276 -16.062  -5.175  1.00  0.00
TER   
ATOM   4605  O   WAT  1523      21.606  -4.153  -5.688  1.00  0.00
ATOM   4606  H1  WAT  1523      20.879  -4.773  -5.756  1.00  0.00
ATOM   4607  H2  WAT  1523      21.667  -3.759  -6.558  1.00  0.00
TER   
ATOM   4608  O   WAT  1524      25.210  -1.939  -8.903  1.00  0.00
ATOM   4609  H1  WAT  1524      25.727  -2.550  -9.429  1.00  0.00
ATOM   4610  H2  WAT  1524      25.860  -1.436  -8.412  1.00  0.00
TER   
ATOM   4611  O   WAT  1525      27.950  -1.048  -8.076  1.00  0.00
ATOM   4612  H1  WAT  1525      28.238  -1.302  -8.953  1.00  0.00
ATOM   4613  H2  WAT  1525      28.462  -1.600  -7.486  1.00  0.00
TER   
ATOM   4614  O   WAT  1526      29.168 -17.309  -7.497  1.00  0.00
ATOM   4615  H1  WAT  1526      28.385 -16.834  -7.217  1.00  0.00
ATOM   4616  H2  WAT  1526      28.874 -18.213  -7.605  1.00  0.00
TER   
ATOM   4617  O   WAT  1527      19.889  -0.836 -12.479  1.00  0.00
ATOM   4618  H1  WAT  1527      19.721  -1.469 -11.780  1.00  0.00
ATOM   4619  H2  WAT  1527      19.022  -0.630 -12.829  1.00  0.00
TER   
ATOM   4620  O   WAT  1528      20.512 -17.004 -14.975  1.00  0.00
ATOM   4621  H1  WAT  1528      21.270 -16.891 -15.549  1.00  0.00
ATOM   4622  H2  WAT  1528      20.049 -16.167 -15.021  1.00  0.00
TER   
ATOM   4623  O   WAT  1529      27.053 -14.890 -11.985  1.00  0.00
ATOM   4624  H1  WAT  1529      26.240 -15.264 -12.326  1.00  0.00
ATOM   4625  H2  WAT  1529      27.557 -15.646 -11.683  1.00  0.00
TER   
ATOM   4626  O   WAT  1530      31.555 -18.226 -10.747  1.00  0.00
ATOM   4627  H1  WAT  1530      32.158 -17.654 -10.272  1.00  0.00
ATOM   4628  H2  WAT  1530      30.815 -17.662 -10.969  1.00  0.00
TER   
ATOM   4629  O   WAT  1531      21.495  -2.142 -15.034  1.00  0.00
ATOM   4630  H1  WAT  1531      20.970  -1.762 -15.737  1.00  0.00
ATOM   4631  H2  WAT  1531      21.420  -1.517 -14.313  1.00  0.00
TER   
ATOM   4632  O   WAT  1532      22.884 -16.478 -16.435  1.00  0.00
ATOM   4633  H1  WAT  1532      23.413 -17.265 -16.564  1.00  0.00
ATOM   4634  H2  WAT  1532      23.517 -15.799 -16.202  1.00  0.00
TER   
ATOM   4635  O   WAT  1533      25.078 -16.740 -13.381  1.00  0.00
ATOM   4636  H1  WAT  1533      24.448 -17.441 -13.214  1.00  0.00
ATOM   4637  H2  WAT  1533      24.538 -15.980 -13.597  1.00  0.00
TER   
ATOM   4638  O   WAT  1534      28.017  -0.126  -0.710  1.00  0.00
ATOM   4639  H1  WAT  1534      28.944  -0.362  -0.666  1.00  0.00
ATOM   4640  H2  WAT  1534      28.002   0.701  -1.191  1.00  0.00
TER   
ATOM   4641  O   WAT  1535      25.203 -17.462  -0.945  1.00  0.00
ATOM   4642  H1  WAT  1535      24.922 -16.958  -1.709  1.00  0.00
ATOM   4643  H2  WAT  1535      25.585 -18.260  -1.311  1.00  0.00
TER   
ATOM   4644  O   WAT  1536      24.094  -0.194 -16.159  1.00  0.00
ATOM   4645  H1  WAT  1536      24.826  -0.478 -16.706  1.00  0.00
ATOM   4646  H2  WAT  1536      24.354  -0.433 -15.269  1.00  0.00
TER   
ATOM   4647  O   WAT  1537      23.256  -4.078 -16.154  1.00  0.00
ATOM   4648  H1  WAT  1537      22.627  -3.609 -15.605  1.00  0.00
ATOM   4649  H2  WAT  1537      23.371  -4.923 -15.719  1.00  0.00
TER   
ATOM   4650  O   WAT  1538      31.805 -18.046  -0.367  1.00  0.00
ATOM   4651  H1  WAT  1538      31.692 -17.727   0.528  1.00  0.00
ATOM   4652  H2  WAT  1538      32.622 -17.645  -0.664  1.00  0.00
TER   
ATOM   4653  O   WAT  1539      30.711 -10.027 -30.004  1.00  0.00
ATOM   4654  H1  WAT  1539      30.630 -10.942 -30.275  1.00  0.00
ATOM   4655  H2  WAT  1539      30.297  -9.530 -30.710  1.00  0.00
TER   
ATOM   4656  O   WAT  1540      28.843  -8.249 -28.123  1.00  0.00
ATOM   4657  H1  WAT  1540      28.067  -8.729 -27.833  1.00  0.00
ATOM   4658  H2  WAT  1540      29.494  -8.929 -28.297  1.00  0.00
TER   
ATOM   4659  O   WAT  1541      22.859  -7.937 -27.245  1.00  0.00
ATOM   4660  H1  WAT  1541      22.028  -8.192 -26.846  1.00  0.00
ATOM   4661  H2  WAT  1541      23.467  -7.866 -26.510  1.00  0.00
TER   
ATOM   4662  O   WAT  1542      32.863  -3.843 -29.343  1.00  0.00
ATOM   4663  H1  WAT  1542      32.402  -4.614 -29.014  1.00  0.00
ATOM   4664  H2  WAT  1542      33.676  -3.817 -28.838  1.00  0.00
TER   
ATOM   4665  O   WAT  1543      22.839  -3.903 -27.050  1.00  0.00
ATOM   4666  H1  WAT  1543      23.142  -4.793 -27.229  1.00  0.00
ATOM   4667  H2  WAT  1543      23.584  -3.346 -27.277  1.00  0.00
TER   
ATOM   4668  O   WAT  1544      19.232 -10.376 -27.577  1.00  0.00
ATOM   4669  H1  WAT  1544      19.803 -11.144 -27.577  1.00  0.00
ATOM   4670  H2  WAT  1544      19.232 -10.078 -28.487  1.00  0.00
TER   
ATOM   4671  O   WAT  1545      29.090  -1.557 -29.723  1.00  0.00
ATOM   4672  H1  WAT  1545      28.471  -1.102 -30.293  1.00  0.00
ATOM   4673  H2  WAT  1545      29.945  -1.402 -30.124  1.00  0.00
TER   
ATOM   4674  O   WAT  1546      28.284  -5.573 -28.116  1.00  0.00
ATOM   4675  H1  WAT  1546      28.214  -6.515 -28.277  1.00  0.00
ATOM   4676  H2  WAT  1546      29.046  -5.483 -27.544  1.00  0.00
TER   
ATOM   4677  O   WAT  1547      20.474 -14.968 -25.790  1.00  0.00
ATOM   4678  H1  WAT  1547      20.294 -15.865 -25.510  1.00  0.00
ATOM   4679  H2  WAT  1547      20.072 -14.421 -25.116  1.00  0.00
TER   
ATOM   4680  O   WAT  1548      29.314 -12.766 -27.889  1.00  0.00
ATOM   4681  H1  WAT  1548      29.691 -13.639 -28.002  1.00  0.00
ATOM   4682  H2  WAT  1548      29.216 -12.431 -28.780  1.00  0.00
TER   
ATOM   4683  O   WAT  1549      23.445 -14.394 -32.427  1.00  0.00
ATOM   4684  H1  WAT  1549      23.551 -13.494 -32.120  1.00  0.00
ATOM   4685  H2  WAT  1549      22.534 -14.442 -32.718  1.00  0.00
TER   
ATOM   4686  O   WAT  1550      21.093 -12.472 -27.182  1.00  0.00
ATOM   4687  H1  WAT  1550      21.774 -12.208 -26.563  1.00  0.00
ATOM   4688  H2  WAT  1550      20.778 -13.312 -26.848  1.00  0.00
TER   
ATOM   4689  O   WAT  1551      25.285 -11.425 -28.095  1.00  0.00
ATOM   4690  H1  WAT  1551      25.793 -10.927 -27.454  1.00  0.00
ATOM   4691  H2  WAT  1551      25.817 -12.202 -28.271  1.00  0.00
TER   
ATOM   4692  O   WAT  1552      23.569 -16.785 -23.828  1.00  0.00
ATOM   4693  H1  WAT  1552      23.571 -16.268 -24.634  1.00  0.00
ATOM   4694  H2  WAT  1552      22.739 -17.262 -23.851  1.00  0.00
TER   
ATOM   4695  O   WAT  1553      29.956  -6.673 -32.329  1.00  0.00
ATOM   4696  H1  WAT  1553      29.338  -6.209 -32.893  1.00  0.00
ATOM   4697  H2  WAT  1553      30.468  -5.981 -31.913  1.00  0.00
TER   
ATOM   4698  O   WAT  1554      24.819  -7.146 -25.651  1.00  0.00
ATOM   4699  H1  WAT  1554      24.486  -6.519 -25.009  1.00  0.00
ATOM   4700  H2  WAT  1554      24.996  -6.620 -26.431  1.00  0.00
TER   
ATOM   4701  O   WAT  1555      33.333 -13.331 -28.183  1.00  0.00
ATOM   4702  H1  WAT  1555      32.628 -13.043 -27.603  1.00  0.00
ATOM   4703  H2  WAT  1555      33.694 -12.521 -28.544  1.00  0.00
TER   
ATOM   4704  O   WAT  1556      23.250 -15.074 -25.821  1.00  0.00
ATOM   4705  H1  WAT  1556      23.592 -14.230 -26.116  1.00  0.00
ATOM   4706  H2  WAT  1556      22.312 -14.926 -25.705  1.00  0.00
TER   
ATOM   4707  O   WAT  1557      24.031  -5.178 -23.836  1.00  0.00
ATOM   4708  H1  WAT  1557      24.649  -4.503 -24.118  1.00  0.00
ATOM   4709  H2  WAT  1557      23.170  -4.769 -23.927  1.00  0.00
TER   
ATOM   4710  O   WAT  1558      26.933 -17.586 -29.497  1.00  0.00
ATOM   4711  H1  WAT  1558      27.241 -18.141 -30.213  1.00  0.00
ATOM   4712  H2  WAT  1558      26.003 -17.452 -29.680  1.00  0.00
TER   
ATOM   4713  O   WAT  1559      32.485  -1.869 -27.206  1.00  0.00
ATOM   4714  H1  WAT  1559      32.497  -2.273 -28.074  1.00  0.00
ATOM   4715  H2  WAT  1559      31.932  -1.095 -27.310  1.00  0.00
TER   
ATOM   4716  O   WAT  1560      31.883  -6.966 -25.878  1.00  0.00
ATOM   4717  H1  WAT  1560      32.300  -7.180 -26.713  1.00  0.00
ATOM   4718  H2  WAT  1560      32.607  -6.709 -25.307  1.00  0.00
TER   
ATOM   4719  O   WAT  1561      29.321  -9.521 -32.761  1.00  0.00
ATOM   4720  H1  WAT  1561      28.394  -9.588 -32.532  1.00  0.00
ATOM   4721  H2  WAT  1561      29.474  -8.583 -32.875  1.00  0.00
TER   
ATOM   4722  O   WAT  1562      33.351  -7.959 -32.257  1.00  0.00
ATOM   4723  H1  WAT  1562      32.732  -8.297 -32.905  1.00  0.00
ATOM   4724  H2  WAT  1562      33.333  -8.603 -31.550  1.00  0.00
TER   
ATOM   4725  O   WAT  1563      32.794 -11.781 -24.841  1.00  0.00
ATOM   4726  H1  WAT  1563      32.381 -10.955 -24.587  1.00  0.00
ATOM   4727  H2  WAT  1563      32.061 -12.366 -25.033  1.00  0.00
TER   
ATOM   4728  O   WAT  1564      24.927  -8.995 -29.979  1.00  0.00
ATOM   4729  H1  WAT  1564      24.523  -9.707 -30.474  1.00  0.00
ATOM   4730  H2  WAT  1564      25.013  -9.340 -29.090  1.00  0.00
TER   
ATOM   4731  O   WAT  1565      25.395  -5.308 -27.815  1.00  0.00
ATOM   4732  H1  WAT  1565      25.098  -5.914 -28.494  1.00  0.00
ATOM   4733  H2  WAT  1565      26.345  -5.270 -27.926  1.00  0.00
TER   
ATOM   4734  O   WAT  1566      23.640 -12.221 -26.199  1.00  0.00
ATOM   4735  H1  WAT  1566      24.191 -12.111 -26.974  1.00  0.00
ATOM   4736  H2  WAT  1566      24.154 -11.847 -25.484  1.00  0.00
TER   
ATOM   4737  O   WAT  1567      33.484  -1.735 -24.153  1.00  0.00
ATOM   4738  H1  WAT  1567      33.007  -0.928 -24.345  1.00  0.00
ATOM   4739  H2  WAT  1567      32.800  -2.387 -24.000  1.00  0.00
TER   
ATOM   4740  O   WAT  1568      24.487  -5.570 -21.164  1.00  0.00
ATOM   4741  H1  WAT  1568      23.590  -5.346 -20.917  1.00  0.00
ATOM   4742  H2  WAT  1568      24.512  -5.446 -22.113  1.00  0.00
TER   
ATOM   4743  O   WAT  1569      23.314  -8.699 -22.589  1.00  0.00
ATOM   4744  H1  WAT  1569      23.175  -7.826 -22.220  1.00  0.00
ATOM   4745  H2  WAT  1569      22.432  -9.041 -22.734  1.00  0.00
TER   
ATOM   4746  O   WAT  1570      29.637  -3.781 -31.282  1.00  0.00
ATOM   4747  H1  WAT  1570      30.077  -3.039 -31.696  1.00  0.00
ATOM   4748  H2  WAT  1570      29.576  -3.538 -30.358  1.00  0.00
TER   
ATOM   4749  O   WAT  1571      25.112  -2.756 -20.380  1.00  0.00
ATOM   4750  H1  WAT  1571      25.084  -2.352 -21.247  1.00  0.00
ATOM   4751  H2  WAT  1571      24.949  -3.685 -20.543  1.00  0.00
TER   
ATOM   4752  O   WAT  1572      21.627 -10.100 -32.478  1.00  0.00
ATOM   4753  H1  WAT  1572      21.507  -9.374 -33.090  1.00  0.00
ATOM   4754  H2  WAT  1572      21.318 -10.870 -32.956  1.00  0.00
TER   
ATOM   4755  O   WAT  1573      19.266  -6.929 -26.671  1.00  0.00
ATOM   4756  H1  WAT  1573      19.344  -6.794 -27.616  1.00  0.00
ATOM   4757  H2  WAT  1573      19.880  -7.637 -26.479  1.00  0.00
TER   
ATOM   4758  O   WAT  1574      20.511  -5.229 -30.261  1.00  0.00
ATOM   4759  H1  WAT  1574      20.104  -5.087 -31.115  1.00  0.00
ATOM   4760  H2  WAT  1574      21.402  -5.513 -30.464  1.00  0.00
TER   
ATOM   4761  O   WAT  1575      30.329  -1.080 -23.354  1.00  0.00
ATOM   4762  H1  WAT  1575      30.843  -1.169 -22.552  1.00  0.00
ATOM   4763  H2  WAT  1575      29.486  -0.734 -23.061  1.00  0.00
TER   
ATOM   4764  O   WAT  1576      24.783  -1.014 -32.149  1.00  0.00
ATOM   4765  H1  WAT  1576      24.607  -1.931 -32.362  1.00  0.00
ATOM   4766  H2  WAT  1576      23.928  -0.655 -31.909  1.00  0.00
TER   
ATOM   4767  O   WAT  1577      31.572  -1.659 -31.291  1.00  0.00
ATOM   4768  H1  WAT  1577      32.027  -2.440 -30.977  1.00  0.00
ATOM   4769  H2  WAT  1577      31.911  -0.948 -30.747  1.00  0.00
TER   
ATOM   4770  O   WAT  1578      19.322  -5.887 -24.132  1.00  0.00
ATOM   4771  H1  WAT  1578      19.485  -6.357 -24.950  1.00  0.00
ATOM   4772  H2  WAT  1578      19.787  -6.395 -23.467  1.00  0.00
TER   
ATOM   4773  O   WAT  1579      24.094 -16.757 -29.096  1.00  0.00
ATOM   4774  H1  WAT  1579      23.651 -15.976 -29.427  1.00  0.00
ATOM   4775  H2  WAT  1579      24.652 -16.434 -28.389  1.00  0.00
TER   
ATOM   4776  O   WAT  1580      28.381 -13.890 -23.492  1.00  0.00
ATOM   4777  H1  WAT  1580      27.919 -13.682 -22.680  1.00  0.00
ATOM   4778  H2  WAT  1580      27.979 -14.704 -23.795  1.00  0.00
TER   
ATOM   4779  O   WAT  1581      33.381 -12.669 -22.363  1.00  0.00
ATOM   4780  H1  WAT  1581      32.531 -12.968 -22.042  1.00  0.00
ATOM   4781  H2  WAT  1581      33.221 -12.425 -23.274  1.00  0.00
TER   
ATOM   4782  O   WAT  1582      30.476 -11.169 -20.263  1.00  0.00
ATOM   4783  H1  WAT  1582      30.802 -12.003 -20.603  1.00  0.00
ATOM   4784  H2  WAT  1582      31.264 -10.646 -20.115  1.00  0.00
TER   
ATOM   4785  O   WAT  1583      26.131 -16.212 -27.237  1.00  0.00
ATOM   4786  H1  WAT  1583      26.429 -15.306 -27.318  1.00  0.00
ATOM   4787  H2  WAT  1583      26.680 -16.700 -27.851  1.00  0.00
TER   
ATOM   4788  O   WAT  1584      23.885 -11.633 -31.368  1.00  0.00
ATOM   4789  H1  WAT  1584      23.659 -11.850 -30.463  1.00  0.00
ATOM   4790  H2  WAT  1584      23.104 -11.201 -31.713  1.00  0.00
TER   
ATOM   4791  O   WAT  1585      31.115 -11.627 -32.769  1.00  0.00
ATOM   4792  H1  WAT  1585      30.516 -10.904 -32.952  1.00  0.00
ATOM   4793  H2  WAT  1585      31.663 -11.689 -33.551  1.00  0.00
TER   
ATOM   4794  O   WAT  1586      26.325 -10.735 -20.702  1.00  0.00
ATOM   4795  H1  WAT  1586      26.230 -11.675 -20.852  1.00  0.00
ATOM   4796  H2  WAT  1586      27.168 -10.513 -21.097  1.00  0.00
TER   
ATOM   4797  O   WAT  1587      29.721 -12.991 -30.738  1.00  0.00
ATOM   4798  H1  WAT  1587      30.114 -12.674 -31.552  1.00  0.00
ATOM   4799  H2  WAT  1587      30.083 -13.870 -30.624  1.00  0.00
TER   
ATOM   4800  O   WAT  1588      21.456 -14.324 -22.548  1.00  0.00
ATOM   4801  H1  WAT  1588      21.063 -13.476 -22.341  1.00  0.00
ATOM   4802  H2  WAT  1588      20.768 -14.961 -22.358  1.00  0.00
TER   
ATOM   4803  O   WAT  1589      28.031 -14.240 -19.479  1.00  0.00
ATOM   4804  H1  WAT  1589      27.341 -14.433 -18.844  1.00  0.00
ATOM   4805  H2  WAT  1589      28.774 -13.957 -18.946  1.00  0.00
TER   
ATOM   4806  O   WAT  1590      18.758 -16.401 -28.515  1.00  0.00
ATOM   4807  H1  WAT  1590      18.469 -15.830 -27.803  1.00  0.00
ATOM   4808  H2  WAT  1590      19.502 -16.880 -28.152  1.00  0.00
TER   
ATOM   4809  O   WAT  1591      30.307 -10.400 -26.643  1.00  0.00
ATOM   4810  H1  WAT  1591      29.575  -9.892 -26.294  1.00  0.00
ATOM   4811  H2  WAT  1591      29.909 -11.217 -26.944  1.00  0.00
TER   
ATOM   4812  O   WAT  1592      26.745 -13.725 -28.238  1.00  0.00
ATOM   4813  H1  WAT  1592      26.748 -14.166 -29.088  1.00  0.00
ATOM   4814  H2  WAT  1592      27.640 -13.403 -28.131  1.00  0.00
TER   
ATOM   4815  O   WAT  1593      22.595 -13.842 -29.279  1.00  0.00
ATOM   4816  H1  WAT  1593      22.255 -13.365 -28.522  1.00  0.00
ATOM   4817  H2  WAT  1593      21.833 -14.296 -29.639  1.00  0.00
TER   
ATOM   4818  O   WAT  1594      30.770 -14.947 -27.231  1.00  0.00
ATOM   4819  H1  WAT  1594      30.787 -14.496 -26.387  1.00  0.00
ATOM   4820  H2  WAT  1594      30.521 -15.846 -27.018  1.00  0.00
TER   
ATOM   4821  O   WAT  1595      20.896  -6.512 -21.972  1.00  0.00
ATOM   4822  H1  WAT  1595      20.511  -7.153 -21.374  1.00  0.00
ATOM   4823  H2  WAT  1595      21.207  -5.809 -21.403  1.00  0.00
TER   
ATOM   4824  O   WAT  1596      27.046  -9.665 -26.492  1.00  0.00
ATOM   4825  H1  WAT  1596      27.413 -10.139 -25.745  1.00  0.00
ATOM   4826  H2  WAT  1596      26.856  -8.790 -26.151  1.00  0.00
TER   
ATOM   4827  O   WAT  1597      19.910 -14.920 -30.362  1.00  0.00
ATOM   4828  H1  WAT  1597      19.624 -15.285 -29.524  1.00  0.00
ATOM   4829  H2  WAT  1597      19.847 -15.652 -30.976  1.00  0.00
TER   
ATOM   4830  O   WAT  1598      24.835 -10.624 -24.173  1.00  0.00
ATOM   4831  H1  WAT  1598      24.531  -9.745 -23.948  1.00  0.00
ATOM   4832  H2  WAT  1598      25.790 -10.564 -24.137  1.00  0.00
TER   
ATOM   4833  O   WAT  1599      23.364  -6.418 -33.576  1.00  0.00
ATOM   4834  H1  WAT  1599      22.590  -6.958 -33.737  1.00  0.00
ATOM   4835  H2  WAT  1599      24.093  -6.937 -33.915  1.00  0.00
TER   
ATOM   4836  O   WAT  1600      29.583 -16.027 -33.641  1.00  0.00
ATOM   4837  H1  WAT  1600      28.770 -16.526 -33.716  1.00  0.00
ATOM   4838  H2  WAT  1600      29.390 -15.187 -34.057  1.00  0.00
TER   
ATOM   4839  O   WAT  1601      29.504  -7.350 -21.897  1.00  0.00
ATOM   4840  H1  WAT  1601      29.438  -8.271 -22.151  1.00  0.00
ATOM   4841  H2  WAT  1601      28.875  -7.253 -21.182  1.00  0.00
TER   
ATOM   4842  O   WAT  1602      23.407  -6.750 -29.939  1.00  0.00
ATOM   4843  H1  WAT  1602      23.925  -7.553 -29.993  1.00  0.00
ATOM   4844  H2  WAT  1602      22.956  -6.812 -29.097  1.00  0.00
TER   
ATOM   4845  O   WAT  1603      20.892  -9.783 -23.026  1.00  0.00
ATOM   4846  H1  WAT  1603      20.533  -9.118 -22.439  1.00  0.00
ATOM   4847  H2  WAT  1603      20.597 -10.615 -22.655  1.00  0.00
TER   
ATOM   4848  O   WAT  1604      24.093  -9.325 -20.142  1.00  0.00
ATOM   4849  H1  WAT  1604      23.793  -9.179 -21.039  1.00  0.00
ATOM   4850  H2  WAT  1604      24.864  -9.885 -20.235  1.00  0.00
TER   
ATOM   4851  O   WAT  1605      29.436  -4.528 -22.147  1.00  0.00
ATOM   4852  H1  WAT  1605      29.450  -5.460 -22.365  1.00  0.00
ATOM   4853  H2  WAT  1605      28.729  -4.442 -21.508  1.00  0.00
TER   
ATOM   4854  O   WAT  1606      31.177  -6.161 -29.301  1.00  0.00
ATOM   4855  H1  WAT  1606      31.529  -6.759 -29.961  1.00  0.00
ATOM   4856  H2  WAT  1606      30.293  -6.487 -29.130  1.00  0.00
TER   
ATOM   4857  O   WAT  1607      27.263  -5.402 -31.894  1.00  0.00
ATOM   4858  H1  WAT  1607      27.951  -4.855 -31.513  1.00  0.00
ATOM   4859  H2  WAT  1607      26.477  -4.858 -31.859  1.00  0.00
TER   
ATOM   4860  O   WAT  1608      26.566  -8.397 -32.282  1.00  0.00
ATOM   4861  H1  WAT  1608      27.022  -7.586 -32.056  1.00  0.00
ATOM   4862  H2  WAT  1608      26.215  -8.715 -31.450  1.00  0.00
TER   
ATOM   4863  O   WAT  1609      28.869  -2.886 -25.052  1.00  0.00
ATOM   4864  H1  WAT  1609      29.514  -2.680 -24.375  1.00  0.00
ATOM   4865  H2  WAT  1609      29.232  -3.648 -25.505  1.00  0.00
TER   
ATOM   4866  O   WAT  1610      22.467 -18.053 -31.809  1.00  0.00
ATOM   4867  H1  WAT  1610      22.339 -18.061 -30.861  1.00  0.00
ATOM   4868  H2  WAT  1610      21.644 -17.715 -32.160  1.00  0.00
TER   
ATOM   4869  O   WAT  1611      30.143  -4.883 -26.335  1.00  0.00
ATOM   4870  H1  WAT  1611      30.785  -5.584 -26.222  1.00  0.00
ATOM   4871  H2  WAT  1611      30.668  -4.103 -26.515  1.00  0.00
TER   
ATOM   4872  O   WAT  1612      31.916  -4.084 -23.131  1.00  0.00
ATOM   4873  H1  WAT  1612      32.252  -3.497 -22.453  1.00  0.00
ATOM   4874  H2  WAT  1612      30.996  -4.214 -22.901  1.00  0.00
TER   
ATOM   4875  O   WAT  1613      19.467 -16.294 -22.349  1.00  0.00
ATOM   4876  H1  WAT  1613      18.753 -16.094 -21.744  1.00  0.00
ATOM   4877  H2  WAT  1613      19.886 -17.070 -21.977  1.00  0.00
TER   
ATOM   4878  O   WAT  1614      19.754  -2.306 -21.362  1.00  0.00
ATOM   4879  H1  WAT  1614      19.863  -3.247 -21.503  1.00  0.00
ATOM   4880  H2  WAT  1614      19.102  -2.041 -22.011  1.00  0.00
TER   
ATOM   4881  O   WAT  1615      27.745  -4.035 -19.962  1.00  0.00
ATOM   4882  H1  WAT  1615      27.425  -4.754 -19.418  1.00  0.00
ATOM   4883  H2  WAT  1615      27.071  -3.359 -19.889  1.00  0.00
TER   
ATOM   4884  O   WAT  1616      30.961 -13.802 -24.599  1.00  0.00
ATOM   4885  H1  WAT  1616      31.329 -14.622 -24.271  1.00  0.00
ATOM   4886  H2  WAT  1616      30.100 -13.742 -24.183  1.00  0.00
TER   
ATOM   4887  O   WAT  1617      26.295 -12.568 -32.374  1.00  0.00
ATOM   4888  H1  WAT  1617      25.587 -12.099 -31.933  1.00  0.00
ATOM   4889  H2  WAT  1617      26.580 -13.225 -31.740  1.00  0.00
TER   
ATOM   4890  O   WAT  1618      27.921 -11.148 -24.375  1.00  0.00
ATOM   4891  H1  WAT  1618      28.419 -10.673 -23.710  1.00  0.00
ATOM   4892  H2  WAT  1618      28.063 -12.072 -24.168  1.00  0.00
TER   
ATOM   4893  O   WAT  1619      30.327 -15.843 -30.935  1.00  0.00
ATOM   4894  H1  WAT  1619      30.204 -15.824 -31.884  1.00  0.00
ATOM   4895  H2  WAT  1619      31.275 -15.795 -30.815  1.00  0.00
TER   
ATOM   4896  O   WAT  1620      27.414  -0.607 -31.662  1.00  0.00
ATOM   4897  H1  WAT  1620      27.669  -0.645 -32.584  1.00  0.00
ATOM   4898  H2  WAT  1620      26.466  -0.734 -31.669  1.00  0.00
TER   
ATOM   4899  O   WAT  1621      22.894  -0.424 -28.739  1.00  0.00
ATOM   4900  H1  WAT  1621      23.630  -0.972 -28.468  1.00  0.00
ATOM   4901  H2  WAT  1621      23.278   0.442 -28.878  1.00  0.00
TER   
ATOM   4902  O   WAT  1622      19.779  -4.356 -32.865  1.00  0.00
ATOM   4903  H1  WAT  1622      18.853  -4.114 -32.874  1.00  0.00
ATOM   4904  H2  WAT  1622      20.244  -3.529 -32.986  1.00  0.00
TER   
ATOM   4905  O   WAT  1623      21.900  -1.239 -19.550  1.00  0.00
ATOM   4906  H1  WAT  1623      22.701  -0.918 -19.137  1.00  0.00
ATOM   4907  H2  WAT  1623      21.385  -1.600 -18.828  1.00  0.00
TER   
ATOM   4908  O   WAT  1624      30.736  -5.131 -19.603  1.00  0.00
ATOM   4909  H1  WAT  1624      30.130  -5.108 -20.343  1.00  0.00
ATOM   4910  H2  WAT  1624      30.432  -5.863 -19.066  1.00  0.00
TER   
ATOM   4911  O   WAT  1625      32.166  -1.403 -20.992  1.00  0.00
ATOM   4912  H1  WAT  1625      33.118  -1.487 -21.042  1.00  0.00
ATOM   4913  H2  WAT  1625      32.019  -0.739 -20.318  1.00  0.00
TER   
ATOM   4914  O   WAT  1626      19.620  -8.752 -20.607  1.00  0.00
ATOM   4915  H1  WAT  1626      20.124  -9.331 -20.035  1.00  0.00
ATOM   4916  H2  WAT  1626      18.880  -8.468 -20.069  1.00  0.00
TER   
ATOM   4917  O   WAT  1627      26.673  -7.345 -21.073  1.00  0.00
ATOM   4918  H1  WAT  1627      25.908  -6.776 -21.158  1.00  0.00
ATOM   4919  H2  WAT  1627      26.855  -7.637 -21.966  1.00  0.00
TER   
ATOM   4920  O   WAT  1628      21.652 -10.609 -19.712  1.00  0.00
ATOM   4921  H1  WAT  1628      21.692 -10.908 -18.803  1.00  0.00
ATOM   4922  H2  WAT  1628      22.506 -10.208 -19.871  1.00  0.00
TER   
ATOM   4923  O   WAT  1629      23.592 -12.030 -21.744  1.00  0.00
ATOM   4924  H1  WAT  1629      23.062 -12.521 -22.372  1.00  0.00
ATOM   4925  H2  WAT  1629      24.261 -11.601 -22.278  1.00  0.00
TER   
ATOM   4926  O   WAT  1630      32.490  -7.563 -21.980  1.00  0.00
ATOM   4927  H1  WAT  1630      32.904  -7.408 -21.131  1.00  0.00
ATOM   4928  H2  WAT  1630      31.555  -7.437 -21.817  1.00  0.00
TER   
ATOM   4929  O   WAT  1631      32.963 -10.223 -19.976  1.00  0.00
ATOM   4930  H1  WAT  1631      33.545 -10.978 -20.064  1.00  0.00
ATOM   4931  H2  WAT  1631      33.139  -9.692 -20.753  1.00  0.00
TER   
ATOM   4932  O   WAT  1632      24.080 -15.063 -21.664  1.00  0.00
ATOM   4933  H1  WAT  1632      23.985 -15.681 -22.389  1.00  0.00
ATOM   4934  H2  WAT  1632      23.499 -14.337 -21.891  1.00  0.00
TER   
ATOM   4935  O   WAT  1633      26.846 -16.506 -24.632  1.00  0.00
ATOM   4936  H1  WAT  1633      26.398 -16.484 -25.477  1.00  0.00
ATOM   4937  H2  WAT  1633      26.212 -16.904 -24.035  1.00  0.00
TER   
ATOM   4938  O   WAT  1634      27.252  -7.611 -24.010  1.00  0.00
ATOM   4939  H1  WAT  1634      27.671  -6.767 -24.183  1.00  0.00
ATOM   4940  H2  WAT  1634      26.333  -7.474 -24.240  1.00  0.00
TER   
ATOM   4941  O   WAT  1635      29.588  -9.879 -22.627  1.00  0.00
ATOM   4942  H1  WAT  1635      29.708 -10.475 -21.887  1.00  0.00
ATOM   4943  H2  WAT  1635      30.448  -9.842 -23.046  1.00  0.00
TER   
ATOM   4944  O   WAT  1636      31.927  -9.325 -24.050  1.00  0.00
ATOM   4945  H1  WAT  1636      31.401  -8.801 -24.654  1.00  0.00
ATOM   4946  H2  WAT  1636      32.270  -8.693 -23.419  1.00  0.00
TER   
ATOM   4947  O   WAT  1637      25.103  -1.305 -22.895  1.00  0.00
ATOM   4948  H1  WAT  1637      24.565  -0.581 -23.214  1.00  0.00
ATOM   4949  H2  WAT  1637      25.356  -1.782 -23.685  1.00  0.00
TER   
ATOM   4950  O   WAT  1638      26.355 -13.337 -21.369  1.00  0.00
ATOM   4951  H1  WAT  1638      26.945 -13.645 -20.681  1.00  0.00
ATOM   4952  H2  WAT  1638      25.537 -13.809 -21.213  1.00  0.00
TER   
ATOM   4953  O   WAT  1639      31.174 -13.720 -21.136  1.00  0.00
ATOM   4954  H1  WAT  1639      30.486 -14.382 -21.201  1.00  0.00
ATOM   4955  H2  WAT  1639      31.895 -14.167 -20.691  1.00  0.00
TER   
ATOM   4956  O   WAT  1640      27.959  -0.070 -22.636  1.00  0.00
ATOM   4957  H1  WAT  1640      27.885   0.833 -22.329  1.00  0.00
ATOM   4958  H2  WAT  1640      27.057  -0.389 -22.664  1.00  0.00
TER   
ATOM   4959  O   WAT  1641      19.362  -2.743 -29.333  1.00  0.00
ATOM   4960  H1  WAT  1641      19.692  -3.611 -29.565  1.00  0.00
ATOM   4961  H2  WAT  1641      19.791  -2.537 -28.502  1.00  0.00
TER   
ATOM   4962  O   WAT  1642      23.958  -4.412 -31.672  1.00  0.00
ATOM   4963  H1  WAT  1642      23.657  -4.535 -30.772  1.00  0.00
ATOM   4964  H2  WAT  1642      23.851  -5.271 -32.081  1.00  0.00
TER   
ATOM   4965  O   WAT  1643      19.851  -1.876 -26.594  1.00  0.00
ATOM   4966  H1  WAT  1643      19.414  -1.696 -25.762  1.00  0.00
ATOM   4967  H2  WAT  1643      20.418  -1.118 -26.736  1.00  0.00
TER   
ATOM   4968  O   WAT  1644      19.683  -9.364 -30.236  1.00  0.00
ATOM   4969  H1  WAT  1644      19.028  -9.633 -30.880  1.00  0.00
ATOM   4970  H2  WAT  1644      20.521  -9.473 -30.685  1.00  0.00
TER   
ATOM   4971  O   WAT  1645      20.721  -8.978 -25.695  1.00  0.00
ATOM   4972  H1  WAT  1645      21.088  -9.066 -24.816  1.00  0.00
ATOM   4973  H2  WAT  1645      20.152  -9.742 -25.795  1.00  0.00
TER   
ATOM   4974  O   WAT  1646      20.272 -12.068 -21.789  1.00  0.00
ATOM   4975  H1  WAT  1646      19.378 -12.101 -21.450  1.00  0.00
ATOM   4976  H2  WAT  1646      20.812 -11.869 -21.024  1.00  0.00
TER   
ATOM   4977  O   WAT  1647      20.776 -17.793 -27.441  1.00  0.00
ATOM   4978  H1  WAT  1647      21.424 -18.343 -27.882  1.00  0.00
ATOM   4979  H2  WAT  1647      21.196 -17.538 -26.619  1.00  0.00
TER   
ATOM   4980  O   WAT  1648      20.529 -17.637 -24.699  1.00  0.00
ATOM   4981  H1  WAT  1648      20.181 -17.181 -23.933  1.00  0.00
ATOM   4982  H2  WAT  1648      20.198 -18.531 -24.616  1.00  0.00
TER   
ATOM   4983  O   WAT  1649      22.136  -4.465 -20.533  1.00  0.00
ATOM   4984  H1  WAT  1649      22.093  -4.836 -19.652  1.00  0.00
ATOM   4985  H2  WAT  1649      22.267  -3.527 -20.393  1.00  0.00
TER   
ATOM   4986  O   WAT  1650      25.836  -2.909 -24.932  1.00  0.00
ATOM   4987  H1  WAT  1650      25.596  -2.642 -25.819  1.00  0.00
ATOM   4988  H2  WAT  1650      26.777  -2.739 -24.877  1.00  0.00
TER   
ATOM   4989  O   WAT  1651      28.042 -16.446 -21.177  1.00  0.00
ATOM   4990  H1  WAT  1651      27.981 -15.854 -20.427  1.00  0.00
ATOM   4991  H2  WAT  1651      28.982 -16.553 -21.322  1.00  0.00
TER   
ATOM   4992  O   WAT  1652      30.679 -16.789 -21.537  1.00  0.00
ATOM   4993  H1  WAT  1652      31.293 -16.471 -22.199  1.00  0.00
ATOM   4994  H2  WAT  1652      31.224 -17.274 -20.918  1.00  0.00
TER   
ATOM   4995  O   WAT  1653      21.201 -18.110 -21.423  1.00  0.00
ATOM   4996  H1  WAT  1653      21.750 -18.291 -22.187  1.00  0.00
ATOM   4997  H2  WAT  1653      21.267 -18.900 -20.888  1.00  0.00
TER   
ATOM   4998  O   WAT  1654      21.975  -1.519 -23.413  1.00  0.00
ATOM   4999  H1  WAT  1654      21.381  -1.651 -22.674  1.00  0.00
ATOM   5000  H2  WAT  1654      21.967  -2.355 -23.879  1.00  0.00
TER   
ATOM   5001  O   WAT  1655      31.420 -18.226 -25.210  1.00  0.00
ATOM   5002  H1  WAT  1655      30.546 -17.892 -25.413  1.00  0.00
ATOM   5003  H2  WAT  1655      31.311 -18.698 -24.385  1.00  0.00
TER   
ATOM   5004  O   WAT  1656      32.327 -16.019 -23.826  1.00  0.00
ATOM   5005  H1  WAT  1656      31.999 -16.834 -24.206  1.00  0.00
ATOM   5006  H2  WAT  1656      33.276 -16.062 -23.950  1.00  0.00
TER   
ATOM   5007  O   WAT  1657      21.606  -4.153 -24.463  1.00  0.00
ATOM   5008  H1  WAT  1657      20.879  -4.773 -24.530  1.00  0.00
ATOM   5009  H2  WAT  1657      21.667  -3.759 -25.333  1.00  0.00
TER   
ATOM   5010  O   WAT  1658      25.210  -1.939 -27.678  1.00  0.00
ATOM   5011  H1  WAT  1658      25.727  -2.550 -28.203  1.00  0.00
ATOM   5012  H2  WAT  1658      25.860  -1.436 -27.187  1.00  0.00
TER   
ATOM   5013  O   WAT  1659      27.950  -1.048 -26.851  1.00  0.00
ATOM   5014  H1  WAT  1659      28.238  -1.302 -27.727  1.00  0.00
ATOM   5015  H2  WAT  1659      28.462  -1.600 -26.260  1.00  0.00
TER   
ATOM   5016  O   WAT  1660      29.168 -17.309 -26.271  1.00  0.00
ATOM   5017  H1  WAT  1660      28.385 -16.834 -25.991  1.00  0.00
ATOM   5018  H2  WAT  1660      28.874 -18.213 -26.380  1.00  0.00
TER   
ATOM   5019  O   WAT  1661      19.889  -0.836 -31.253  1.00  0.00
ATOM   5020  H1  WAT  1661      19.721  -1.469 -30.555  1.00  0.00
ATOM   5021  H2  WAT  1661      19.022  -0.630 -31.604  1.00  0.00
TER   
ATOM   5022  O   WAT  1662      27.053 -14.890 -30.760  1.00  0.00
ATOM   5023  H1  WAT  1662      26.240 -15.264 -31.100  1.00  0.00
ATOM   5024  H2  WAT  1662      27.557 -15.646 -30.457  1.00  0.00
TER   
ATOM   5025  O   WAT  1663      31.555 -18.226 -29.521  1.00  0.00
ATOM   5026  H1  WAT  1663      32.158 -17.654 -29.046  1.00  0.00
ATOM   5027  H2  WAT  1663      30.815 -17.662 -29.744  1.00  0.00
TER   
ATOM   5028  O   WAT  1664      25.078 -16.740 -32.155  1.00  0.00
ATOM   5029  H1  WAT  1664      24.448 -17.441 -31.988  1.00  0.00
ATOM   5030  H2  WAT  1664      24.538 -15.980 -32.372  1.00  0.00
TER   
ATOM   5031  O   WAT  1665      28.017  -0.126 -19.484  1.00  0.00
ATOM   5032  H1  WAT  1665      28.944  -0.362 -19.440  1.00  0.00
ATOM   5033  H2  WAT  1665      28.002   0.701 -19.965  1.00  0.00
TER   
ATOM   5034  O   WAT  1666      25.203 -17.462 -19.720  1.00  0.00
ATOM   5035  H1  WAT  1666      24.922 -16.958 -20.484  1.00  0.00
ATOM   5036  H2  WAT  1666      25.585 -18.260 -20.086  1.00  0.00
TER   
ATOM   5037  O   WAT  1667      31.805 -18.046 -19.142  1.00  0.00
ATOM   5038  H1  WAT  1667      31.692 -17.727 -18.247  1.00  0.00
ATOM   5039  H2  WAT  1667      32.622 -17.645 -19.438  1.00  0.00
TER   
ATOM   5040  O   WAT  1668      30.711 -28.801  26.319  1.00  0.00
ATOM   5041  H1  WAT  1668      30.630 -29.716  26.048  1.00  0.00
ATOM   5042  H2  WAT  1668      30.297 -28.305  25.613  1.00  0.00
TER   
ATOM   5043  O   WAT  1669      28.843 -27.024  28.200  1.00  0.00
ATOM   5044  H1  WAT  1669      28.067 -27.504  28.490  1.00  0.00
ATOM   5045  H2  WAT  1669      29.494 -27.703  28.026  1.00  0.00
TER   
ATOM   5046  O   WAT  1670      22.859 -26.712  29.078  1.00  0.00
ATOM   5047  H1  WAT  1670      22.028 -26.967  29.477  1.00  0.00
ATOM   5048  H2  WAT  1670      23.467 -26.641  29.813  1.00  0.00
TER   
ATOM   5049  O   WAT  1671      32.863 -22.618  26.980  1.00  0.00
ATOM   5050  H1  WAT  1671      32.402 -23.389  27.309  1.00  0.00
ATOM   5051  H2  WAT  1671      33.676 -22.591  27.485  1.00  0.00
TER   
ATOM   5052  O   WAT  1672      22.839 -22.678  29.273  1.00  0.00
ATOM   5053  H1  WAT  1672      23.142 -23.568  29.094  1.00  0.00
ATOM   5054  H2  WAT  1672      23.584 -22.121  29.046  1.00  0.00
TER   
ATOM   5055  O   WAT  1673      21.268 -31.751  22.862  1.00  0.00
ATOM   5056  H1  WAT  1673      20.380 -31.410  22.760  1.00  0.00
ATOM   5057  H2  WAT  1673      21.553 -31.951  21.970  1.00  0.00
TER   
ATOM   5058  O   WAT  1674      19.232 -29.151  28.746  1.00  0.00
ATOM   5059  H1  WAT  1674      19.803 -29.919  28.746  1.00  0.00
ATOM   5060  H2  WAT  1674      19.232 -28.852  27.837  1.00  0.00
TER   
ATOM   5061  O   WAT  1675      29.090 -20.332  26.600  1.00  0.00
ATOM   5062  H1  WAT  1675      28.471 -19.876  26.030  1.00  0.00
ATOM   5063  H2  WAT  1675      29.945 -20.177  26.199  1.00  0.00
TER   
ATOM   5064  O   WAT  1676      28.284 -24.348  28.207  1.00  0.00
ATOM   5065  H1  WAT  1676      28.214 -25.289  28.046  1.00  0.00
ATOM   5066  H2  WAT  1676      29.046 -24.258  28.779  1.00  0.00
TER   
ATOM   5067  O   WAT  1677      29.314 -31.541  28.434  1.00  0.00
ATOM   5068  H1  WAT  1677      29.691 -32.414  28.321  1.00  0.00
ATOM   5069  H2  WAT  1677      29.216 -31.205  27.543  1.00  0.00
TER   
ATOM   5070  O   WAT  1678      23.445 -33.168  23.896  1.00  0.00
ATOM   5071  H1  WAT  1678      23.551 -32.268  24.203  1.00  0.00
ATOM   5072  H2  WAT  1678      22.534 -33.216  23.605  1.00  0.00
TER   
ATOM   5073  O   WAT  1679      21.093 -31.246  29.141  1.00  0.00
ATOM   5074  H1  WAT  1679      21.774 -30.983  29.760  1.00  0.00
ATOM   5075  H2  WAT  1679      20.778 -32.086  29.475  1.00  0.00
TER   
ATOM   5076  O   WAT  1680      25.285 -30.200  28.228  1.00  0.00
ATOM   5077  H1  WAT  1680      25.793 -29.702  28.869  1.00  0.00
ATOM   5078  H2  WAT  1680      25.817 -30.976  28.052  1.00  0.00
TER   
ATOM   5079  O   WAT  1681      29.956 -25.448  23.994  1.00  0.00
ATOM   5080  H1  WAT  1681      29.338 -24.983  23.430  1.00  0.00
ATOM   5081  H2  WAT  1681      30.468 -24.755  24.411  1.00  0.00
TER   
ATOM   5082  O   WAT  1682      24.819 -25.920  30.672  1.00  0.00
ATOM   5083  H1  WAT  1682      24.486 -25.293  31.314  1.00  0.00
ATOM   5084  H2  WAT  1682      24.996 -25.394  29.892  1.00  0.00
TER   
ATOM   5085  O   WAT  1683      33.333 -32.106  28.140  1.00  0.00
ATOM   5086  H1  WAT  1683      32.628 -31.817  28.720  1.00  0.00
ATOM   5087  H2  WAT  1683      33.694 -31.296  27.780  1.00  0.00
TER   
ATOM   5088  O   WAT  1684      24.031 -23.952  32.487  1.00  0.00
ATOM   5089  H1  WAT  1684      24.649 -23.277  32.205  1.00  0.00
ATOM   5090  H2  WAT  1684      23.170 -23.543  32.396  1.00  0.00
TER   
ATOM   5091  O   WAT  1685      19.324 -24.762  21.368  1.00  0.00
ATOM   5092  H1  WAT  1685      18.947 -24.273  20.636  1.00  0.00
ATOM   5093  H2  WAT  1685      19.582 -24.090  21.998  1.00  0.00
TER   
ATOM   5094  O   WAT  1686      32.485 -20.644  29.117  1.00  0.00
ATOM   5095  H1  WAT  1686      32.497 -21.048  28.249  1.00  0.00
ATOM   5096  H2  WAT  1686      31.932 -19.869  29.013  1.00  0.00
TER   
ATOM   5097  O   WAT  1687      31.883 -25.741  30.445  1.00  0.00
ATOM   5098  H1  WAT  1687      32.300 -25.955  29.610  1.00  0.00
ATOM   5099  H2  WAT  1687      32.607 -25.484  31.016  1.00  0.00
TER   
ATOM   5100  O   WAT  1688      29.321 -28.296  23.562  1.00  0.00
ATOM   5101  H1  WAT  1688      28.394 -28.362  23.791  1.00  0.00
ATOM   5102  H2  WAT  1688      29.474 -27.358  23.448  1.00  0.00
TER   
ATOM   5103  O   WAT  1689      29.308 -32.024  20.559  1.00  0.00
ATOM   5104  H1  WAT  1689      28.369 -31.863  20.644  1.00  0.00
ATOM   5105  H2  WAT  1689      29.627 -31.305  20.012  1.00  0.00
TER   
ATOM   5106  O   WAT  1690      33.351 -26.734  24.066  1.00  0.00
ATOM   5107  H1  WAT  1690      32.732 -27.072  23.418  1.00  0.00
ATOM   5108  H2  WAT  1690      33.333 -27.378  24.774  1.00  0.00
TER   
ATOM   5109  O   WAT  1691      32.794 -30.555  31.482  1.00  0.00
ATOM   5110  H1  WAT  1691      32.381 -29.730  31.736  1.00  0.00
ATOM   5111  H2  WAT  1691      32.061 -31.141  31.290  1.00  0.00
TER   
ATOM   5112  O   WAT  1692      24.927 -27.769  26.344  1.00  0.00
ATOM   5113  H1  WAT  1692      24.523 -28.481  25.849  1.00  0.00
ATOM   5114  H2  WAT  1692      25.013 -28.114  27.233  1.00  0.00
TER   
ATOM   5115  O   WAT  1693      25.395 -24.082  28.508  1.00  0.00
ATOM   5116  H1  WAT  1693      25.098 -24.688  27.829  1.00  0.00
ATOM   5117  H2  WAT  1693      26.345 -24.045  28.397  1.00  0.00
TER   
ATOM   5118  O   WAT  1694      23.640 -30.995  30.124  1.00  0.00
ATOM   5119  H1  WAT  1694      24.191 -30.885  29.349  1.00  0.00
ATOM   5120  H2  WAT  1694      24.154 -30.621  30.839  1.00  0.00
TER   
ATOM   5121  O   WAT  1695      33.484 -20.509  32.170  1.00  0.00
ATOM   5122  H1  WAT  1695      33.007 -19.702  31.978  1.00  0.00
ATOM   5123  H2  WAT  1695      32.800 -21.161  32.323  1.00  0.00
TER   
ATOM   5124  O   WAT  1696      31.528 -27.495  21.073  1.00  0.00
ATOM   5125  H1  WAT  1696      31.967 -28.333  20.927  1.00  0.00
ATOM   5126  H2  WAT  1696      32.240 -26.862  21.159  1.00  0.00
TER   
ATOM   5127  O   WAT  1697      29.637 -22.555  25.041  1.00  0.00
ATOM   5128  H1  WAT  1697      30.077 -21.813  24.627  1.00  0.00
ATOM   5129  H2  WAT  1697      29.576 -22.313  25.965  1.00  0.00
TER   
ATOM   5130  O   WAT  1698      21.627 -28.875  23.845  1.00  0.00
ATOM   5131  H1  WAT  1698      21.507 -28.148  23.233  1.00  0.00
ATOM   5132  H2  WAT  1698      21.318 -29.644  23.368  1.00  0.00
TER   
ATOM   5133  O   WAT  1699      19.266 -25.703  29.652  1.00  0.00
ATOM   5134  H1  WAT  1699      19.344 -25.568  28.707  1.00  0.00
ATOM   5135  H2  WAT  1699      19.880 -26.412  29.844  1.00  0.00
TER   
ATOM   5136  O   WAT  1700      20.511 -24.003  26.062  1.00  0.00
ATOM   5137  H1  WAT  1700      20.104 -23.862  25.208  1.00  0.00
ATOM   5138  H2  WAT  1700      21.402 -24.287  25.859  1.00  0.00
TER   
ATOM   5139  O   WAT  1701      32.304 -19.568  22.397  1.00  0.00
ATOM   5140  H1  WAT  1701      32.144 -19.858  23.296  1.00  0.00
ATOM   5141  H2  WAT  1701      32.139 -20.344  21.862  1.00  0.00
TER   
ATOM   5142  O   WAT  1702      24.783 -19.789  24.174  1.00  0.00
ATOM   5143  H1  WAT  1702      24.607 -20.705  23.961  1.00  0.00
ATOM   5144  H2  WAT  1702      23.928 -19.430  24.414  1.00  0.00
TER   
ATOM   5145  O   WAT  1703      32.007 -22.060  20.957  1.00  0.00
ATOM   5146  H1  WAT  1703      31.313 -22.062  20.297  1.00  0.00
ATOM   5147  H2  WAT  1703      32.749 -22.484  20.527  1.00  0.00
TER   
ATOM   5148  O   WAT  1704      31.572 -20.433  25.032  1.00  0.00
ATOM   5149  H1  WAT  1704      32.027 -21.214  25.346  1.00  0.00
ATOM   5150  H2  WAT  1704      31.911 -19.723  25.576  1.00  0.00
TER   
ATOM   5151  O   WAT  1705      19.322 -24.662  32.191  1.00  0.00
ATOM   5152  H1  WAT  1705      19.485 -25.131  31.373  1.00  0.00
ATOM   5153  H2  WAT  1705      19.787 -25.169  32.856  1.00  0.00
TER   
ATOM   5154  O   WAT  1706      28.381 -32.664  32.831  1.00  0.00
ATOM   5155  H1  WAT  1706      27.919 -32.456  33.643  1.00  0.00
ATOM   5156  H2  WAT  1706      27.979 -33.478  32.528  1.00  0.00
TER   
ATOM   5157  O   WAT  1707      23.885 -30.408  24.955  1.00  0.00
ATOM   5158  H1  WAT  1707      23.659 -30.624  25.860  1.00  0.00
ATOM   5159  H2  WAT  1707      23.104 -29.975  24.610  1.00  0.00
TER   
ATOM   5160  O   WAT  1708      31.115 -30.401  23.554  1.00  0.00
ATOM   5161  H1  WAT  1708      30.516 -29.678  23.371  1.00  0.00
ATOM   5162  H2  WAT  1708      31.663 -30.464  22.772  1.00  0.00
TER   
ATOM   5163  O   WAT  1709      29.721 -31.765  25.585  1.00  0.00
ATOM   5164  H1  WAT  1709      30.114 -31.448  24.771  1.00  0.00
ATOM   5165  H2  WAT  1709      30.083 -32.644  25.699  1.00  0.00
TER   
ATOM   5166  O   WAT  1710      18.945 -31.233  19.018  1.00  0.00
ATOM   5167  H1  WAT  1710      18.862 -30.290  19.159  1.00  0.00
ATOM   5168  H2  WAT  1710      18.593 -31.376  18.139  1.00  0.00
TER   
ATOM   5169  O   WAT  1711      30.307 -29.175  29.680  1.00  0.00
ATOM   5170  H1  WAT  1711      29.575 -28.666  30.029  1.00  0.00
ATOM   5171  H2  WAT  1711      29.909 -29.992  29.379  1.00  0.00
TER   
ATOM   5172  O   WAT  1712      26.745 -32.499  28.085  1.00  0.00
ATOM   5173  H1  WAT  1712      26.748 -32.940  27.235  1.00  0.00
ATOM   5174  H2  WAT  1712      27.640 -32.177  28.192  1.00  0.00
TER   
ATOM   5175  O   WAT  1713      22.595 -32.616  27.044  1.00  0.00
ATOM   5176  H1  WAT  1713      22.255 -32.139  27.801  1.00  0.00
ATOM   5177  H2  WAT  1713      21.833 -33.070  26.684  1.00  0.00
TER   
ATOM   5178  O   WAT  1714      26.807 -31.498  21.076  1.00  0.00
ATOM   5179  H1  WAT  1714      26.928 -31.539  22.024  1.00  0.00
ATOM   5180  H2  WAT  1714      26.422 -30.636  20.920  1.00  0.00
TER   
ATOM   5181  O   WAT  1715      25.819 -29.188  20.474  1.00  0.00
ATOM   5182  H1  WAT  1715      25.251 -29.636  19.848  1.00  0.00
ATOM   5183  H2  WAT  1715      26.528 -28.829  19.940  1.00  0.00
TER   
ATOM   5184  O   WAT  1716      27.046 -28.439  29.831  1.00  0.00
ATOM   5185  H1  WAT  1716      27.413 -28.913  30.578  1.00  0.00
ATOM   5186  H2  WAT  1716      26.856 -27.565  30.172  1.00  0.00
TER   
ATOM   5187  O   WAT  1717      24.835 -29.398  32.150  1.00  0.00
ATOM   5188  H1  WAT  1717      24.531 -28.519  32.375  1.00  0.00
ATOM   5189  H2  WAT  1717      25.790 -29.338  32.186  1.00  0.00
TER   
ATOM   5190  O   WAT  1718      23.364 -25.192  22.747  1.00  0.00
ATOM   5191  H1  WAT  1718      22.590 -25.732  22.586  1.00  0.00
ATOM   5192  H2  WAT  1718      24.093 -25.711  22.408  1.00  0.00
TER   
ATOM   5193  O   WAT  1719      32.298 -30.430  20.978  1.00  0.00
ATOM   5194  H1  WAT  1719      33.186 -30.118  20.804  1.00  0.00
ATOM   5195  H2  WAT  1719      32.269 -31.302  20.586  1.00  0.00
TER   
ATOM   5196  O   WAT  1720      23.407 -25.524  26.384  1.00  0.00
ATOM   5197  H1  WAT  1720      23.925 -26.327  26.330  1.00  0.00
ATOM   5198  H2  WAT  1720      22.956 -25.586  27.226  1.00  0.00
TER   
ATOM   5199  O   WAT  1721      28.294 -24.257  21.657  1.00  0.00
ATOM   5200  H1  WAT  1721      28.636 -23.513  21.162  1.00  0.00
ATOM   5201  H2  WAT  1721      27.466 -23.944  22.020  1.00  0.00
TER   
ATOM   5202  O   WAT  1722      31.177 -24.936  27.022  1.00  0.00
ATOM   5203  H1  WAT  1722      31.529 -25.533  26.362  1.00  0.00
ATOM   5204  H2  WAT  1722      30.293 -25.261  27.193  1.00  0.00
TER   
ATOM   5205  O   WAT  1723      27.263 -24.176  24.429  1.00  0.00
ATOM   5206  H1  WAT  1723      27.951 -23.629  24.810  1.00  0.00
ATOM   5207  H2  WAT  1723      26.477 -23.632  24.464  1.00  0.00
TER   
ATOM   5208  O   WAT  1724      19.403 -28.559  19.921  1.00  0.00
ATOM   5209  H1  WAT  1724      20.272 -28.276  20.204  1.00  0.00
ATOM   5210  H2  WAT  1724      18.912 -27.745  19.805  1.00  0.00
TER   
ATOM   5211  O   WAT  1725      26.566 -27.171  24.041  1.00  0.00
ATOM   5212  H1  WAT  1725      27.022 -26.361  24.267  1.00  0.00
ATOM   5213  H2  WAT  1725      26.215 -27.489  24.873  1.00  0.00
TER   
ATOM   5214  O   WAT  1726      28.869 -21.661  31.271  1.00  0.00
ATOM   5215  H1  WAT  1726      29.514 -21.455  31.948  1.00  0.00
ATOM   5216  H2  WAT  1726      29.232 -22.422  30.818  1.00  0.00
TER   
ATOM   5217  O   WAT  1727      30.143 -23.657  29.988  1.00  0.00
ATOM   5218  H1  WAT  1727      30.785 -24.358  30.102  1.00  0.00
ATOM   5219  H2  WAT  1727      30.668 -22.878  29.808  1.00  0.00
TER   
ATOM   5220  O   WAT  1728      19.770 -19.346  20.487  1.00  0.00
ATOM   5221  H1  WAT  1728      20.130 -18.747  19.832  1.00  0.00
ATOM   5222  H2  WAT  1728      19.629 -18.800  21.260  1.00  0.00
TER   
ATOM   5223  O   WAT  1729      25.787 -21.963  21.304  1.00  0.00
ATOM   5224  H1  WAT  1729      25.778 -21.230  20.688  1.00  0.00
ATOM   5225  H2  WAT  1729      24.866 -22.210  21.397  1.00  0.00
TER   
ATOM   5226  O   WAT  1730      21.387 -26.741  22.049  1.00  0.00
ATOM   5227  H1  WAT  1730      20.780 -26.001  22.058  1.00  0.00
ATOM   5228  H2  WAT  1730      21.862 -26.651  21.223  1.00  0.00
TER   
ATOM   5229  O   WAT  1731      30.961 -32.576  31.724  1.00  0.00
ATOM   5230  H1  WAT  1731      31.329 -33.397  32.052  1.00  0.00
ATOM   5231  H2  WAT  1731      30.100 -32.516  32.140  1.00  0.00
TER   
ATOM   5232  O   WAT  1732      28.773 -21.900  19.967  1.00  0.00
ATOM   5233  H1  WAT  1732      28.874 -22.104  19.037  1.00  0.00
ATOM   5234  H2  WAT  1732      27.873 -22.154  20.171  1.00  0.00
TER   
ATOM   5235  O   WAT  1733      26.295 -31.342  23.949  1.00  0.00
ATOM   5236  H1  WAT  1733      25.587 -30.873  24.390  1.00  0.00
ATOM   5237  H2  WAT  1733      26.580 -32.000  24.583  1.00  0.00
TER   
ATOM   5238  O   WAT  1734      27.921 -29.922  31.948  1.00  0.00
ATOM   5239  H1  WAT  1734      28.419 -29.448  32.613  1.00  0.00
ATOM   5240  H2  WAT  1734      28.063 -30.846  32.155  1.00  0.00
TER   
ATOM   5241  O   WAT  1735      27.414 -19.381  24.661  1.00  0.00
ATOM   5242  H1  WAT  1735      27.669 -19.419  23.739  1.00  0.00
ATOM   5243  H2  WAT  1735      26.466 -19.508  24.654  1.00  0.00
TER   
ATOM   5244  O   WAT  1736      24.499 -33.033  21.324  1.00  0.00
ATOM   5245  H1  WAT  1736      25.348 -32.596  21.258  1.00  0.00
ATOM   5246  H2  WAT  1736      24.132 -32.721  22.151  1.00  0.00
TER   
ATOM   5247  O   WAT  1737      23.398 -26.780  19.798  1.00  0.00
ATOM   5248  H1  WAT  1737      24.164 -26.892  20.360  1.00  0.00
ATOM   5249  H2  WAT  1737      23.475 -27.476  19.145  1.00  0.00
TER   
ATOM   5250  O   WAT  1738      22.093 -29.348  20.481  1.00  0.00
ATOM   5251  H1  WAT  1738      22.173 -30.295  20.593  1.00  0.00
ATOM   5252  H2  WAT  1738      22.984 -29.017  20.587  1.00  0.00
TER   
ATOM   5253  O   WAT  1739      22.894 -19.198  27.584  1.00  0.00
ATOM   5254  H1  WAT  1739      23.630 -19.747  27.855  1.00  0.00
ATOM   5255  H2  WAT  1739      23.278 -18.333  27.445  1.00  0.00
TER   
ATOM   5256  O   WAT  1740      19.779 -23.131  23.458  1.00  0.00
ATOM   5257  H1  WAT  1740      18.853 -22.889  23.449  1.00  0.00
ATOM   5258  H2  WAT  1740      20.244 -22.303  23.337  1.00  0.00
TER   
ATOM   5259  O   WAT  1741      26.004 -20.025  19.407  1.00  0.00
ATOM   5260  H1  WAT  1741      26.797 -19.736  18.955  1.00  0.00
ATOM   5261  H2  WAT  1741      25.485 -20.456  18.728  1.00  0.00
TER   
ATOM   5262  O   WAT  1742      26.522 -24.805  19.271  1.00  0.00
ATOM   5263  H1  WAT  1742      26.417 -25.420  19.997  1.00  0.00
ATOM   5264  H2  WAT  1742      26.354 -25.328  18.487  1.00  0.00
TER   
ATOM   5265  O   WAT  1743      29.762 -25.743  19.875  1.00  0.00
ATOM   5266  H1  WAT  1743      29.213 -25.296  20.520  1.00  0.00
ATOM   5267  H2  WAT  1743      30.384 -26.248  20.399  1.00  0.00
TER   
ATOM   5268  O   WAT  1744      25.430 -26.784  21.772  1.00  0.00
ATOM   5269  H1  WAT  1744      25.851 -26.950  22.615  1.00  0.00
ATOM   5270  H2  WAT  1744      25.555 -27.594  21.277  1.00  0.00
TER   
ATOM   5271  O   WAT  1745      27.943 -27.760  19.020  1.00  0.00
ATOM   5272  H1  WAT  1745      28.463 -28.475  18.654  1.00  0.00
ATOM   5273  H2  WAT  1745      28.589 -27.121  19.320  1.00  0.00
TER   
ATOM   5274  O   WAT  1746      27.252 -26.385  32.313  1.00  0.00
ATOM   5275  H1  WAT  1746      27.671 -25.542  32.140  1.00  0.00
ATOM   5276  H2  WAT  1746      26.333 -26.248  32.083  1.00  0.00
TER   
ATOM   5277  O   WAT  1747      31.927 -28.100  32.273  1.00  0.00
ATOM   5278  H1  WAT  1747      31.401 -27.575  31.669  1.00  0.00
ATOM   5279  H2  WAT  1747      32.270 -27.467  32.904  1.00  0.00
TER   
ATOM   5280  O   WAT  1748      24.326 -30.710  18.718  1.00  0.00
ATOM   5281  H1  WAT  1748      24.125 -31.574  19.079  1.00  0.00
ATOM   5282  H2  WAT  1748      24.155 -30.797  17.780  1.00  0.00
TER   
ATOM   5283  O   WAT  1749      25.103 -20.080  33.428  1.00  0.00
ATOM   5284  H1  WAT  1749      24.565 -19.355  33.109  1.00  0.00
ATOM   5285  H2  WAT  1749      25.356 -20.557  32.638  1.00  0.00
TER   
ATOM   5286  O   WAT  1750      28.507 -19.679  21.310  1.00  0.00
ATOM   5287  H1  WAT  1750      29.402 -19.340  21.332  1.00  0.00
ATOM   5288  H2  WAT  1750      28.539 -20.401  20.682  1.00  0.00
TER   
ATOM   5289  O   WAT  1751      22.147 -24.306  19.538  1.00  0.00
ATOM   5290  H1  WAT  1751      22.584 -23.763  20.194  1.00  0.00
ATOM   5291  H2  WAT  1751      22.632 -25.131  19.548  1.00  0.00
TER   
ATOM   5292  O   WAT  1752      19.362 -21.517  26.990  1.00  0.00
ATOM   5293  H1  WAT  1752      19.692 -22.385  26.758  1.00  0.00
ATOM   5294  H2  WAT  1752      19.791 -21.311  27.821  1.00  0.00
TER   
ATOM   5295  O   WAT  1753      23.958 -23.186  24.651  1.00  0.00
ATOM   5296  H1  WAT  1753      23.657 -23.310  25.551  1.00  0.00
ATOM   5297  H2  WAT  1753      23.851 -24.045  24.242  1.00  0.00
TER   
ATOM   5298  O   WAT  1754      19.851 -20.650  29.729  1.00  0.00
ATOM   5299  H1  WAT  1754      19.414 -20.470  30.561  1.00  0.00
ATOM   5300  H2  WAT  1754      20.418 -19.893  29.587  1.00  0.00
TER   
ATOM   5301  O   WAT  1755      19.683 -28.138  26.087  1.00  0.00
ATOM   5302  H1  WAT  1755      19.028 -28.407  25.443  1.00  0.00
ATOM   5303  H2  WAT  1755      20.521 -28.248  25.638  1.00  0.00
TER   
ATOM   5304  O   WAT  1756      20.721 -27.753  30.628  1.00  0.00
ATOM   5305  H1  WAT  1756      21.088 -27.840  31.507  1.00  0.00
ATOM   5306  H2  WAT  1756      20.152 -28.516  30.529  1.00  0.00
TER   
ATOM   5307  O   WAT  1757      18.897 -30.928  22.030  1.00  0.00
ATOM   5308  H1  WAT  1757      17.993 -30.665  21.855  1.00  0.00
ATOM   5309  H2  WAT  1757      19.381 -30.657  21.250  1.00  0.00
TER   
ATOM   5310  O   WAT  1758      21.440 -31.872  19.939  1.00  0.00
ATOM   5311  H1  WAT  1758      22.149 -32.293  19.454  1.00  0.00
ATOM   5312  H2  WAT  1758      20.723 -31.804  19.308  1.00  0.00
TER   
ATOM   5313  O   WAT  1759      25.836 -21.684  31.391  1.00  0.00
ATOM   5314  H1  WAT  1759      25.596 -21.416  30.504  1.00  0.00
ATOM   5315  H2  WAT  1759      26.777 -21.513  31.446  1.00  0.00
TER   
ATOM   5316  O   WAT  1760      21.975 -20.293  32.910  1.00  0.00
ATOM   5317  H1  WAT  1760      21.381 -20.425  33.649  1.00  0.00
ATOM   5318  H2  WAT  1760      21.967 -21.130  32.444  1.00  0.00
TER   
ATOM   5319  O   WAT  1761      21.606 -22.928  31.860  1.00  0.00
ATOM   5320  H1  WAT  1761      20.879 -23.547  31.793  1.00  0.00
ATOM   5321  H2  WAT  1761      21.667 -22.533  30.990  1.00  0.00
TER   
ATOM   5322  O   WAT  1762      25.210 -20.713  28.645  1.00  0.00
ATOM   5323  H1  WAT  1762      25.727 -21.324  28.120  1.00  0.00
ATOM   5324  H2  WAT  1762      25.860 -20.210  29.136  1.00  0.00
TER   
ATOM   5325  O   WAT  1763      27.950 -19.822  29.472  1.00  0.00
ATOM   5326  H1  WAT  1763      28.238 -20.077  28.596  1.00  0.00
ATOM   5327  H2  WAT  1763      28.462 -20.374  30.063  1.00  0.00
TER   
ATOM   5328  O   WAT  1764      19.889 -19.610  25.070  1.00  0.00
ATOM   5329  H1  WAT  1764      19.721 -20.243  25.768  1.00  0.00
ATOM   5330  H2  WAT  1764      19.022 -19.404  24.720  1.00  0.00
TER   
ATOM   5331  O   WAT  1765      21.495 -20.917  22.515  1.00  0.00
ATOM   5332  H1  WAT  1765      20.970 -20.536  21.811  1.00  0.00
ATOM   5333  H2  WAT  1765      21.420 -20.292  23.236  1.00  0.00
TER   
ATOM   5334  O   WAT  1766      24.094 -18.969  21.390  1.00  0.00
ATOM   5335  H1  WAT  1766      24.826 -19.253  20.842  1.00  0.00
ATOM   5336  H2  WAT  1766      24.354 -19.207  22.280  1.00  0.00
TER   
ATOM   5337  O   WAT  1767      23.256 -22.852  21.395  1.00  0.00
ATOM   5338  H1  WAT  1767      22.627 -22.384  21.943  1.00  0.00
ATOM   5339  H2  WAT  1767      23.371 -23.697  21.829  1.00  0.00
TER   
ATOM   5340  O   WAT  1768      30.711 -28.801   7.545  1.00  0.00
ATOM   5341  H1  WAT  1768      30.630 -29.716   7.274  1.00  0.00
ATOM   5342  H2  WAT  1768      30.297 -28.305   6.839  1.00  0.00
TER   
ATOM   5343  O   WAT  1769      28.843 -27.024   9.426  1.00  0.00
ATOM   5344  H1  WAT  1769      28.067 -27.504   9.716  1.00  0.00
ATOM   5345  H2  WAT  1769      29.494 -27.703   9.251  1.00  0.00
TER   
ATOM   5346  O   WAT  1770      22.859 -26.712  10.303  1.00  0.00
ATOM   5347  H1  WAT  1770      22.028 -26.967  10.703  1.00  0.00
ATOM   5348  H2  WAT  1770      23.467 -26.641  11.039  1.00  0.00
TER   
ATOM   5349  O   WAT  1771      32.863 -22.618   8.206  1.00  0.00
ATOM   5350  H1  WAT  1771      32.402 -23.389   8.534  1.00  0.00
ATOM   5351  H2  WAT  1771      33.676 -22.591   8.711  1.00  0.00
TER   
ATOM   5352  O   WAT  1772      22.839 -22.678  10.499  1.00  0.00
ATOM   5353  H1  WAT  1772      23.142 -23.568  10.320  1.00  0.00
ATOM   5354  H2  WAT  1772      23.584 -22.121  10.271  1.00  0.00
TER   
ATOM   5355  O   WAT  1773      21.268 -31.751   4.088  1.00  0.00
ATOM   5356  H1  WAT  1773      20.380 -31.410   3.986  1.00  0.00
ATOM   5357  H2  WAT  1773      21.553 -31.951   3.196  1.00  0.00
TER   
ATOM   5358  O   WAT  1774      19.232 -29.151   9.972  1.00  0.00
ATOM   5359  H1  WAT  1774      19.803 -29.919   9.972  1.00  0.00
ATOM   5360  H2  WAT  1774      19.232 -28.852   9.062  1.00  0.00
TER   
ATOM   5361  O   WAT  1775      29.090 -20.332   7.826  1.00  0.00
ATOM   5362  H1  WAT  1775      28.471 -19.876   7.255  1.00  0.00
ATOM   5363  H2  WAT  1775      29.945 -20.177   7.425  1.00  0.00
TER   
ATOM   5364  O   WAT  1776      28.284 -24.348   9.433  1.00  0.00
ATOM   5365  H1  WAT  1776      28.214 -25.289   9.272  1.00  0.00
ATOM   5366  H2  WAT  1776      29.046 -24.258  10.005  1.00  0.00
TER   
ATOM   5367  O   WAT  1777      29.314 -31.541   9.660  1.00  0.00
ATOM   5368  H1  WAT  1777      29.691 -32.414   9.547  1.00  0.00
ATOM   5369  H2  WAT  1777      29.216 -31.205   8.769  1.00  0.00
TER   
ATOM   5370  O   WAT  1778      23.445 -33.168   5.121  1.00  0.00
ATOM   5371  H1  WAT  1778      23.551 -32.268   5.428  1.00  0.00
ATOM   5372  H2  WAT  1778      22.534 -33.216   4.831  1.00  0.00
TER   
ATOM   5373  O   WAT  1779      21.093 -31.246  10.367  1.00  0.00
ATOM   5374  H1  WAT  1779      21.774 -30.983  10.985  1.00  0.00
ATOM   5375  H2  WAT  1779      20.778 -32.086  10.700  1.00  0.00
TER   
ATOM   5376  O   WAT  1780      25.285 -30.200   9.454  1.00  0.00
ATOM   5377  H1  WAT  1780      25.793 -29.702  10.094  1.00  0.00
ATOM   5378  H2  WAT  1780      25.817 -30.976   9.278  1.00  0.00
TER   
ATOM   5379  O   WAT  1781      29.956 -25.448   5.219  1.00  0.00
ATOM   5380  H1  WAT  1781      29.338 -24.983   4.655  1.00  0.00
ATOM   5381  H2  WAT  1781      30.468 -24.755   5.636  1.00  0.00
TER   
ATOM   5382  O   WAT  1782      24.819 -25.920  11.898  1.00  0.00
ATOM   5383  H1  WAT  1782      24.486 -25.293  12.540  1.00  0.00
ATOM   5384  H2  WAT  1782      24.996 -25.394  11.118  1.00  0.00
TER   
ATOM   5385  O   WAT  1783      33.333 -32.106   9.365  1.00  0.00
ATOM   5386  H1  WAT  1783      32.628 -31.817   9.946  1.00  0.00
ATOM   5387  H2  WAT  1783      33.694 -31.296   9.005  1.00  0.00
TER   
ATOM   5388  O   WAT  1784      24.031 -23.952  13.713  1.00  0.00
ATOM   5389  H1  WAT  1784      24.649 -23.277  13.431  1.00  0.00
ATOM   5390  H2  WAT  1784      23.170 -23.543  13.621  1.00  0.00
TER   
ATOM   5391  O   WAT  1785      19.324 -24.762   2.593  1.00  0.00
ATOM   5392  H1  WAT  1785      18.947 -24.273   1.862  1.00  0.00
ATOM   5393  H2  WAT  1785      19.582 -24.090   3.224  1.00  0.00
TER   
ATOM   5394  O   WAT  1786      32.485 -20.644  10.342  1.00  0.00
ATOM   5395  H1  WAT  1786      32.497 -21.048   9.475  1.00  0.00
ATOM   5396  H2  WAT  1786      31.932 -19.869  10.239  1.00  0.00
TER   
ATOM   5397  O   WAT  1787      31.883 -25.741  11.671  1.00  0.00
ATOM   5398  H1  WAT  1787      32.300 -25.955  10.836  1.00  0.00
ATOM   5399  H2  WAT  1787      32.607 -25.484  12.242  1.00  0.00
TER   
ATOM   5400  O   WAT  1788      29.321 -28.296   4.788  1.00  0.00
ATOM   5401  H1  WAT  1788      28.394 -28.362   5.017  1.00  0.00
ATOM   5402  H2  WAT  1788      29.474 -27.358   4.673  1.00  0.00
TER   
ATOM   5403  O   WAT  1789      29.308 -32.024   1.784  1.00  0.00
ATOM   5404  H1  WAT  1789      28.369 -31.863   1.870  1.00  0.00
ATOM   5405  H2  WAT  1789      29.627 -31.305   1.238  1.00  0.00
TER   
ATOM   5406  O   WAT  1790      33.351 -26.734   5.291  1.00  0.00
ATOM   5407  H1  WAT  1790      32.732 -27.072   4.644  1.00  0.00
ATOM   5408  H2  WAT  1790      33.333 -27.378   5.999  1.00  0.00
TER   
ATOM   5409  O   WAT  1791      32.794 -30.555  12.708  1.00  0.00
ATOM   5410  H1  WAT  1791      32.381 -29.730  12.962  1.00  0.00
ATOM   5411  H2  WAT  1791      32.061 -31.141  12.515  1.00  0.00
TER   
ATOM   5412  O   WAT  1792      24.927 -27.769   7.570  1.00  0.00
ATOM   5413  H1  WAT  1792      24.523 -28.481   7.074  1.00  0.00
ATOM   5414  H2  WAT  1792      25.013 -28.114   8.459  1.00  0.00
TER   
ATOM   5415  O   WAT  1793      25.395 -24.082   9.734  1.00  0.00
ATOM   5416  H1  WAT  1793      25.098 -24.688   9.054  1.00  0.00
ATOM   5417  H2  WAT  1793      26.345 -24.045   9.623  1.00  0.00
TER   
ATOM   5418  O   WAT  1794      23.640 -30.995  11.350  1.00  0.00
ATOM   5419  H1  WAT  1794      24.191 -30.885  10.575  1.00  0.00
ATOM   5420  H2  WAT  1794      24.154 -30.621  12.065  1.00  0.00
TER   
ATOM   5421  O   WAT  1795      33.484 -20.509  13.396  1.00  0.00
ATOM   5422  H1  WAT  1795      33.007 -19.702  13.203  1.00  0.00
ATOM   5423  H2  WAT  1795      32.800 -21.161  13.549  1.00  0.00
TER   
ATOM   5424  O   WAT  1796      24.487 -24.344  16.384  1.00  0.00
ATOM   5425  H1  WAT  1796      23.590 -24.120  16.632  1.00  0.00
ATOM   5426  H2  WAT  1796      24.512 -24.221  15.436  1.00  0.00
TER   
ATOM   5427  O   WAT  1797      31.528 -27.495   2.299  1.00  0.00
ATOM   5428  H1  WAT  1797      31.967 -28.333   2.152  1.00  0.00
ATOM   5429  H2  WAT  1797      32.240 -26.862   2.385  1.00  0.00
TER   
ATOM   5430  O   WAT  1798      23.314 -27.473  14.960  1.00  0.00
ATOM   5431  H1  WAT  1798      23.175 -26.601  15.329  1.00  0.00
ATOM   5432  H2  WAT  1798      22.432 -27.816  14.815  1.00  0.00
TER   
ATOM   5433  O   WAT  1799      29.637 -22.555   6.267  1.00  0.00
ATOM   5434  H1  WAT  1799      30.077 -21.813   5.852  1.00  0.00
ATOM   5435  H2  WAT  1799      29.576 -22.313   7.191  1.00  0.00
TER   
ATOM   5436  O   WAT  1800      25.112 -21.531  17.169  1.00  0.00
ATOM   5437  H1  WAT  1800      25.084 -21.126  16.302  1.00  0.00
ATOM   5438  H2  WAT  1800      24.949 -22.460  17.006  1.00  0.00
TER   
ATOM   5439  O   WAT  1801      21.627 -28.875   5.070  1.00  0.00
ATOM   5440  H1  WAT  1801      21.507 -28.148   4.459  1.00  0.00
ATOM   5441  H2  WAT  1801      21.318 -29.644   4.593  1.00  0.00
TER   
ATOM   5442  O   WAT  1802      19.266 -25.703  10.877  1.00  0.00
ATOM   5443  H1  WAT  1802      19.344 -25.568   9.933  1.00  0.00
ATOM   5444  H2  WAT  1802      19.880 -26.412  11.070  1.00  0.00
TER   
ATOM   5445  O   WAT  1803      20.511 -24.003   7.288  1.00  0.00
ATOM   5446  H1  WAT  1803      20.104 -23.862   6.433  1.00  0.00
ATOM   5447  H2  WAT  1803      21.402 -24.287   7.085  1.00  0.00
TER   
ATOM   5448  O   WAT  1804      30.329 -19.854  14.195  1.00  0.00
ATOM   5449  H1  WAT  1804      30.843 -19.943  14.997  1.00  0.00
ATOM   5450  H2  WAT  1804      29.486 -19.508  14.487  1.00  0.00
TER   
ATOM   5451  O   WAT  1805      32.304 -19.568   3.623  1.00  0.00
ATOM   5452  H1  WAT  1805      32.144 -19.858   4.521  1.00  0.00
ATOM   5453  H2  WAT  1805      32.139 -20.344   3.087  1.00  0.00
TER   
ATOM   5454  O   WAT  1806      24.783 -19.789   5.400  1.00  0.00
ATOM   5455  H1  WAT  1806      24.607 -20.705   5.187  1.00  0.00
ATOM   5456  H2  WAT  1806      23.928 -19.430   5.640  1.00  0.00
TER   
ATOM   5457  O   WAT  1807      32.007 -22.060   2.183  1.00  0.00
ATOM   5458  H1  WAT  1807      31.313 -22.062   1.523  1.00  0.00
ATOM   5459  H2  WAT  1807      32.749 -22.484   1.752  1.00  0.00
TER   
ATOM   5460  O   WAT  1808      31.572 -20.433   6.258  1.00  0.00
ATOM   5461  H1  WAT  1808      32.027 -21.214   6.571  1.00  0.00
ATOM   5462  H2  WAT  1808      31.911 -19.723   6.802  1.00  0.00
TER   
ATOM   5463  O   WAT  1809      19.322 -24.662  13.417  1.00  0.00
ATOM   5464  H1  WAT  1809      19.485 -25.131  12.599  1.00  0.00
ATOM   5465  H2  WAT  1809      19.787 -25.169  14.082  1.00  0.00
TER   
ATOM   5466  O   WAT  1810      28.381 -32.664  14.056  1.00  0.00
ATOM   5467  H1  WAT  1810      27.919 -32.456  14.868  1.00  0.00
ATOM   5468  H2  WAT  1810      27.979 -33.478  13.753  1.00  0.00
TER   
ATOM   5469  O   WAT  1811      33.381 -31.443  15.186  1.00  0.00
ATOM   5470  H1  WAT  1811      32.531 -31.743  15.507  1.00  0.00
ATOM   5471  H2  WAT  1811      33.221 -31.199  14.274  1.00  0.00
TER   
ATOM   5472  O   WAT  1812      30.476 -29.943  17.286  1.00  0.00
ATOM   5473  H1  WAT  1812      30.802 -30.777  16.946  1.00  0.00
ATOM   5474  H2  WAT  1812      31.264 -29.420  17.434  1.00  0.00
TER   
ATOM   5475  O   WAT  1813      23.885 -30.408   6.181  1.00  0.00
ATOM   5476  H1  WAT  1813      23.659 -30.624   7.086  1.00  0.00
ATOM   5477  H2  WAT  1813      23.104 -29.975   5.835  1.00  0.00
TER   
ATOM   5478  O   WAT  1814      31.115 -30.401   4.780  1.00  0.00
ATOM   5479  H1  WAT  1814      30.516 -29.678   4.596  1.00  0.00
ATOM   5480  H2  WAT  1814      31.663 -30.464   3.998  1.00  0.00
TER   
ATOM   5481  O   WAT  1815      26.325 -29.509  16.847  1.00  0.00
ATOM   5482  H1  WAT  1815      26.230 -30.450  16.697  1.00  0.00
ATOM   5483  H2  WAT  1815      27.168 -29.288  16.452  1.00  0.00
TER   
ATOM   5484  O   WAT  1816      29.721 -31.765   6.810  1.00  0.00
ATOM   5485  H1  WAT  1816      30.114 -31.448   5.997  1.00  0.00
ATOM   5486  H2  WAT  1816      30.083 -32.644   6.925  1.00  0.00
TER   
ATOM   5487  O   WAT  1817      21.456 -33.098  15.000  1.00  0.00
ATOM   5488  H1  WAT  1817      21.063 -32.250  15.208  1.00  0.00
ATOM   5489  H2  WAT  1817      20.768 -33.735  15.191  1.00  0.00
TER   
ATOM   5490  O   WAT  1818      28.031 -33.014  18.070  1.00  0.00
ATOM   5491  H1  WAT  1818      27.341 -33.207  18.705  1.00  0.00
ATOM   5492  H2  WAT  1818      28.774 -32.731  18.602  1.00  0.00
TER   
ATOM   5493  O   WAT  1819      18.945 -31.233   0.244  1.00  0.00
ATOM   5494  H1  WAT  1819      18.862 -30.290   0.385  1.00  0.00
ATOM   5495  H2  WAT  1819      18.593 -31.376  -0.635  1.00  0.00
TER   
ATOM   5496  O   WAT  1820      30.307 -29.175  10.905  1.00  0.00
ATOM   5497  H1  WAT  1820      29.575 -28.666  11.254  1.00  0.00
ATOM   5498  H2  WAT  1820      29.909 -29.992  10.604  1.00  0.00
TER   
ATOM   5499  O   WAT  1821      26.745 -32.499   9.311  1.00  0.00
ATOM   5500  H1  WAT  1821      26.748 -32.940   8.461  1.00  0.00
ATOM   5501  H2  WAT  1821      27.640 -32.177   9.418  1.00  0.00
TER   
ATOM   5502  O   WAT  1822      22.595 -32.616   8.270  1.00  0.00
ATOM   5503  H1  WAT  1822      22.255 -32.139   9.027  1.00  0.00
ATOM   5504  H2  WAT  1822      21.833 -33.070   7.910  1.00  0.00
TER   
ATOM   5505  O   WAT  1823      26.807 -31.498   2.301  1.00  0.00
ATOM   5506  H1  WAT  1823      26.928 -31.539   3.250  1.00  0.00
ATOM   5507  H2  WAT  1823      26.422 -30.636   2.146  1.00  0.00
TER   
ATOM   5508  O   WAT  1824      25.819 -29.188   1.700  1.00  0.00
ATOM   5509  H1  WAT  1824      25.251 -29.636   1.073  1.00  0.00
ATOM   5510  H2  WAT  1824      26.528 -28.829   1.166  1.00  0.00
TER   
ATOM   5511  O   WAT  1825      20.896 -25.287  15.576  1.00  0.00
ATOM   5512  H1  WAT  1825      20.511 -25.927  16.175  1.00  0.00
ATOM   5513  H2  WAT  1825      21.207 -24.583  16.146  1.00  0.00
TER   
ATOM   5514  O   WAT  1826      27.046 -28.439  11.057  1.00  0.00
ATOM   5515  H1  WAT  1826      27.413 -28.913  11.803  1.00  0.00
ATOM   5516  H2  WAT  1826      26.856 -27.565  11.398  1.00  0.00
TER   
ATOM   5517  O   WAT  1827      24.835 -29.398  13.376  1.00  0.00
ATOM   5518  H1  WAT  1827      24.531 -28.519  13.601  1.00  0.00
ATOM   5519  H2  WAT  1827      25.790 -29.338  13.411  1.00  0.00
TER   
ATOM   5520  O   WAT  1828      23.364 -25.192   3.972  1.00  0.00
ATOM   5521  H1  WAT  1828      22.590 -25.732   3.812  1.00  0.00
ATOM   5522  H2  WAT  1828      24.093 -25.711   3.634  1.00  0.00
TER   
ATOM   5523  O   WAT  1829      29.504 -26.125  15.652  1.00  0.00
ATOM   5524  H1  WAT  1829      29.438 -27.045  15.398  1.00  0.00
ATOM   5525  H2  WAT  1829      28.875 -26.027  16.366  1.00  0.00
TER   
ATOM   5526  O   WAT  1830      32.298 -30.430   2.204  1.00  0.00
ATOM   5527  H1  WAT  1830      33.186 -30.118   2.029  1.00  0.00
ATOM   5528  H2  WAT  1830      32.269 -31.302   1.812  1.00  0.00
TER   
ATOM   5529  O   WAT  1831      23.407 -25.524   7.610  1.00  0.00
ATOM   5530  H1  WAT  1831      23.925 -26.327   7.556  1.00  0.00
ATOM   5531  H2  WAT  1831      22.956 -25.586   8.452  1.00  0.00
TER   
ATOM   5532  O   WAT  1832      28.294 -24.257   2.883  1.00  0.00
ATOM   5533  H1  WAT  1832      28.636 -23.513   2.387  1.00  0.00
ATOM   5534  H2  WAT  1832      27.466 -23.944   3.245  1.00  0.00
TER   
ATOM   5535  O   WAT  1833      20.892 -28.558  14.523  1.00  0.00
ATOM   5536  H1  WAT  1833      20.533 -27.892  15.110  1.00  0.00
ATOM   5537  H2  WAT  1833      20.597 -29.389  14.894  1.00  0.00
TER   
ATOM   5538  O   WAT  1834      24.093 -28.099  17.407  1.00  0.00
ATOM   5539  H1  WAT  1834      23.793 -27.954  16.509  1.00  0.00
ATOM   5540  H2  WAT  1834      24.864 -28.659  17.314  1.00  0.00
TER   
ATOM   5541  O   WAT  1835      29.436 -23.302  15.402  1.00  0.00
ATOM   5542  H1  WAT  1835      29.450 -24.234  15.184  1.00  0.00
ATOM   5543  H2  WAT  1835      28.729 -23.217  16.041  1.00  0.00
TER   
ATOM   5544  O   WAT  1836      31.177 -24.936   8.247  1.00  0.00
ATOM   5545  H1  WAT  1836      31.529 -25.533   7.588  1.00  0.00
ATOM   5546  H2  WAT  1836      30.293 -25.261   8.418  1.00  0.00
TER   
ATOM   5547  O   WAT  1837      27.263 -24.176   5.654  1.00  0.00
ATOM   5548  H1  WAT  1837      27.951 -23.629   6.035  1.00  0.00
ATOM   5549  H2  WAT  1837      26.477 -23.632   5.689  1.00  0.00
TER   
ATOM   5550  O   WAT  1838      19.403 -28.559   1.146  1.00  0.00
ATOM   5551  H1  WAT  1838      20.272 -28.276   1.430  1.00  0.00
ATOM   5552  H2  WAT  1838      18.912 -27.745   1.031  1.00  0.00
TER   
ATOM   5553  O   WAT  1839      26.566 -27.171   5.267  1.00  0.00
ATOM   5554  H1  WAT  1839      27.022 -26.361   5.493  1.00  0.00
ATOM   5555  H2  WAT  1839      26.215 -27.489   6.099  1.00  0.00
TER   
ATOM   5556  O   WAT  1840      28.869 -21.661  12.496  1.00  0.00
ATOM   5557  H1  WAT  1840      29.514 -21.455  13.174  1.00  0.00
ATOM   5558  H2  WAT  1840      29.232 -22.422  12.043  1.00  0.00
TER   
ATOM   5559  O   WAT  1841      30.143 -23.657  11.214  1.00  0.00
ATOM   5560  H1  WAT  1841      30.785 -24.358  11.327  1.00  0.00
ATOM   5561  H2  WAT  1841      30.668 -22.878  11.034  1.00  0.00
TER   
ATOM   5562  O   WAT  1842      31.916 -22.858  14.418  1.00  0.00
ATOM   5563  H1  WAT  1842      32.252 -22.271  15.095  1.00  0.00
ATOM   5564  H2  WAT  1842      30.996 -22.989  14.647  1.00  0.00
TER   
ATOM   5565  O   WAT  1843      19.770 -19.346   1.712  1.00  0.00
ATOM   5566  H1  WAT  1843      20.130 -18.747   1.058  1.00  0.00
ATOM   5567  H2  WAT  1843      19.629 -18.800   2.486  1.00  0.00
TER   
ATOM   5568  O   WAT  1844      19.754 -21.080  16.187  1.00  0.00
ATOM   5569  H1  WAT  1844      19.863 -22.021  16.046  1.00  0.00
ATOM   5570  H2  WAT  1844      19.102 -20.815  15.538  1.00  0.00
TER   
ATOM   5571  O   WAT  1845      27.745 -22.809  17.586  1.00  0.00
ATOM   5572  H1  WAT  1845      27.425 -23.528  18.131  1.00  0.00
ATOM   5573  H2  WAT  1845      27.071 -22.133  17.660  1.00  0.00
TER   
ATOM   5574  O   WAT  1846      25.787 -21.963   2.530  1.00  0.00
ATOM   5575  H1  WAT  1846      25.778 -21.230   1.914  1.00  0.00
ATOM   5576  H2  WAT  1846      24.866 -22.210   2.622  1.00  0.00
TER   
ATOM   5577  O   WAT  1847      21.387 -26.741   3.274  1.00  0.00
ATOM   5578  H1  WAT  1847      20.780 -26.001   3.284  1.00  0.00
ATOM   5579  H2  WAT  1847      21.862 -26.651   2.448  1.00  0.00
TER   
ATOM   5580  O   WAT  1848      30.961 -32.576  12.950  1.00  0.00
ATOM   5581  H1  WAT  1848      31.329 -33.397  13.278  1.00  0.00
ATOM   5582  H2  WAT  1848      30.100 -32.516  13.366  1.00  0.00
TER   
ATOM   5583  O   WAT  1849      28.773 -21.900   1.192  1.00  0.00
ATOM   5584  H1  WAT  1849      28.874 -22.104   0.262  1.00  0.00
ATOM   5585  H2  WAT  1849      27.873 -22.154   1.397  1.00  0.00
TER   
ATOM   5586  O   WAT  1850      26.295 -31.342   5.175  1.00  0.00
ATOM   5587  H1  WAT  1850      25.587 -30.873   5.616  1.00  0.00
ATOM   5588  H2  WAT  1850      26.580 -32.000   5.809  1.00  0.00
TER   
ATOM   5589  O   WAT  1851      27.921 -29.922  13.174  1.00  0.00
ATOM   5590  H1  WAT  1851      28.419 -29.448  13.839  1.00  0.00
ATOM   5591  H2  WAT  1851      28.063 -30.846  13.381  1.00  0.00
TER   
ATOM   5592  O   WAT  1852      27.414 -19.381   5.887  1.00  0.00
ATOM   5593  H1  WAT  1852      27.669 -19.419   4.965  1.00  0.00
ATOM   5594  H2  WAT  1852      26.466 -19.508   5.880  1.00  0.00
TER   
ATOM   5595  O   WAT  1853      24.499 -33.033   2.550  1.00  0.00
ATOM   5596  H1  WAT  1853      25.348 -32.596   2.484  1.00  0.00
ATOM   5597  H2  WAT  1853      24.132 -32.721   3.377  1.00  0.00
TER   
ATOM   5598  O   WAT  1854      23.398 -26.780   1.023  1.00  0.00
ATOM   5599  H1  WAT  1854      24.164 -26.892   1.586  1.00  0.00
ATOM   5600  H2  WAT  1854      23.475 -27.476   0.371  1.00  0.00
TER   
ATOM   5601  O   WAT  1855      22.093 -29.348   1.707  1.00  0.00
ATOM   5602  H1  WAT  1855      22.173 -30.295   1.818  1.00  0.00
ATOM   5603  H2  WAT  1855      22.984 -29.017   1.813  1.00  0.00
TER   
ATOM   5604  O   WAT  1856      22.894 -19.198   8.810  1.00  0.00
ATOM   5605  H1  WAT  1856      23.630 -19.747   9.081  1.00  0.00
ATOM   5606  H2  WAT  1856      23.278 -18.333   8.671  1.00  0.00
TER   
ATOM   5607  O   WAT  1857      19.779 -23.131   4.684  1.00  0.00
ATOM   5608  H1  WAT  1857      18.853 -22.889   4.675  1.00  0.00
ATOM   5609  H2  WAT  1857      20.244 -22.303   4.563  1.00  0.00
TER   
ATOM   5610  O   WAT  1858      21.900 -20.014  17.999  1.00  0.00
ATOM   5611  H1  WAT  1858      22.701 -19.692  18.412  1.00  0.00
ATOM   5612  H2  WAT  1858      21.385 -20.374  18.721  1.00  0.00
TER   
ATOM   5613  O   WAT  1859      26.004 -20.025   0.633  1.00  0.00
ATOM   5614  H1  WAT  1859      26.797 -19.736   0.181  1.00  0.00
ATOM   5615  H2  WAT  1859      25.485 -20.456  -0.046  1.00  0.00
TER   
ATOM   5616  O   WAT  1860      30.736 -23.906  17.946  1.00  0.00
ATOM   5617  H1  WAT  1860      30.130 -23.882  17.206  1.00  0.00
ATOM   5618  H2  WAT  1860      30.432 -24.637  18.483  1.00  0.00
TER   
ATOM   5619  O   WAT  1861      32.166 -20.178  16.557  1.00  0.00
ATOM   5620  H1  WAT  1861      33.118 -20.262  16.507  1.00  0.00
ATOM   5621  H2  WAT  1861      32.019 -19.513  17.230  1.00  0.00
TER   
ATOM   5622  O   WAT  1862      19.620 -27.526  16.942  1.00  0.00
ATOM   5623  H1  WAT  1862      20.124 -28.105  17.514  1.00  0.00
ATOM   5624  H2  WAT  1862      18.880 -27.242  17.480  1.00  0.00
TER   
ATOM   5625  O   WAT  1863      26.522 -24.805   0.497  1.00  0.00
ATOM   5626  H1  WAT  1863      26.417 -25.420   1.223  1.00  0.00
ATOM   5627  H2  WAT  1863      26.354 -25.328  -0.287  1.00  0.00
TER   
ATOM   5628  O   WAT  1864      26.673 -26.119  16.476  1.00  0.00
ATOM   5629  H1  WAT  1864      25.908 -25.551  16.391  1.00  0.00
ATOM   5630  H2  WAT  1864      26.855 -26.412  15.583  1.00  0.00
TER   
ATOM   5631  O   WAT  1865      29.762 -25.743   1.101  1.00  0.00
ATOM   5632  H1  WAT  1865      29.213 -25.296   1.745  1.00  0.00
ATOM   5633  H2  WAT  1865      30.384 -26.248   1.625  1.00  0.00
TER   
ATOM   5634  O   WAT  1866      21.652 -29.383  17.837  1.00  0.00
ATOM   5635  H1  WAT  1866      21.692 -29.682  18.746  1.00  0.00
ATOM   5636  H2  WAT  1866      22.506 -28.983  17.678  1.00  0.00
TER   
ATOM   5637  O   WAT  1867      25.430 -26.784   2.997  1.00  0.00
ATOM   5638  H1  WAT  1867      25.851 -26.950   3.841  1.00  0.00
ATOM   5639  H2  WAT  1867      25.555 -27.594   2.503  1.00  0.00
TER   
ATOM   5640  O   WAT  1868      23.592 -30.804  15.805  1.00  0.00
ATOM   5641  H1  WAT  1868      23.062 -31.295  15.177  1.00  0.00
ATOM   5642  H2  WAT  1868      24.261 -30.376  15.270  1.00  0.00
TER   
ATOM   5643  O   WAT  1869      27.943 -27.760   0.245  1.00  0.00
ATOM   5644  H1  WAT  1869      28.463 -28.475  -0.121  1.00  0.00
ATOM   5645  H2  WAT  1869      28.589 -27.121   0.545  1.00  0.00
TER   
ATOM   5646  O   WAT  1870      32.490 -26.337  15.569  1.00  0.00
ATOM   5647  H1  WAT  1870      32.904 -26.183  16.418  1.00  0.00
ATOM   5648  H2  WAT  1870      31.555 -26.212  15.731  1.00  0.00
TER   
ATOM   5649  O   WAT  1871      32.963 -28.997  17.573  1.00  0.00
ATOM   5650  H1  WAT  1871      33.545 -29.752  17.485  1.00  0.00
ATOM   5651  H2  WAT  1871      33.139 -28.467  16.796  1.00  0.00
TER   
ATOM   5652  O   WAT  1872      27.252 -26.385  13.538  1.00  0.00
ATOM   5653  H1  WAT  1872      27.671 -25.542  13.366  1.00  0.00
ATOM   5654  H2  WAT  1872      26.333 -26.248  13.309  1.00  0.00
TER   
ATOM   5655  O   WAT  1873      29.588 -28.653  14.922  1.00  0.00
ATOM   5656  H1  WAT  1873      29.708 -29.249  15.662  1.00  0.00
ATOM   5657  H2  WAT  1873      30.448 -28.616  14.502  1.00  0.00
TER   
ATOM   5658  O   WAT  1874      31.927 -28.100  13.498  1.00  0.00
ATOM   5659  H1  WAT  1874      31.401 -27.575  12.895  1.00  0.00
ATOM   5660  H2  WAT  1874      32.270 -27.467  14.129  1.00  0.00
TER   
ATOM   5661  O   WAT  1875      24.326 -30.710  -0.057  1.00  0.00
ATOM   5662  H1  WAT  1875      24.125 -31.574   0.305  1.00  0.00
ATOM   5663  H2  WAT  1875      24.155 -30.797  -0.995  1.00  0.00
TER   
ATOM   5664  O   WAT  1876      25.103 -20.080  14.654  1.00  0.00
ATOM   5665  H1  WAT  1876      24.565 -19.355  14.335  1.00  0.00
ATOM   5666  H2  WAT  1876      25.356 -20.557  13.864  1.00  0.00
TER   
ATOM   5667  O   WAT  1877      26.355 -32.111  16.180  1.00  0.00
ATOM   5668  H1  WAT  1877      26.945 -32.420  16.867  1.00  0.00
ATOM   5669  H2  WAT  1877      25.537 -32.583  16.336  1.00  0.00
TER   
ATOM   5670  O   WAT  1878      31.174 -32.495  16.413  1.00  0.00
ATOM   5671  H1  WAT  1878      30.486 -33.157  16.348  1.00  0.00
ATOM   5672  H2  WAT  1878      31.895 -32.941  16.858  1.00  0.00
TER   
ATOM   5673  O   WAT  1879      27.959 -18.845  14.913  1.00  0.00
ATOM   5674  H1  WAT  1879      27.885 -17.941  15.220  1.00  0.00
ATOM   5675  H2  WAT  1879      27.057 -19.163  14.885  1.00  0.00
TER   
ATOM   5676  O   WAT  1880      28.507 -19.679   2.535  1.00  0.00
ATOM   5677  H1  WAT  1880      29.402 -19.340   2.557  1.00  0.00
ATOM   5678  H2  WAT  1880      28.539 -20.401   1.908  1.00  0.00
TER   
ATOM   5679  O   WAT  1881      22.147 -24.306   0.764  1.00  0.00
ATOM   5680  H1  WAT  1881      22.584 -23.763   1.420  1.00  0.00
ATOM   5681  H2  WAT  1881      22.632 -25.131   0.774  1.00  0.00
TER   
ATOM   5682  O   WAT  1882      19.362 -21.517   8.216  1.00  0.00
ATOM   5683  H1  WAT  1882      19.692 -22.385   7.984  1.00  0.00
ATOM   5684  H2  WAT  1882      19.791 -21.311   9.047  1.00  0.00
TER   
ATOM   5685  O   WAT  1883      23.958 -23.186   5.876  1.00  0.00
ATOM   5686  H1  WAT  1883      23.657 -23.310   6.777  1.00  0.00
ATOM   5687  H2  WAT  1883      23.851 -24.045   5.468  1.00  0.00
TER   
ATOM   5688  O   WAT  1884      19.851 -20.650  10.954  1.00  0.00
ATOM   5689  H1  WAT  1884      19.414 -20.470  11.787  1.00  0.00
ATOM   5690  H2  WAT  1884      20.418 -19.893  10.812  1.00  0.00
TER   
ATOM   5691  O   WAT  1885      19.683 -28.138   7.313  1.00  0.00
ATOM   5692  H1  WAT  1885      19.028 -28.407   6.669  1.00  0.00
ATOM   5693  H2  WAT  1885      20.521 -28.248   6.863  1.00  0.00
TER   
ATOM   5694  O   WAT  1886      20.721 -27.753  11.853  1.00  0.00
ATOM   5695  H1  WAT  1886      21.088 -27.840  12.733  1.00  0.00
ATOM   5696  H2  WAT  1886      20.152 -28.516  11.754  1.00  0.00
TER   
ATOM   5697  O   WAT  1887      20.272 -30.842  15.759  1.00  0.00
ATOM   5698  H1  WAT  1887      19.378 -30.875  16.099  1.00  0.00
ATOM   5699  H2  WAT  1887      20.812 -30.643  16.524  1.00  0.00
TER   
ATOM   5700  O   WAT  1888      18.897 -30.928   3.256  1.00  0.00
ATOM   5701  H1  WAT  1888      17.993 -30.665   3.081  1.00  0.00
ATOM   5702  H2  WAT  1888      19.381 -30.657   2.476  1.00  0.00
TER   
ATOM   5703  O   WAT  1889      21.440 -31.872   1.165  1.00  0.00
ATOM   5704  H1  WAT  1889      22.149 -32.293   0.680  1.00  0.00
ATOM   5705  H2  WAT  1889      20.723 -31.804   0.533  1.00  0.00
TER   
ATOM   5706  O   WAT  1890      22.136 -23.240  17.015  1.00  0.00
ATOM   5707  H1  WAT  1890      22.093 -23.610  17.897  1.00  0.00
ATOM   5708  H2  WAT  1890      22.267 -22.302  17.156  1.00  0.00
TER   
ATOM   5709  O   WAT  1891      25.836 -21.684  12.616  1.00  0.00
ATOM   5710  H1  WAT  1891      25.596 -21.416  11.730  1.00  0.00
ATOM   5711  H2  WAT  1891      26.777 -21.513  12.672  1.00  0.00
TER   
ATOM   5712  O   WAT  1892      21.975 -20.293  14.135  1.00  0.00
ATOM   5713  H1  WAT  1892      21.381 -20.425  14.874  1.00  0.00
ATOM   5714  H2  WAT  1892      21.967 -21.130  13.669  1.00  0.00
TER   
ATOM   5715  O   WAT  1893      21.606 -22.928  13.086  1.00  0.00
ATOM   5716  H1  WAT  1893      20.879 -23.547  13.019  1.00  0.00
ATOM   5717  H2  WAT  1893      21.667 -22.533  12.216  1.00  0.00
TER   
ATOM   5718  O   WAT  1894      25.210 -20.713   9.871  1.00  0.00
ATOM   5719  H1  WAT  1894      25.727 -21.324   9.346  1.00  0.00
ATOM   5720  H2  WAT  1894      25.860 -20.210  10.362  1.00  0.00
TER   
ATOM   5721  O   WAT  1895      27.950 -19.822  10.698  1.00  0.00
ATOM   5722  H1  WAT  1895      28.238 -20.077   9.821  1.00  0.00
ATOM   5723  H2  WAT  1895      28.462 -20.374  11.288  1.00  0.00
TER   
ATOM   5724  O   WAT  1896      19.889 -19.610   6.296  1.00  0.00
ATOM   5725  H1  WAT  1896      19.721 -20.243   6.994  1.00  0.00
ATOM   5726  H2  WAT  1896      19.022 -19.404   5.945  1.00  0.00
TER   
ATOM   5727  O   WAT  1897      21.495 -20.917   3.741  1.00  0.00
ATOM   5728  H1  WAT  1897      20.970 -20.536   3.037  1.00  0.00
ATOM   5729  H2  WAT  1897      21.420 -20.292   4.462  1.00  0.00
TER   
ATOM   5730  O   WAT  1898      28.017 -18.901  18.065  1.00  0.00
ATOM   5731  H1  WAT  1898      28.944 -19.136  18.108  1.00  0.00
ATOM   5732  H2  WAT  1898      28.002 -18.073  17.583  1.00  0.00
TER   
ATOM   5733  O   WAT  1899      24.094 -18.969   2.616  1.00  0.00
ATOM   5734  H1  WAT  1899      24.826 -19.253   2.068  1.00  0.00
ATOM   5735  H2  WAT  1899      24.354 -19.207   3.506  1.00  0.00
TER   
ATOM   5736  O   WAT  1900      23.256 -22.852   2.620  1.00  0.00
ATOM   5737  H1  WAT  1900      22.627 -22.384   3.169  1.00  0.00
ATOM   5738  H2  WAT  1900      23.371 -23.697   3.055  1.00  0.00
TER   
ATOM   5739  O   WAT  1901      30.711 -28.801 -11.230  1.00  0.00
ATOM   5740  H1  WAT  1901      30.630 -29.716 -11.500  1.00  0.00
ATOM   5741  H2  WAT  1901      30.297 -28.305 -11.936  1.00  0.00
TER   
ATOM   5742  O   WAT  1902      28.843 -27.024  -9.349  1.00  0.00
ATOM   5743  H1  WAT  1902      28.067 -27.504  -9.059  1.00  0.00
ATOM   5744  H2  WAT  1902      29.494 -27.703  -9.523  1.00  0.00
TER   
ATOM   5745  O   WAT  1903      22.859 -26.712  -8.471  1.00  0.00
ATOM   5746  H1  WAT  1903      22.028 -26.967  -8.071  1.00  0.00
ATOM   5747  H2  WAT  1903      23.467 -26.641  -7.735  1.00  0.00
TER   
ATOM   5748  O   WAT  1904      32.863 -22.618 -10.569  1.00  0.00
ATOM   5749  H1  WAT  1904      32.402 -23.389 -10.240  1.00  0.00
ATOM   5750  H2  WAT  1904      33.676 -22.591 -10.063  1.00  0.00
TER   
ATOM   5751  O   WAT  1905      22.839 -22.678  -8.275  1.00  0.00
ATOM   5752  H1  WAT  1905      23.142 -23.568  -8.454  1.00  0.00
ATOM   5753  H2  WAT  1905      23.584 -22.121  -8.503  1.00  0.00
TER   
ATOM   5754  O   WAT  1906      21.268 -31.751 -14.687  1.00  0.00
ATOM   5755  H1  WAT  1906      20.380 -31.410 -14.789  1.00  0.00
ATOM   5756  H2  WAT  1906      21.553 -31.951 -15.579  1.00  0.00
TER   
ATOM   5757  O   WAT  1907      19.232 -29.151  -8.803  1.00  0.00
ATOM   5758  H1  WAT  1907      19.803 -29.919  -8.802  1.00  0.00
ATOM   5759  H2  WAT  1907      19.232 -28.852  -9.712  1.00  0.00
TER   
ATOM   5760  O   WAT  1908      29.090 -20.332 -10.948  1.00  0.00
ATOM   5761  H1  WAT  1908      28.471 -19.876 -11.519  1.00  0.00
ATOM   5762  H2  WAT  1908      29.945 -20.177 -11.349  1.00  0.00
TER   
ATOM   5763  O   WAT  1909      28.284 -24.348  -9.342  1.00  0.00
ATOM   5764  H1  WAT  1909      28.214 -25.289  -9.503  1.00  0.00
ATOM   5765  H2  WAT  1909      29.046 -24.258  -8.769  1.00  0.00
TER   
ATOM   5766  O   WAT  1910      29.314 -31.541  -9.115  1.00  0.00
ATOM   5767  H1  WAT  1910      29.691 -32.414  -9.227  1.00  0.00
ATOM   5768  H2  WAT  1910      29.216 -31.205 -10.006  1.00  0.00
TER   
ATOM   5769  O   WAT  1911      23.445 -33.168 -13.653  1.00  0.00
[truncated: 1,624,421 more chars]
