# Supplementary material for: Durable Nanocellulose-Stabilized Emulsions of Dithizone/Chloroform in Water for Hg2+ Detection: A Novel Approach for a Classical Problem
Source: ACS Appl Mater Interfaces. 2023 Feb 23;15(9):12580–9. doi: 10.1021/acsami.2c22713 (PMC9999351; doi:10.1021/acsami.2c22713)
Supplement: Supplementary file 2 — am2c22713_si_002.zip [file am2c22713_si_002.zip › Oxycellobiose in water/cnf-cutoutn-0.xyz]

166
Created with MDTraj 1.9.7, 2022-12-13
 C           36.785           35.080           35.186
 C           37.359           36.458           35.625
 C           38.888           36.604           35.366
 C           39.628           35.374           35.919
 O           39.142           34.146           35.283
 C           37.693           33.835           35.466
 C           31.843           34.408           35.521
 C           33.295           34.090           35.982
 C           34.297           35.006           35.310
 O           33.862           36.377           35.499
 C           32.643           36.716           34.844
 C           31.525           35.934           35.546
 C           32.394           38.264           34.845
 O           33.650           39.016           34.763
 O           30.256           36.131           34.927
 O           30.853           33.668           36.267
 O           33.571           32.717           35.653
 O           35.580           34.830           35.942
 C           37.205           32.529           34.773
 O           37.989           31.816           34.205
 O           41.010           35.461           35.666
 O           36.559           37.506           35.111
 O           39.358           37.746           36.027
 H           36.503           35.083           34.125
 H           37.222           36.447           36.713
 H           39.098           36.606           34.290
 H           39.519           35.273           37.005
 H           37.552           33.665           36.541
 H           31.831           34.206           34.443
 H           33.376           34.191           37.071
 H           34.345           34.759           34.243
 H           32.676           36.428           33.787
 H           31.532           36.266           36.592
 H           31.652           38.538           34.085
 H           31.960           38.508           35.823
 H           34.173           38.569           35.451
 H           29.769           35.317           35.143
 H           30.943           32.750           35.957
 H           34.511           32.636           35.415
 H           41.348           34.549           35.655
 H           36.128           37.768           35.943
 H           40.315           37.743           35.849
 O           35.999           32.359           34.737
 O           37.841           40.895           39.362
 H           36.936           41.125           39.149
 H           38.222           40.625           38.526
 O           35.945           40.825           35.060
 H           35.787           41.712           35.385
 H           35.081           40.511           34.792
 O           41.811           40.320           36.842
 H           42.517           40.712           37.356
 H           41.938           39.377           36.940
 O           42.542           37.663           36.586
 H           42.080           36.917           36.203
 H           42.816           37.357           37.450
 O           38.110           40.026           36.499
 H           38.630           39.269           36.229
 H           37.336           39.998           35.937
 O           38.070           40.228           33.242
 H           37.467           40.613           33.878
 H           37.517           39.668           32.697
 O           44.278           39.237           35.289
 H           43.676           38.646           35.742
 H           44.738           39.695           35.992
 O           36.322           38.196           32.543
 H           35.511           38.685           32.682
 H           36.577           37.902           33.417
 O           40.722           39.967           32.471
 H           40.788           39.346           31.745
 H           39.799           39.942           32.724
 O           36.858           37.392           30.023
 H           36.853           37.563           30.965
 H           36.130           36.785           29.886
 O           36.803           28.865           37.737
 H           36.912           29.235           36.861
 H           36.833           29.623           38.321
 O           42.892           32.879           38.832
 H           42.709           32.994           37.899
 H           42.032           32.743           39.230
 O           36.659           30.778           39.677
 H           35.777           31.120           39.531
 H           37.230           31.540           39.583
 O           42.953           33.230           36.124
 H           43.757           33.739           36.014
 H           42.786           32.856           35.259
 O           37.835           33.258           39.611
 H           37.331           33.880           39.086
 H           37.580           33.446           40.514
 O           40.435           32.376           39.998
 H           39.527           32.614           39.814
 H           40.492           31.449           39.765
 O           41.175           29.850           32.882
 H           40.254           29.704           33.099
 H           41.158           30.206           31.993
 O           42.872           31.909           33.646
 H           42.573           32.631           33.093
 H           42.274           31.189           33.445
 O           38.326           29.494           33.071
 H           37.504           29.087           33.347
 H           38.336           30.339           33.519
 O           42.130           33.951           32.076
 H           41.173           33.920           32.058
 H           42.393           33.731           31.183
 O           44.650           34.820           32.739
 H           44.695           35.760           32.911
 H           43.735           34.663           32.505
 O           39.435           33.465           32.346
 H           39.067           32.936           33.054
 H           39.006           33.138           31.555
 O           45.092           34.825           35.555
 H           45.148           34.436           34.683
 H           45.131           35.769           35.399
 O           35.303           38.803           37.298
 H           34.858           38.489           38.084
 H           35.481           39.727           37.476
 O           33.245           36.224           39.995
 H           32.865           37.081           40.189
 H           32.496           35.679           39.756
 O           31.254           41.549           32.108
 H           30.557           41.525           32.763
 H           30.911           42.113           31.414
 O           32.571           39.709           30.697
 H           32.103           40.322           31.263
 H           33.359           40.182           30.430
 O           28.948           40.852           33.581
 H           28.117           40.633           34.001
 H           29.145           40.095           33.030
 O           27.154           37.271           34.324
 H           27.169           38.203           34.539
 H           28.077           37.026           34.254
 O           29.632           38.784           31.778
 H           29.079           38.020           31.613
 H           30.515           38.493           31.550
 O           31.175           34.539           39.122
 H           30.417           34.249           39.629
 H           31.008           34.218           38.236
 O           33.956           31.565           39.455
 H           33.328           31.028           39.938
 H           33.577           31.648           38.580
 O           34.733           34.121           40.581
 H           34.376           33.380           40.091
 H           34.224           34.874           40.282
 O           31.047           33.968           30.448
 H           30.866           34.666           29.819
 H           30.202           33.796           30.864
 O           34.735           31.642           32.401
 H           35.378           31.241           31.816
 H           35.217           31.803           33.213
 O           28.127           30.646           34.398
 H           27.782           29.831           34.033
 H           27.456           30.935           35.017
 O           29.244           32.448           32.554
 H           30.150           32.165           32.678
 H           28.751           31.971           33.221
 O           30.696           30.969           35.382
 H           29.816           30.888           35.012
 H           30.778           30.220           35.971
 O           31.962           31.510           33.104
 H           32.914           31.606           33.076
 H           31.757           31.427           34.035
 O           33.506           34.169           31.895
 H           32.636           33.934           31.573
 H           33.892           33.338           32.171
 O           34.856           35.643           29.996
 H           34.124           36.247           29.871
 H           34.567           35.059           30.698
