# Supplementary material for: Durable Nanocellulose-Stabilized Emulsions of Dithizone/Chloroform in Water for Hg2+ Detection: A Novel Approach for a Classical Problem
Source: ACS Appl Mater Interfaces. 2023 Feb 23;15(9):12580–9. doi: 10.1021/acsami.2c22713 (PMC9999351; doi:10.1021/acsami.2c22713)
Supplement: Supplementary file 2 — am2c22713_si_002.zip [file am2c22713_si_002.zip › Oxycellobiose in water/cnf-cutoutn-1.xyz]

184
Created with MDTraj 1.9.7, 2022-12-13
 C           36.723           35.160           35.168
 C           37.314           36.498           35.707
 C           38.811           36.709           35.439
 C           39.526           35.425           35.812
 O           39.062           34.410           34.927
 C           37.689           33.962           35.260
 C           31.919           34.320           35.581
 C           33.357           34.005           36.058
 C           34.387           34.932           35.344
 O           33.983           36.316           35.402
 C           32.736           36.628           34.783
 C           31.650           35.848           35.587
 C           32.477           38.156           34.797
 O           33.718           38.902           34.792
 O           30.273           36.024           35.074
 O           30.978           33.703           36.461
 O           33.672           32.585           35.849
 O           35.624           34.849           36.042
 C           37.128           32.745           34.483
 O           37.818           32.089           33.733
 O           40.920           35.556           35.594
 O           36.574           37.564           35.056
 O           39.189           37.782           36.325
 H           36.438           35.293           34.117
 H           37.110           36.440           36.783
 H           39.015           36.952           34.389
 H           39.367           35.057           36.833
 H           37.648           33.564           36.282
 H           31.858           33.960           34.547
 H           33.414           34.232           37.130
 H           34.434           34.532           34.324
 H           32.711           36.329           33.728
 H           31.763           36.232           36.608
 H           31.843           38.346           33.922
 H           31.991           38.467           35.730
 H           34.085           38.765           35.682
 H           29.904           35.157           35.315
 H           30.960           32.756           36.239
 H           34.544           32.544           35.420
 H           41.255           34.643           35.631
 H           35.842           37.678           35.686
 H           40.156           37.884           36.289
 O           35.969           32.371           34.666
 O           37.200           40.286           39.229
 H           36.317           40.644           39.139
 H           37.498           40.154           38.329
 O           39.978           39.716           39.949
 H           40.552           40.434           39.680
 H           39.112           39.969           39.629
 O           42.658           36.822           39.189
 H           42.094           37.116           39.905
 H           42.929           35.940           39.444
 O           35.892           41.142           34.495
 H           35.697           41.859           35.098
 H           35.146           40.548           34.578
 O           41.509           40.566           37.026
 H           42.219           41.023           37.476
 H           41.842           39.678           36.894
 O           42.091           37.800           36.793
 H           41.880           37.007           36.300
 H           42.361           37.482           37.654
 O           34.827           41.411           38.106
 H           34.193           41.785           38.718
 H           34.952           42.091           37.444
 O           37.709           40.136           36.546
 H           38.270           39.374           36.399
 H           37.067           40.102           35.837
 O           37.997           39.919           32.575
 H           37.520           40.541           33.125
 H           37.348           39.253           32.348
 O           44.004           38.885           35.176
 H           43.289           38.441           35.633
 H           44.367           39.486           35.827
 O           35.947           37.900           32.459
 H           35.016           37.698           32.551
 H           36.305           37.786           33.340
 O           40.794           39.746           32.507
 H           40.956           39.085           31.835
 H           39.840           39.782           32.583
 O           36.438           29.285           37.367
 H           36.595           29.651           36.496
 H           36.522           30.032           37.959
 O           42.356           32.349           38.739
 H           42.173           32.427           37.803
 H           41.503           32.454           39.160
 O           36.353           31.419           38.864
 H           35.404           31.508           38.781
 H           36.686           32.311           38.769
 O           42.508           33.271           36.131
 H           43.352           33.720           36.074
 H           42.448           32.770           35.317
 O           37.370           34.000           39.449
 H           37.075           34.738           38.916
 H           36.977           34.151           40.308
 O           39.798           32.453           39.622
 H           38.939           32.829           39.814
 H           39.644           31.509           39.584
 O           40.681           31.072           30.595
 H           41.316           31.778           30.474
 H           39.841           31.521           30.698
 O           40.443           29.941           33.023
 H           39.515           30.038           33.235
 H           40.550           30.407           32.193
 O           42.471           32.091           33.786
 H           42.302           32.739           33.101
 H           41.783           31.436           33.670
 O           35.776           30.763           30.398
 H           35.885           30.117           29.700
 H           36.484           30.571           31.013
 O           37.663           29.834           32.597
 H           37.157           29.224           33.134
 H           37.690           30.640           33.112
 O           42.270           34.035           32.011
 H           41.350           34.226           32.195
 H           42.288           33.818           31.079
 O           39.461           33.483           32.010
 H           39.079           32.934           32.695
 H           38.862           33.392           31.269
 O           38.134           32.365           30.071
 H           37.234           32.162           29.815
 H           38.577           32.569           29.248
 O           45.057           34.412           35.812
 H           45.441           33.839           35.148
 H           45.168           35.295           35.461
 O           34.819           38.607           37.180
 H           34.404           38.058           37.845
 H           34.909           39.463           37.599
 O           33.226           36.097           39.534
 H           32.731           36.706           40.082
 H           32.557           35.611           39.052
 O           31.912           39.441           31.274
 H           31.736           40.343           31.541
 H           32.852           39.423           31.094
 O           28.428           41.120           33.423
 H           27.814           40.854           34.107
 H           28.841           40.304           33.140
 O           31.722           37.368           29.494
 H           31.570           38.059           30.138
 H           30.847           37.056           29.265
 O           27.593           37.269           35.445
 H           27.797           38.192           35.598
 H           28.438           36.868           35.243
 O           29.396           38.696           32.401
 H           29.125           37.937           31.885
 H           30.245           38.944           32.035
 O           31.225           34.474           39.005
 H           30.475           34.190           39.527
 H           31.040           34.150           38.124
 O           33.736           31.849           38.616
 H           32.928           31.417           38.894
 H           33.561           32.127           37.717
 O           31.734           28.891           37.492
 H           31.719           29.439           38.276
 H           32.487           28.313           37.617
 O           34.210           33.737           40.602
 H           33.990           33.164           39.867
 H           34.092           34.623           40.260
 O           34.521           32.105           32.332
 H           34.772           31.583           31.570
 H           35.250           32.003           32.943
 O           28.420           30.476           34.779
 H           28.128           29.604           34.512
 H           27.611           30.955           34.957
 O           29.348           32.214           32.724
 H           30.295           32.159           32.847
 H           28.988           31.591           33.356
 O           30.816           31.085           35.965
 H           29.891           30.889           35.812
 H           31.178           30.271           36.316
 O           32.079           31.566           33.426
 H           32.942           31.862           33.136
 H           32.151           31.518           34.380
 O           33.077           34.489           31.726
 H           32.305           34.080           31.334
 H           33.633           33.753           31.982
 O           31.760           30.535           30.931
 H           31.909           30.944           31.784
 H           32.078           31.179           30.298
 O           34.005           36.212           29.876
 H           33.184           36.647           29.647
 H           33.762           35.583           30.555
 O           25.384           35.715           34.673
 H           25.628           35.837           33.755
 H           26.056           36.188           35.164
