# Supplementary material for: Durable Nanocellulose-Stabilized Emulsions of Dithizone/Chloroform in Water for Hg2+ Detection: A Novel Approach for a Classical Problem
Source: ACS Appl Mater Interfaces. 2023 Feb 23;15(9):12580–9. doi: 10.1021/acsami.2c22713 (PMC9999351; doi:10.1021/acsami.2c22713)
Supplement: Supplementary file 2 — am2c22713_si_002.zip [file am2c22713_si_002.zip › Oxycellobiose in water/cnf-cutoutn-2.xyz]

181
Created with MDTraj 1.9.7, 2022-12-13
 C           36.755           35.205           35.080
 C           37.189           36.542           35.724
 C           38.710           36.803           35.494
 C           39.579           35.546           35.809
 O           39.060           34.466           35.024
 C           37.689           34.039           35.293
 C           31.965           34.302           35.657
 C           33.450           33.880           35.789
 C           34.356           34.828           34.997
 O           33.888           36.211           35.114
 C           32.533           36.524           34.698
 C           31.728           35.821           35.751
 C           32.264           38.016           34.868
 O           33.393           38.813           34.516
 O           30.313           36.112           35.724
 O           31.193           33.687           36.696
 O           33.634           32.512           35.469
 O           35.562           34.840           35.801
 C           37.283           32.754           34.491
 O           38.062           32.223           33.734
 O           40.955           35.738           35.392
 O           36.439           37.700           35.275
 O           39.199           37.892           36.285
 H           36.628           35.281           33.993
 H           37.053           36.403           36.804
 H           38.810           36.993           34.419
 H           39.551           35.335           36.885
 H           37.658           33.732           36.346
 H           31.541           33.928           34.717
 H           33.713           33.985           36.849
 H           34.387           34.551           33.937
 H           32.399           36.222           33.652
 H           32.198           36.114           36.698
 H           31.393           38.356           34.295
 H           32.085           38.168           35.940
 H           34.020           38.483           35.183
 H           29.811           35.364           36.092
 H           31.255           32.724           36.574
 H           34.550           32.456           35.146
 H           41.306           34.830           35.389
 H           35.955           37.968           36.076
 H           40.166           37.783           36.278
 O           36.159           32.245           34.642
 O           37.088           39.835           38.909
 H           36.258           40.306           38.829
 H           37.471           39.875           38.033
 O           39.829           39.270           39.279
 H           40.081           39.872           38.579
 H           38.923           39.503           39.481
 O           42.860           37.247           38.827
 H           42.205           37.295           39.524
 H           43.321           36.424           38.988
 O           35.418           40.826           35.222
 H           35.402           41.466           35.933
 H           34.495           40.640           35.046
 O           41.186           40.649           37.331
 H           41.954           41.102           37.680
 H           41.525           39.807           37.024
 O           42.201           38.241           36.269
 H           41.915           37.573           35.647
 H           42.381           37.757           37.075
 O           37.786           40.113           36.398
 H           38.367           39.467           35.996
 H           36.964           40.029           35.914
 O           37.571           40.120           33.075
 H           37.208           40.480           33.885
 H           36.917           39.488           32.779
 O           43.915           39.432           34.520
 H           43.276           39.115           35.159
 H           44.564           39.903           35.043
 O           35.710           38.181           32.708
 H           34.889           38.606           32.959
 H           36.056           37.827           33.527
 O           40.075           39.958           32.044
 H           40.193           39.249           31.412
 H           39.134           39.969           32.219
 O           36.288           30.178           36.843
 H           36.061           30.576           36.003
 H           36.230           30.896           37.473
 O           42.117           32.551           38.924
 H           42.065           33.011           38.086
 H           41.205           32.431           39.188
 O           36.050           32.111           38.787
 H           35.133           32.077           38.515
 H           36.281           33.038           38.733
 O           42.439           33.498           36.502
 H           43.326           33.799           36.304
 H           42.217           32.913           35.777
 O           37.006           34.700           38.965
 H           36.585           35.288           38.338
 H           36.909           35.140           39.809
 O           39.327           32.904           39.494
 H           39.197           33.815           39.756
 H           38.616           32.727           38.878
 O           40.312           31.027           30.339
 H           41.142           31.438           30.096
 H           39.652           31.695           30.154
 O           40.326           30.870           33.175
 H           39.664           31.154           33.806
 H           39.924           31.025           32.320
 O           42.385           32.687           33.687
 H           42.570           33.124           32.856
 H           41.709           32.044           33.475
 O           35.947           31.186           30.037
 H           35.884           30.638           29.255
 H           36.507           30.688           30.633
 O           37.477           30.259           31.994
 H           37.194           29.603           32.632
 H           37.670           31.035           32.519
 O           42.327           34.159           31.520
 H           41.404           34.074           31.760
 H           42.368           33.849           30.616
 O           39.636           33.647           31.734
 H           39.016           33.465           32.440
 H           39.086           33.802           30.966
 O           44.943           34.614           36.396
 H           45.790           34.182           36.281
 H           44.979           35.370           35.810
 O           34.761           38.495           37.430
 H           34.338           37.934           38.080
 H           34.726           39.372           37.812
 O           33.840           36.842           39.425
 H           33.594           37.264           40.249
 H           33.059           36.353           39.164
 O           32.049           40.236           31.213
 H           31.545           41.030           31.033
 H           32.662           40.493           31.902
 O           28.175           41.456           33.955
 H           27.449           40.979           34.356
 H           28.529           40.851           33.303
 O           27.762           37.373           35.747
 H           27.825           38.161           35.207
 H           28.670           37.134           35.930
 O           29.383           39.628           32.003
 H           29.106           38.915           31.428
 H           30.315           39.738           31.815
 O           31.661           30.313           39.499
 H           31.506           29.563           40.073
 H           30.904           30.882           39.640
 O           31.651           35.344           38.987
 H           31.027           34.999           39.625
 H           31.491           34.831           38.194
 O           33.307           32.057           38.221
 H           32.762           31.454           38.726
 H           32.951           32.015           37.333
 O           31.545           28.858           37.217
 H           31.681           29.469           37.940
 H           32.386           28.411           37.119
 O           26.935           33.123           37.773
 H           26.885           33.021           36.823
 H           26.038           32.988           38.077
 O           25.993           35.949           37.993
 H           26.591           36.537           37.531
 H           26.268           35.071           37.730
 O           34.012           33.978           40.174
 H           33.523           33.258           39.776
 H           33.701           34.760           39.719
 O           34.573           32.338           32.156
 H           34.963           32.084           31.319
 H           35.278           32.222           32.793
 O           27.912           34.219           31.491
 H           28.337           33.982           32.316
 H           27.128           34.700           31.755
 O           28.430           31.199           34.992
 H           28.257           30.410           34.478
 H           27.583           31.642           35.043
 O           29.572           33.154           33.333
 H           30.367           32.753           32.982
 H           29.279           32.548           34.014
 O           30.849           31.096           36.032
 H           29.936           31.157           35.750
 H           30.946           30.193           36.334
 O           31.947           31.456           33.236
 H           32.809           31.788           32.989
 H           31.877           31.641           34.173
 O           32.783           34.499           31.914
 H           32.022           34.000           31.618
 H           33.487           33.852           31.971
 O           32.894           36.646           29.511
 H           32.152           37.211           29.298
 H           32.582           36.104           30.235
