# Supplementary material for: Durable Nanocellulose-Stabilized Emulsions of Dithizone/Chloroform in Water for Hg2+ Detection: A Novel Approach for a Classical Problem
Source: ACS Appl Mater Interfaces. 2023 Feb 23;15(9):12580–9. doi: 10.1021/acsami.2c22713 (PMC9999351; doi:10.1021/acsami.2c22713)
Supplement: Supplementary file 2 — am2c22713_si_002.zip [file am2c22713_si_002.zip › Oxycellobiose in water/cnf-cutoutn-3.xyz]

190
Created with MDTraj 1.9.7, 2022-12-13
 C           36.851           35.067           35.144
 C           37.368           36.481           35.588
 C           38.838           36.663           35.203
 C           39.592           35.474           35.721
 O           39.219           34.341           34.995
 C           37.860           33.881           35.298
 C           31.837           34.286           35.742
 C           33.345           34.109           36.027
 C           34.358           34.954           35.213
 O           34.018           36.336           35.319
 C           32.596           36.646           34.950
 C           31.526           35.748           35.755
 C           32.288           38.145           35.180
 O           33.448           39.069           34.888
 O           30.259           35.887           35.039
 O           31.093           33.554           36.731
 O           33.538           32.748           35.744
 O           35.632           34.756           35.867
 C           37.376           32.726           34.381
 O           38.035           32.208           33.492
 O           40.928           35.591           35.430
 O           36.470           37.442           35.039
 O           39.315           37.914           35.747
 H           36.664           35.011           34.065
 H           37.303           36.484           36.683
 H           38.924           36.668           34.109
 H           39.465           35.271           36.791
 H           37.819           33.588           36.354
 H           31.621           33.883           34.745
 H           33.411           34.353           37.094
 H           34.232           34.618           34.177
 H           32.523           36.437           33.876
 H           31.403           36.078           36.794
 H           31.403           38.477           34.624
 H           32.137           38.248           36.261
 H           34.117           38.947           35.584
 H           29.742           35.128           35.359
 H           31.097           32.660           36.347
 H           34.472           32.611           35.508
 H           41.285           34.729           35.707
 H           35.947           37.778           35.787
 H           40.284           37.995           35.755
 O           36.195           32.386           34.479
 O           37.037           39.641           38.774
 H           36.155           40.012           38.770
 H           37.309           39.659           37.857
 O           39.840           39.104           38.826
 H           40.176           39.865           38.352
 H           38.890           39.223           38.829
 O           35.444           41.094           34.310
 H           34.917           41.470           35.015
 H           34.852           40.488           33.865
 O           41.507           40.921           36.644
 H           42.112           41.543           37.048
 H           41.900           40.063           36.809
 O           42.101           38.007           36.530
 H           41.893           37.134           36.198
 H           42.339           37.864           37.446
 O           34.580           40.826           38.011
 H           33.876           41.045           38.622
 H           34.859           41.669           37.654
 O           37.511           39.972           36.102
 H           38.096           39.235           35.925
 H           37.000           40.070           35.299
 O           37.427           39.855           32.277
 H           37.070           40.676           32.617
 H           36.660           39.303           32.128
 O           43.628           39.396           34.561
 H           43.134           38.922           35.229
 H           44.034           40.123           35.034
 O           35.019           38.088           32.696
 H           34.194           38.357           33.099
 H           35.503           37.661           33.402
 O           40.136           39.825           32.185
 H           40.298           39.093           31.590
 H           39.184           39.845           32.286
 O           36.580           30.566           36.722
 H           36.346           30.950           35.877
 H           36.429           31.269           37.354
 O           41.830           32.722           38.815
 H           41.896           32.977           37.895
 H           40.891           32.608           38.965
 O           35.994           32.377           38.635
 H           35.059           32.436           38.834
 H           36.299           33.284           38.647
 O           42.487           33.479           36.355
 H           43.151           34.134           36.139
 H           42.182           33.159           35.506
 O           43.604           35.189           39.006
 H           43.988           35.068           38.138
 H           42.956           34.490           39.081
 O           37.071           34.801           39.114
 H           36.507           35.429           38.664
 H           36.974           35.015           40.042
 O           39.046           32.433           38.933
 H           38.525           33.223           39.079
 H           38.402           31.755           38.731
 O           40.328           30.891           32.518
 H           39.540           31.339           32.827
 H           40.337           31.048           31.573
 O           39.037           28.217           31.254
 H           39.082           29.171           31.321
 H           38.113           28.031           31.090
 O           42.120           32.423           33.769
 H           42.088           33.090           33.083
 H           41.368           31.859           33.591
 O           35.953           31.358           29.864
 H           36.014           30.854           29.053
 H           36.525           30.896           30.477
 O           36.978           30.010           32.198
 H           36.314           29.510           32.673
 H           37.240           30.700           32.806
 O           44.676           31.894           34.841
 H           44.494           31.565           35.721
 H           43.819           32.141           34.495
 O           42.330           34.345           31.438
 H           41.411           34.502           31.657
 H           42.314           34.076           30.519
 O           39.571           34.278           31.917
 H           39.211           33.818           32.675
 H           39.056           33.959           31.176
 O           38.053           33.118           29.609
 H           37.212           32.663           29.569
 H           38.215           33.404           28.710
 O           44.897           35.205           36.368
 H           45.638           34.669           36.084
 H           44.725           35.787           35.628
 O           35.009           38.404           37.011
 H           34.521           37.707           37.451
 H           34.676           39.212           37.402
 O           33.474           36.752           38.777
 H           33.263           37.312           39.524
 H           32.958           35.959           38.918
 O           28.101           41.428           34.200
 H           27.341           40.920           34.485
 H           28.474           40.918           33.481
 O           27.810           37.145           35.244
 H           27.832           37.997           35.679
 H           28.728           36.947           35.060
 O           28.957           40.131           31.904
 H           28.806           39.353           31.367
 H           29.883           40.336           31.772
 O           31.886           34.392           39.204
 H           31.213           34.205           39.858
 H           31.525           34.053           38.385
 O           33.165           31.377           39.011
 H           32.393           30.989           39.423
 H           32.894           31.552           38.110
 O           31.243           28.736           37.246
 H           31.143           29.239           38.054
 H           32.181           28.773           37.055
 O           26.857           33.321           37.093
 H           27.717           32.946           37.278
 H           26.429           32.674           36.531
 O           25.856           35.886           37.797
 H           25.973           36.563           37.131
 H           26.297           35.116           37.437
 O           34.005           28.949           37.156
 H           34.487           29.691           36.791
 H           34.466           28.739           37.968
 O           33.697           33.373           41.030
 H           33.842           32.434           41.145
 H           32.903           33.429           40.498
 O           34.583           32.682           32.464
 H           34.907           32.143           31.743
 H           35.271           32.632           33.128
 O           28.222           31.455           34.499
 H           28.337           30.603           34.077
 H           27.276           31.539           34.614
 O           29.451           33.386           33.125
 H           30.287           32.947           32.969
 H           28.974           32.794           33.706
 O           30.530           31.174           35.744
 H           29.644           31.309           35.408
 H           30.460           30.396           36.298
 O           32.016           31.872           33.118
 H           32.936           32.080           32.950
 H           31.924           31.940           34.068
 O           30.945           28.721           33.541
 H           31.275           29.529           33.934
 H           29.993           28.808           33.579
 O           32.813           35.027           31.488
 H           32.013           34.555           31.257
 H           33.419           34.344           31.777
 O           32.772           37.299           29.890
 H           32.259           37.995           30.301
 H           32.735           36.574           30.513
 O           25.778           36.077           33.873
 H           25.895           36.365           32.968
 H           26.524           36.451           34.342
