# Supplementary material for: Durable Nanocellulose-Stabilized Emulsions of Dithizone/Chloroform in Water for Hg2+ Detection: A Novel Approach for a Classical Problem
Source: ACS Appl Mater Interfaces. 2023 Feb 23;15(9):12580–9. doi: 10.1021/acsami.2c22713 (PMC9999351; doi:10.1021/acsami.2c22713)
Supplement: Supplementary file 2 — am2c22713_si_002.zip [file am2c22713_si_002.zip › Oxycellobiose in water/cnf-cutoutn-4.xyz]

199
Created with MDTraj 1.9.7, 2022-12-13
 C           36.831           35.229           35.242
 C           37.289           36.527           35.863
 C           38.739           36.867           35.345
 C           39.758           35.757           35.588
 O           39.222           34.543           35.087
 C           37.886           34.166           35.539
 C           31.945           34.103           35.619
 C           33.414           33.829           35.954
 C           34.421           34.819           35.310
 O           33.862           36.188           35.488
 C           32.515           36.531           35.081
 C           31.569           35.610           35.811
 C           32.157           38.014           35.250
 O           33.324           38.862           35.113
 O           30.268           35.672           35.148
 O           31.057           33.227           36.334
 O           33.711           32.518           35.376
 O           35.697           34.706           36.006
 C           37.425           32.844           34.860
 O           37.901           32.681           33.745
 O           40.905           35.847           34.788
 O           36.457           37.598           35.380
 O           39.207           38.143           35.773
 H           36.591           35.380           34.182
 H           37.242           36.386           36.950
 H           38.625           36.857           34.254
 H           40.085           35.680           36.631
 H           37.949           33.928           36.608
 H           31.781           34.048           34.536
 H           33.500           33.867           37.047
 H           34.407           34.641           34.229
 H           32.397           36.401           33.998
 H           31.437           35.904           36.859
 H           31.346           38.313           34.574
 H           31.825           38.197           36.279
 H           33.942           38.442           35.736
 H           30.180           34.803           34.719
 H           30.781           32.444           35.827
 H           34.664           32.348           35.474
 H           40.821           35.031           34.265
 H           36.203           38.064           36.196
 H           40.072           38.180           35.328
 O           36.433           32.182           35.203
 O           37.128           40.457           38.932
 H           36.264           40.866           38.881
 H           37.517           40.608           38.071
 O           39.255           38.965           39.201
 H           39.747           39.538           38.612
 H           38.351           39.272           39.134
 O           42.523           37.328           39.279
 H           41.922           37.540           39.994
 H           42.737           36.405           39.412
 O           35.086           41.057           34.335
 H           34.677           41.469           35.096
 H           34.733           40.167           34.325
 O           40.885           40.650           37.656
 H           41.776           40.851           37.944
 H           40.979           39.858           37.126
 O           40.397           42.919           36.093
 H           40.505           42.031           36.433
 H           39.954           42.802           35.253
 O           41.881           38.098           36.584
 H           41.677           37.240           36.212
 H           42.065           37.922           37.506
 O           34.603           41.246           38.436
 H           34.254           41.355           39.321
 H           34.504           42.107           38.031
 O           37.531           40.573           36.091
 H           37.886           39.752           35.749
 H           36.878           40.839           35.443
 O           37.376           40.550           32.902
 H           36.727           41.015           33.430
 H           36.870           39.893           32.424
 O           43.522           39.205           34.604
 H           42.801           38.895           35.151
 H           43.904           39.931           35.098
 O           35.142           37.798           32.803
 H           34.272           37.402           32.854
 H           35.482           37.743           33.697
 O           40.126           40.565           32.330
 H           40.367           39.880           31.706
 H           39.197           40.414           32.503
 O           44.598           36.847           33.770
 H           44.112           37.618           34.061
 H           45.484           37.170           33.606
 O           36.111           30.154           37.005
 H           36.211           30.759           36.271
 H           36.094           30.717           37.779
 O           41.698           32.826           38.896
 H           41.948           32.953           37.981
 H           40.749           32.950           38.905
 O           38.386           28.835           37.731
 H           37.552           29.157           37.390
 H           38.944           28.748           36.958
 O           35.408           32.222           38.881
 H           34.453           32.218           38.804
 H           35.648           33.147           38.843
 O           42.159           32.981           36.331
 H           42.456           33.867           36.122
 H           41.726           32.679           35.533
 O           36.436           34.624           39.538
 H           35.973           35.376           39.169
 H           35.934           34.393           40.320
 O           39.032           33.335           39.832
 H           38.466           34.081           40.028
 H           38.428           32.635           39.583
 O           39.598           31.624           30.202
 H           40.385           32.082           29.908
 H           38.883           32.235           30.023
 O           39.803           30.962           33.048
 H           39.132           31.478           33.494
 H           39.624           31.092           32.116
 O           38.964           28.575           31.446
 H           38.857           29.524           31.499
 H           38.117           28.255           31.135
 O           41.703           32.751           33.678
 H           41.954           33.131           32.836
 H           40.976           32.164           33.468
 O           35.437           31.962           30.304
 H           35.278           31.477           29.495
 H           35.993           31.383           30.826
 O           36.530           30.502           32.315
 H           36.392           29.776           32.924
 H           36.894           31.203           32.856
 O           35.831           28.449           34.200
 H           36.227           27.585           34.079
 H           35.321           28.367           35.006
 O           41.765           34.219           31.199
 H           40.817           34.289           31.316
 H           41.872           33.864           30.316
 O           44.051           34.449           32.738
 H           44.142           35.277           33.210
 H           43.316           34.593           32.142
 O           39.186           34.241           31.921
 H           38.761           33.787           32.649
 H           38.555           34.187           31.204
 O           37.753           33.495           29.826
 H           36.876           33.328           30.174
 H           37.605           33.747           28.914
 O           44.150           35.001           35.958
 H           44.642           34.243           35.643
 H           43.995           35.529           35.175
 O           34.852           38.435           37.470
 H           34.479           37.780           38.059
 H           34.659           39.273           37.890
 O           33.475           36.598           39.060
 H           33.028           37.122           39.725
 H           32.828           35.944           38.795
 O           28.427           40.923           34.188
 H           27.684           40.520           34.637
 H           28.861           40.195           33.743
 O           28.160           37.206           34.888
 H           28.651           37.943           35.251
 H           28.797           36.492           34.847
 O           29.492           39.090           32.294
 H           29.260           38.347           31.737
 H           30.378           39.328           32.020
 O           31.609           34.586           39.088
 H           30.988           34.449           39.803
 H           31.231           34.111           38.348
 O           32.641           31.580           39.006
 H           32.555           30.927           39.700
 H           32.027           31.293           38.330
 O           31.196           28.885           37.189
 H           31.054           28.782           38.130
 H           32.147           28.863           37.086
 O           27.073           34.599           36.138
 H           27.960           34.299           36.332
 H           26.638           33.835           35.760
 O           33.277           33.673           41.159
 H           32.820           32.860           41.372
 H           32.795           34.031           40.414
 O           30.597           34.454           30.374
 H           30.321           34.791           29.522
 H           29.784           34.180           30.799
 O           34.710           33.022           32.680
 H           34.960           32.669           31.826
 H           35.164           32.464           33.312
 O           27.944           34.833           31.168
 H           28.199           34.573           32.053
 H           27.090           35.251           31.278
 O           27.953           31.480           34.173
 H           27.906           30.582           33.846
 H           27.045           31.714           34.363
 O           29.704           33.380           33.163
 H           30.557           32.948           33.119
 H           29.108           32.701           33.476
 O           30.659           30.651           35.204
 H           29.748           30.460           34.980
 H           30.859           30.051           35.923
 O           32.029           31.710           32.977
 H           32.886           32.136           32.953
 H           31.903           31.477           33.897
 O           32.948           35.084           31.823
 H           32.178           34.693           31.411
 H           33.535           34.345           31.983
 O           32.429           36.802           29.682
 H           31.647           37.353           29.653
 H           32.292           36.232           30.438
