# Supplementary material for: Durable Nanocellulose-Stabilized Emulsions of Dithizone/Chloroform in Water for Hg2+ Detection: A Novel Approach for a Classical Problem
Source: ACS Appl Mater Interfaces. 2023 Feb 23;15(9):12580–9. doi: 10.1021/acsami.2c22713 (PMC9999351; doi:10.1021/acsami.2c22713)
Supplement: Supplementary file 2 — am2c22713_si_002.zip [file am2c22713_si_002.zip › Oxycellobiose in water/cnf-cutoutn-5.xyz]

202
Created with MDTraj 1.9.7, 2022-12-13
 C           36.865           35.212           35.274
 C           37.395           36.607           35.609
 C           38.836           36.809           35.192
 C           39.781           35.600           35.534
 O           39.168           34.499           34.873
 C           37.887           34.077           35.471
 C           31.911           34.164           35.555
 C           33.343           33.987           36.044
 C           34.305           34.989           35.389
 O           33.695           36.263           35.699
 C           32.403           36.591           35.178
 C           31.362           35.594           35.580
 C           32.124           37.973           35.636
 O           33.323           38.682           35.482
 O           30.249           35.702           34.633
 O           31.063           33.376           36.432
 O           33.767           32.716           35.571
 O           35.616           34.981           36.047
 C           37.258           32.799           34.799
 O           37.482           32.613           33.644
 O           41.034           35.741           34.877
 O           36.514           37.640           35.086
 O           39.380           37.999           35.788
 H           36.649           35.234           34.199
 H           37.407           36.562           36.705
 H           38.943           36.995           34.116
 H           39.851           35.440           36.616
 H           38.021           33.896           36.544
 H           31.818           33.887           34.498
 H           33.401           34.142           37.128
 H           34.328           34.846           34.303
 H           32.524           36.640           34.089
 H           31.075           35.893           36.595
 H           31.343           38.280           34.930
 H           31.738           37.869           36.657
 H           33.951           37.943           35.404
 H           30.035           34.799           34.341
 H           31.390           32.461           36.381
 H           34.722           32.665           35.749
 H           40.920           35.109           34.146
 H           36.158           37.948           35.937
 H           40.297           38.110           35.484
 O           36.503           32.043           35.381
 O           37.401           40.623           38.920
 H           36.454           40.673           38.794
 H           37.759           40.587           38.033
 O           39.678           38.978           39.664
 H           40.186           39.438           38.997
 H           38.881           39.500           39.760
 O           42.710           36.760           39.519
 H           41.887           36.726           40.006
 H           42.846           35.863           39.214
 O           35.012           40.731           34.452
 H           34.702           41.489           34.949
 H           34.492           39.999           34.783
 O           41.137           39.918           37.588
 H           41.764           40.255           38.228
 H           41.600           39.202           37.152
 O           41.079           42.079           35.821
 H           40.986           41.292           36.358
 H           40.663           41.852           34.989
 O           42.538           37.576           36.516
 H           42.072           36.845           36.110
 H           42.962           37.193           37.284
 O           37.866           40.477           35.985
 H           38.413           39.697           35.889
 H           37.076           40.278           35.482
 O           40.189           36.517           40.426
 H           39.472           36.100           40.903
 H           39.791           37.288           40.022
 O           40.790           38.606           30.626
 H           40.140           39.193           30.239
 H           40.336           37.767           30.708
 O           37.394           39.681           33.011
 H           36.655           40.272           32.865
 H           36.990           38.849           33.258
 O           43.792           39.240           34.581
 H           43.299           38.975           35.358
 H           44.625           39.561           34.925
 O           35.510           36.953           32.585
 H           34.678           36.481           32.626
 H           35.809           36.990           33.494
 O           40.045           40.462           32.872
 H           40.300           39.733           32.307
 H           39.100           40.356           32.988
 O           44.588           36.539           34.306
 H           43.842           37.083           34.559
 H           45.291           37.164           34.128
 O           35.882           29.612           36.555
 H           36.120           30.252           35.883
 H           35.450           30.129           37.235
 O           41.153           32.523           38.998
 H           41.353           32.871           38.129
 H           40.359           32.987           39.265
 O           38.125           28.878           37.795
 H           37.605           29.358           37.150
 H           38.619           28.241           37.278
 O           34.735           31.378           38.346
 H           33.782           31.332           38.270
 H           34.908           32.272           38.641
 O           41.848           33.370           36.599
 H           42.751           33.688           36.604
 H           41.638           33.258           35.672
 O           35.726           33.932           39.171
 H           35.145           34.618           38.840
 H           35.809           34.120           40.106
 O           38.664           33.491           39.299
 H           37.826           33.822           38.975
 H           38.425           32.828           39.947
 O           40.124           31.769           30.279
 H           40.628           31.902           29.476
 H           39.241           32.066           30.060
 O           39.807           31.697           33.182
 H           38.932           31.981           33.445
 H           39.828           31.828           32.234
 O           39.272           28.950           31.424
 H           38.969           28.410           30.694
 H           38.584           29.606           31.538
 O           42.155           33.009           33.713
 H           42.202           33.557           32.930
 H           41.318           32.552           33.636
 O           35.796           31.908           30.058
 H           35.405           31.440           29.321
 H           36.232           31.227           30.570
 O           37.127           30.507           32.016
 H           36.718           29.809           32.529
 H           37.223           31.233           32.633
 O           44.717           32.518           34.185
 H           43.777           32.336           34.168
 H           44.848           33.166           33.493
 O           35.813           28.606           33.899
 H           35.728           27.666           34.058
 H           35.736           29.003           34.766
 O           41.667           34.379           31.547
 H           40.811           34.763           31.359
 H           41.846           33.814           30.795
 O           44.909           34.490           32.414
 H           45.163           35.246           32.943
 H           44.172           34.802           31.889
 O           38.757           34.407           31.622
 H           38.118           33.918           32.141
 H           38.442           34.331           30.721
 O           44.420           34.325           36.242
 H           44.466           33.620           35.596
 H           44.659           35.113           35.753
 O           35.518           38.495           37.394
 H           35.295           37.725           37.917
 H           35.015           39.207           37.789
 O           33.908           36.378           39.245
 H           33.433           36.748           39.989
 H           33.297           35.750           38.860
 O           27.958           40.702           34.210
 H           27.301           40.060           34.480
 H           28.352           40.325           33.424
 O           27.559           36.913           34.572
 H           27.294           37.651           35.121
 H           28.131           36.390           35.134
 O           29.480           39.184           32.525
 H           29.289           38.281           32.271
 H           30.408           39.298           32.324
 O           31.758           34.660           39.057
 H           31.007           34.579           39.644
 H           31.452           34.297           38.226
 O           32.049           31.191           38.685
 H           32.013           30.642           39.468
 H           31.207           31.647           38.672
 O           31.617           28.782           36.954
 H           31.553           29.431           37.655
 H           32.444           28.331           37.121
 O           27.045           34.263           36.594
 H           27.723           33.722           36.999
 H           26.471           33.637           36.152
 O           33.239           33.981           41.126
 H           32.801           33.158           41.346
 H           32.806           34.275           40.325
 O           30.861           34.129           30.640
 H           30.292           34.531           29.983
 H           30.261           33.661           31.221
 O           35.183           33.097           32.400
 H           35.349           32.763           31.518
 H           35.955           32.839           32.903
 O           28.062           33.935           31.674
 H           28.412           33.520           32.462
 H           27.902           34.843           31.932
 O           28.257           30.889           34.513
 H           27.850           30.034           34.377
 H           27.524           31.479           34.687
 O           29.874           32.864           33.259
 H           30.635           32.415           32.890
 H           29.438           32.198           33.791
 O           30.810           30.164           34.830
 H           29.856           30.222           34.884
 H           31.063           29.652           35.598
 O           32.654           31.752           32.819
 H           33.543           32.069           32.978
 H           32.375           31.391           33.661
 O           33.217           35.037           31.868
 H           32.384           34.640           31.616
 H           33.811           34.296           31.983
 O           33.296           36.621           29.750
 H           32.518           37.177           29.704
 H           33.174           36.104           30.546
