# Supplementary material for: Durable Nanocellulose-Stabilized Emulsions of Dithizone/Chloroform in Water for Hg2+ Detection: A Novel Approach for a Classical Problem
Source: ACS Appl Mater Interfaces. 2023 Feb 23;15(9):12580–9. doi: 10.1021/acsami.2c22713 (PMC9999351; doi:10.1021/acsami.2c22713)
Supplement: Supplementary file 2 — am2c22713_si_002.zip [file am2c22713_si_002.zip › Oxycellobiose in water/cnf-cutoutn-6.xyz]

202
Created with MDTraj 1.9.7, 2022-12-13
 C           36.834           35.306           35.069
 C           37.401           36.586           35.749
 C           38.847           36.867           35.235
 C           39.713           35.648           35.460
 O           39.191           34.474           34.844
 C           37.826           34.116           35.216
 C           31.997           34.052           35.647
 C           33.477           33.955           36.020
 C           34.316           35.010           35.279
 O           33.746           36.367           35.484
 C           32.436           36.538           35.086
 C           31.575           35.515           35.862
 C           31.998           37.969           35.454
 O           33.105           38.864           35.166
 O           30.232           35.550           35.405
 O           31.195           33.131           36.457
 O           33.847           32.610           35.714
 O           35.659           34.900           35.825
 C           37.167           33.033           34.352
 O           37.579           32.809           33.234
 O           40.999           35.902           34.858
 O           36.558           37.675           35.548
 O           39.480           37.958           35.881
 H           36.592           35.466           34.012
 H           37.522           36.396           36.822
 H           38.839           37.067           34.157
 H           39.807           35.282           36.489
 H           37.857           33.719           36.239
 H           31.905           33.747           34.598
 H           33.631           34.091           37.098
 H           34.246           34.882           34.193
 H           32.308           36.485           33.998
 H           31.553           35.862           36.902
 H           31.176           38.277           34.796
 H           31.607           38.081           36.472
 H           33.715           38.760           35.917
 H           30.045           34.597           35.339
 H           31.511           32.253           36.179
 H           34.760           32.649           35.379
 H           41.069           35.086           34.332
 H           35.908           37.712           36.272
 H           40.420           37.721           35.802
 O           36.187           32.406           34.753
 O           37.387           40.099           38.659
 H           36.494           40.442           38.614
 H           37.582           39.819           37.765
 O           40.036           39.054           39.143
 H           40.576           39.218           38.370
 H           39.199           39.474           38.944
 O           43.263           36.655           38.499
 H           42.334           36.883           38.460
 H           43.272           35.721           38.707
 O           35.120           41.330           34.781
 H           34.570           42.083           34.999
 H           35.346           40.947           35.629
 O           41.943           39.971           37.159
 H           42.646           40.243           37.750
 H           42.343           39.300           36.605
 O           41.464           42.374           35.936
 H           41.359           41.537           36.387
 H           42.076           42.188           35.224
 O           43.003           37.624           35.981
 H           42.394           37.039           35.531
 H           43.110           37.237           36.850
 O           34.892           40.691           38.909
 H           34.691           40.634           39.843
 H           34.575           41.556           38.648
 O           38.249           40.576           35.779
 H           38.576           39.699           35.577
 H           38.165           41.002           34.926
 O           40.369           36.144           38.787
 H           39.804           35.535           39.263
 H           40.064           37.012           39.053
 O           37.344           39.446           33.122
 H           36.446           39.734           32.955
 H           37.258           38.525           33.369
 O           44.109           40.195           34.751
 H           43.648           39.462           35.160
 H           44.777           40.444           35.389
 O           35.083           37.539           32.676
 H           34.427           36.927           32.341
 H           34.977           37.506           33.626
 O           39.959           39.818           32.443
 H           40.061           39.350           31.614
 H           39.066           39.616           32.723
 O           33.842           41.471           32.187
 H           33.473           42.355           32.193
 H           34.460           41.465           32.918
 O           44.703           36.715           33.772
 H           44.120           37.441           33.993
 H           45.557           37.126           33.637
 O           35.771           30.126           36.559
 H           35.852           30.948           36.076
 H           35.464           30.388           37.427
 O           41.142           32.231           38.586
 H           41.651           32.619           37.874
 H           40.232           32.308           38.298
 O           34.357           31.260           38.566
 H           33.413           31.293           38.407
 H           34.609           32.173           38.700
 O           42.361           33.417           36.406
 H           43.291           33.602           36.273
 H           41.967           33.531           35.541
 O           43.217           34.177           39.589
 H           43.820           33.681           39.035
 H           42.367           34.088           39.158
 O           35.623           33.877           38.612
 H           35.781           33.825           37.669
 H           35.667           34.812           38.811
 O           38.183           33.118           39.139
 H           37.284           33.346           39.379
 H           38.289           32.215           39.439
 O           40.088           31.368           30.221
 H           40.672           31.223           29.476
 H           39.369           31.890           29.863
 O           40.135           31.867           33.192
 H           39.188           31.978           33.115
 H           40.432           31.714           32.295
 O           41.983           33.628           33.681
 H           42.161           33.818           32.760
 H           41.324           32.934           33.659
 O           35.585           32.147           29.458
 H           35.060           31.617           28.858
 H           35.803           31.552           30.175
 O           36.477           31.011           31.878
 H           36.186           30.354           32.511
 H           36.803           31.733           32.416
 O           35.483           29.116           33.928
 H           35.821           28.295           34.284
 H           35.618           29.755           34.627
 O           42.145           34.783           30.861
 H           41.234           35.017           31.039
 H           42.240           34.891           29.915
 O           44.598           34.597           31.822
 H           44.710           35.379           32.362
 H           43.693           34.645           31.515
 O           39.023           34.637           31.647
 H           38.573           34.275           32.409
 H           38.838           34.017           30.942
 O           44.950           34.676           35.733
 H           45.628           34.919           36.364
 H           44.958           35.383           35.089
 O           34.548           38.292           37.684
 H           34.318           37.649           38.354
 H           34.534           39.132           38.143
 O           33.771           36.220           39.319
 H           33.512           36.896           39.946
 H           33.004           35.652           39.249
 O           31.476           39.594           32.175
 H           31.751           40.511           32.152
 H           31.868           39.246           32.976
 O           28.658           40.440           34.912
 H           27.935           39.896           35.226
 H           28.948           40.012           34.107
 O           27.420           36.426           34.653
 H           28.120           37.068           34.540
 H           27.734           35.848           35.349
 O           28.895           38.663           32.866
 H           28.404           38.100           32.268
 H           29.712           38.850           32.403
 O           31.572           34.052           38.911
 H           30.705           34.039           39.316
 H           31.412           33.827           37.995
 O           31.515           30.766           38.042
 H           31.291           29.967           38.520
 H           30.766           31.346           38.180
 O           31.558           28.573           35.944
 H           31.544           29.277           36.593
 H           32.432           28.192           36.023
 O           26.534           34.149           36.565
 H           27.035           33.479           37.029
 H           26.160           33.690           35.812
 O           33.328           33.245           41.057
 H           32.647           32.793           41.554
 H           32.861           33.660           40.332
 O           30.948           34.787           30.583
 H           30.740           35.288           29.795
 H           30.095           34.535           30.938
 O           35.003           33.596           31.844
 H           34.915           33.496           30.896
 H           35.835           33.170           32.053
 O           28.151           34.242           31.315
 H           28.826           33.969           31.937
 H           27.553           34.781           31.833
 O           28.500           31.075           34.438
 H           28.027           30.353           34.024
 H           27.813           31.632           34.806
 O           30.058           33.041           32.860
 H           30.818           32.511           32.619
 H           29.415           32.406           33.177
 O           30.748           29.998           33.261
 H           30.105           30.339           33.883
 H           31.366           29.506           33.801
 O           32.892           32.023           32.746
 H           33.627           32.577           32.485
 H           33.047           31.839           33.672
 O           33.127           35.689           31.766
 H           32.355           35.196           31.488
 H           33.812           35.027           31.863
 O           33.771           36.805           29.437
 H           33.073           37.390           29.141
 H           33.487           36.512           30.303
