# Supplementary material for: Durable Nanocellulose-Stabilized Emulsions of Dithizone/Chloroform in Water for Hg2+ Detection: A Novel Approach for a Classical Problem
Source: ACS Appl Mater Interfaces. 2023 Feb 23;15(9):12580–9. doi: 10.1021/acsami.2c22713 (PMC9999351; doi:10.1021/acsami.2c22713)
Supplement: Supplementary file 2 — am2c22713_si_002.zip [file am2c22713_si_002.zip › Oxycellobiose in water/cnf-cutoutn-7.xyz]

196
Created with MDTraj 1.9.7, 2022-12-13
 C           36.788           35.575           35.203
 C           37.413           36.677           36.021
 C           38.859           37.018           35.625
 C           39.729           35.793           35.336
 O           39.089           34.789           34.499
 C           37.814           34.372           35.068
 C           32.074           33.839           35.685
 C           33.589           33.745           35.614
 C           34.393           34.978           35.031
 O           33.647           36.183           35.316
 C           32.238           36.351           35.048
 C           31.549           35.234           35.917
 C           31.895           37.783           35.519
 O           32.857           38.745           34.847
 O           30.120           35.324           35.572
 O           31.553           32.948           36.655
 O           33.855           32.488           34.911
 O           35.573           35.073           35.817
 C           37.109           33.324           34.241
 O           37.308           33.257           33.044
 O           40.792           36.263           34.664
 O           36.573           37.785           35.839
 O           39.517           37.802           36.632
 H           36.594           35.970           34.198
 H           37.407           36.352           37.068
 H           38.739           37.470           34.633
 H           40.054           35.412           36.311
 H           37.882           33.953           36.080
 H           31.721           33.498           34.704
 H           33.957           33.545           36.628
 H           34.543           34.896           33.948
 H           31.924           36.197           34.009
 H           31.806           35.600           36.919
 H           30.877           37.894           35.125
 H           31.926           37.872           36.612
 H           33.782           38.658           35.135
 H           29.662           34.640           36.091
 H           31.919           32.088           36.386
 H           34.818           32.432           34.780
 H           41.118           35.518           34.131
 H           35.947           37.767           36.584
 H           40.458           37.803           36.383
 O           36.370           32.464           34.762
 O           37.543           39.186           38.451
 H           36.589           39.136           38.393
 H           37.855           38.654           37.719
 O           40.386           39.321           39.452
 H           40.927           39.524           38.688
 H           39.524           39.678           39.236
 O           42.951           36.454           38.250
 H           42.069           36.509           38.618
 H           43.251           35.574           38.476
 O           35.512           41.065           34.923
 H           35.922           40.622           35.666
 H           35.900           41.939           34.921
 O           39.010           34.153           40.440
 H           38.102           34.402           40.616
 H           38.953           33.552           39.698
 O           42.086           39.980           37.488
 H           42.851           40.416           37.864
 H           42.451           39.304           36.918
 O           41.553           42.437           35.818
 H           41.735           41.556           36.148
 H           40.872           42.309           35.158
 O           42.522           37.848           36.086
 H           42.060           37.396           35.380
 H           42.576           37.202           36.790
 O           34.446           40.658           38.353
 H           34.530           40.526           39.298
 H           34.309           41.600           38.255
 O           38.300           40.323           35.648
 H           38.216           39.409           35.922
 H           38.389           40.280           34.696
 O           40.659           36.318           39.408
 H           40.060           35.721           39.856
 H           40.311           37.190           39.592
 O           38.817           37.630           30.758
 H           37.931           37.833           30.458
 H           39.187           37.089           30.061
 O           37.465           39.814           33.100
 H           36.839           40.519           33.261
 H           36.925           39.072           32.826
 O           44.260           39.655           34.372
 H           43.951           38.994           34.992
 H           44.784           40.254           34.903
 O           35.112           38.445           32.445
 H           34.811           37.540           32.365
 H           34.329           38.938           32.687
 O           39.955           39.637           32.626
 H           40.150           38.928           32.013
 H           39.008           39.590           32.754
 O           33.466           41.641           32.739
 H           33.449           42.598           32.736
 H           33.977           41.414           33.516
 O           37.069           30.442           36.295
 H           36.756           31.068           35.643
 H           36.362           30.392           36.938
 O           41.299           33.223           38.280
 H           41.709           33.509           37.464
 H           40.464           33.690           38.305
 O           34.681           30.488           38.066
 H           33.775           30.218           37.915
 H           34.873           30.191           38.956
 O           42.789           33.401           35.727
 H           43.714           33.618           35.845
 H           42.663           33.399           34.778
 O           35.786           34.659           38.601
 H           35.648           34.711           37.656
 H           35.260           35.374           38.960
 O           38.194           32.847           38.423
 H           37.537           33.395           37.993
 H           37.749           32.012           38.571
 O           39.397           31.164           30.417
 H           40.007           31.268           29.687
 H           38.625           31.668           30.158
 O           39.790           31.718           32.958
 H           39.041           32.286           33.140
 H           39.806           31.640           32.005
 O           41.820           34.190           33.208
 H           41.955           34.442           32.295
 H           41.047           33.626           33.190
 O           34.975           31.740           29.898
 H           34.933           31.064           29.221
 H           35.159           31.261           30.705
 O           35.612           30.865           32.411
 H           35.425           30.623           33.318
 H           36.220           31.601           32.480
 O           36.573           28.159           34.360
 H           36.819           27.505           35.014
 H           36.806           28.997           34.760
 O           41.595           35.434           30.867
 H           40.763           35.026           31.107
 H           41.382           35.991           30.119
 O           44.557           35.211           31.500
 H           44.774           35.979           32.029
 H           43.730           35.438           31.076
 O           39.138           34.265           31.329
 H           38.639           34.248           32.146
 H           38.559           33.856           30.686
 O           37.661           32.904           29.096
 H           37.000           32.229           28.940
 H           37.909           33.204           28.222
 O           44.924           35.466           35.436
 H           45.589           35.634           36.104
 H           44.482           36.307           35.321
 O           34.884           37.982           37.863
 H           34.250           37.378           38.248
 H           34.395           38.795           37.737
 O           33.528           36.035           39.371
 H           33.016           36.540           40.003
 H           33.354           35.121           39.598
 O           31.318           39.632           32.397
 H           31.179           40.362           31.793
 H           31.854           40.001           33.099
 O           29.031           40.344           34.877
 H           28.185           40.060           35.223
 H           29.385           39.569           34.442
 O           27.346           36.678           34.323
 H           27.699           37.508           34.001
 H           28.021           36.344           34.914
 O           29.192           38.131           32.852
 H           28.789           38.112           31.984
 H           30.086           38.435           32.695
 O           32.038           33.320           39.174
 H           31.319           33.683           39.691
 H           31.673           33.217           38.295
 O           31.626           30.017           37.954
 H           31.158           29.348           38.453
 H           31.088           30.803           38.045
 O           31.554           29.281           35.484
 H           31.486           29.791           36.291
 H           32.411           28.858           35.540
 O           28.035           33.886           36.548
 H           27.928           33.397           37.363
 H           27.436           33.462           35.934
 O           27.073           36.695           37.421
 H           26.256           36.789           37.910
 H           27.081           35.779           37.141
 O           31.570           34.859           30.670
 H           31.180           35.104           29.831
 H           30.970           34.207           31.032
 O           35.084           34.132           31.452
 H           35.032           33.348           30.906
 H           35.888           34.019           31.959
 O           29.838           33.178           32.374
 H           30.684           33.103           32.814
 H           29.331           32.435           32.701
 O           30.799           29.710           33.055
 H           30.044           30.292           33.140
 H           31.190           29.696           33.928
 O           32.622           32.567           32.354
 H           33.167           33.270           32.001
 H           33.123           32.223           33.093
 O           33.842           36.495           31.234
 H           32.935           36.195           31.283
 H           34.330           35.734           30.920
