# Supplementary material for: Durable Nanocellulose-Stabilized Emulsions of Dithizone/Chloroform in Water for Hg2+ Detection: A Novel Approach for a Classical Problem
Source: ACS Appl Mater Interfaces. 2023 Feb 23;15(9):12580–9. doi: 10.1021/acsami.2c22713 (PMC9999351; doi:10.1021/acsami.2c22713)
Supplement: Supplementary file 2 — am2c22713_si_002.zip [file am2c22713_si_002.zip › Oxycellobiose in water/cnf-cutoutn-8.xyz]

208
Created with MDTraj 1.9.7, 2022-12-13
 C           36.810           35.512           35.042
 C           37.313           36.656           35.895
 C           38.846           37.072           35.533
 C           39.675           35.786           35.516
 O           39.105           34.768           34.669
 C           37.803           34.316           35.012
 C           32.148           33.883           35.539
 C           33.706           33.695           35.542
 C           34.388           35.007           35.122
 O           33.760           36.235           35.607
 C           32.376           36.362           35.283
 C           31.660           35.261           36.027
 C           31.893           37.788           35.882
 O           32.442           38.780           34.934
 O           30.243           35.345           35.702
 O           31.588           32.885           36.455
 O           33.883           32.577           34.642
 O           35.682           35.003           35.760
 C           37.337           33.234           34.090
 O           37.667           33.047           32.925
 O           40.891           36.129           34.957
 O           36.400           37.747           35.733
 O           39.341           38.002           36.544
 H           36.608           35.813           34.007
 H           37.294           36.327           36.941
 H           38.840           37.610           34.577
 H           39.778           35.371           36.525
 H           37.814           33.923           36.036
 H           31.733           33.569           34.574
 H           34.088           33.336           36.506
 H           34.456           35.029           34.028
 H           32.225           36.385           34.197
 H           31.870           35.312           37.103
 H           30.801           37.880           35.849
 H           32.201           37.910           36.928
 H           33.391           38.571           34.876
 H           29.905           34.438           35.808
 H           31.818           32.001           36.118
 H           34.852           32.534           34.566
 H           40.679           35.985           34.018
 H           35.802           37.750           36.500
 H           40.310           37.938           36.483
 O           36.414           32.604           34.544
 O           37.591           39.002           38.690
 H           36.763           38.600           38.426
 H           38.198           38.791           37.981
 O           40.427           39.376           40.764
 H           40.751           39.477           39.869
 H           39.665           39.953           40.810
 O           38.501           41.672           39.524
 H           38.536           42.216           38.737
 H           38.342           40.787           39.196
 O           43.027           36.580           38.409
 H           42.198           36.540           38.886
 H           43.480           35.772           38.648
 O           35.762           41.451           35.230
 H           35.728           40.967           36.055
 H           35.879           42.364           35.493
 O           39.007           34.681           40.799
 H           38.176           34.537           41.251
 H           38.904           34.232           39.960
 O           41.715           39.847           38.507
 H           42.589           39.871           38.898
 H           41.723           39.067           37.952
 O           38.819           42.450           36.980
 H           38.951           41.584           36.595
 H           38.565           43.004           36.242
 O           41.655           41.803           36.006
 H           41.644           41.756           36.962
 H           40.897           41.287           35.732
 O           42.315           38.091           36.223
 H           41.825           37.545           35.608
 H           42.610           37.484           36.901
 O           34.272           40.701           38.448
 H           34.581           40.716           39.354
 H           34.547           41.545           38.087
 O           39.203           40.521           34.989
 H           38.917           39.690           35.369
 H           38.680           40.613           34.193
 O           40.997           36.527           40.168
 H           40.355           35.936           40.562
 H           40.791           37.386           40.538
 O           38.599           36.861           31.638
 H           38.172           37.413           30.984
 H           38.533           35.974           31.284
 O           37.025           40.005           33.470
 H           36.517           40.517           34.100
 H           36.394           39.388           33.099
 O           43.830           39.670           34.437
 H           43.319           39.168           35.073
 H           44.590           39.978           34.930
 O           34.739           38.372           32.461
 H           34.327           37.672           31.955
 H           34.127           39.106           32.398
 O           39.527           39.301           32.345
 H           39.465           38.377           32.103
 H           38.675           39.505           32.732
 O           33.719           40.907           32.303
 H           33.426           41.797           32.105
 H           34.396           41.021           32.970
 O           36.834           30.350           36.103
 H           36.750           31.096           35.509
 H           36.065           30.408           36.670
 O           41.221           33.290           39.043
 H           40.576           33.169           38.346
 H           41.114           34.202           39.314
 O           34.896           30.280           37.814
 H           34.015           29.946           37.978
 H           35.452           29.804           38.431
 O           42.329           33.395           35.946
 H           43.148           33.891           35.953
 H           41.992           33.502           35.056
 O           36.078           34.103           38.407
 H           36.220           34.534           37.564
 H           35.224           34.422           38.699
 O           38.516           32.643           38.576
 H           37.716           33.156           38.456
 H           38.417           31.902           37.980
 O           39.813           31.611           32.226
 H           39.023           32.082           32.490
 H           39.583           31.206           31.390
 O           42.031           33.454           33.115
 H           41.782           33.968           32.347
 H           41.478           32.674           33.070
 O           34.913           31.448           30.074
 H           35.221           30.631           29.682
 H           34.956           31.293           31.017
 O           35.385           30.634           32.924
 H           35.463           29.853           33.472
 H           35.772           31.334           33.450
 O           40.409           30.028           34.623
 H           40.026           30.451           33.855
 H           40.267           29.093           34.478
 O           41.356           34.945           31.103
 H           40.505           34.518           31.008
 H           41.306           35.708           30.527
 O           38.867           34.099           30.780
 H           38.461           33.881           31.619
 H           38.267           33.743           30.124
 O           37.174           32.778           29.031
 H           36.498           32.158           29.305
 H           37.282           32.617           28.094
 O           44.972           35.283           35.661
 H           45.857           35.132           35.993
 H           44.547           35.806           36.341
 O           29.363           41.577           37.649
 H           30.024           42.157           37.271
 H           28.939           41.172           36.893
 O           35.109           38.176           38.145
 H           34.516           37.559           38.576
 H           34.625           39.001           38.128
 O           33.757           35.321           39.580
 H           33.667           35.956           40.291
 H           32.880           34.950           39.478
 O           26.841           38.891           35.975
 H           27.051           38.028           36.331
 H           26.691           39.438           36.747
 O           31.151           39.369           32.508
 H           31.174           40.293           32.262
 H           31.668           39.322           33.312
 O           29.149           40.315           35.031
 H           28.457           39.655           35.075
 H           29.934           39.860           35.336
 O           27.584           35.324           34.565
 H           28.415           35.702           34.852
 H           27.475           34.544           35.110
 O           28.616           38.104           32.818
 H           28.544           37.539           32.049
 H           29.532           38.385           32.823
 O           28.529           33.534           39.094
 H           27.833           33.399           39.737
 H           29.253           33.904           39.599
 O           31.841           33.303           39.067
 H           31.061           33.602           39.534
 H           31.526           33.079           38.192
 O           31.969           29.788           38.771
 H           31.414           29.163           39.236
 H           31.904           30.594           39.283
 O           31.942           29.184           36.092
 H           31.844           29.494           36.993
 H           32.678           28.574           36.128
 O           27.998           33.460           36.284
 H           28.260           33.312           37.192
 H           27.304           32.820           36.127
 O           27.123           36.355           37.985
 H           26.168           36.318           38.043
 H           27.396           35.439           37.946
 O           34.246           31.929           40.146
 H           33.573           32.567           39.908
 H           34.723           31.770           39.331
 O           30.941           35.272           30.933
 H           30.875           35.468           29.998
 H           30.035           35.264           31.241
 O           35.193           33.915           32.081
 H           34.687           33.131           31.868
 H           36.106           33.635           32.019
 O           28.896           32.865           31.835
 H           29.806           33.140           31.944
 H           28.682           32.414           32.651
 O           31.082           30.208           33.801
 H           30.181           30.353           34.090
 H           31.532           29.873           34.577
 O           32.220           32.985           31.765
 H           31.818           33.799           31.461
 H           32.552           33.194           32.638
 O           33.548           36.025           31.153
 H           32.645           35.715           31.088
 H           34.058           35.239           31.344
