# Supplementary material for: Durable Nanocellulose-Stabilized Emulsions of Dithizone/Chloroform in Water for Hg2+ Detection: A Novel Approach for a Classical Problem
Source: ACS Appl Mater Interfaces. 2023 Feb 23;15(9):12580–9. doi: 10.1021/acsami.2c22713 (PMC9999351; doi:10.1021/acsami.2c22713)
Supplement: Supplementary file 2 — am2c22713_si_002.zip [file am2c22713_si_002.zip › Oxycellobiose in water/cnf-cutoutn-9.xyz]

217
Created with MDTraj 1.9.7, 2022-12-13
 C           36.716           35.683           35.076
 C           37.259           36.769           36.072
 C           38.733           37.151           35.815
 C           39.658           35.894           35.627
 O           39.081           34.964           34.691
 C           37.749           34.479           35.068
 C           32.114           33.791           35.383
 C           33.666           33.741           35.626
 C           34.444           34.937           34.926
 O           33.798           36.170           35.146
 C           32.330           36.281           34.913
 C           31.572           35.162           35.762
 C           31.911           37.644           35.438
 O           32.718           38.654           34.928
 O           30.152           35.091           35.661
 O           31.480           32.895           36.344
 O           34.140           32.420           35.178
 O           35.592           35.142           35.718
 C           37.143           33.479           33.984
 O           37.246           33.691           32.813
 O           40.928           36.163           35.040
 O           36.464           37.915           35.879
 O           39.287           37.963           36.836
 H           36.610           36.089           34.063
 H           37.071           36.417           37.093
 H           38.775           37.720           34.878
 H           39.833           35.410           36.595
 H           37.735           33.986           36.048
 H           31.881           33.561           34.336
 H           33.922           33.830           36.689
 H           34.650           34.777           33.861
 H           32.114           36.228           33.839
 H           31.870           35.418           36.786
 H           30.835           37.690           35.226
 H           32.086           37.458           36.505
 H           33.632           38.321           34.941
 H           29.778           34.347           36.165
 H           31.902           32.037           36.163
 H           35.014           32.519           34.761
 H           41.227           35.260           34.835
 H           35.954           37.928           36.707
 H           40.240           37.766           36.834
 O           36.527           32.531           34.346
 O           37.812           38.772           39.118
 H           37.009           38.325           38.849
 H           38.476           38.465           38.501
 O           40.400           38.557           40.870
 H           40.808           39.048           40.157
 H           39.527           38.941           40.956
 O           43.290           36.445           39.242
 H           42.360           36.457           39.469
 H           43.508           35.516           39.177
 O           34.796           41.489           35.101
 H           34.108           40.943           35.480
 H           35.103           42.029           35.830
 O           41.592           40.170           38.705
 H           42.363           40.260           39.266
 H           41.802           39.439           38.124
 O           38.564           42.401           37.408
 H           39.034           41.735           36.905
 H           38.275           43.036           36.752
 O           42.061           41.864           35.920
 H           41.877           41.444           36.761
 H           41.330           41.605           35.359
 O           41.942           37.669           37.126
 H           41.700           36.985           36.502
 H           42.644           37.281           37.648
 O           34.222           40.714           38.809
 H           34.281           40.871           39.751
 H           34.564           41.515           38.411
 O           39.740           40.560           35.604
 H           39.383           39.799           36.062
 H           39.670           40.336           34.676
 O           40.608           36.068           39.788
 H           40.110           35.320           40.116
 H           40.268           36.816           40.280
 O           38.527           36.958           32.221
 H           38.489           36.385           31.455
 H           38.941           36.424           32.899
 O           37.103           40.527           33.259
 H           36.568           41.188           33.697
 H           36.679           39.696           33.472
 O           43.012           39.024           34.815
 H           42.510           38.844           35.610
 H           43.671           39.662           35.088
 O           35.127           38.325           32.608
 H           34.672           37.522           32.355
 H           34.454           39.004           32.569
 O           39.764           39.276           32.721
 H           39.729           38.381           32.384
 H           38.849           39.508           32.881
 O           33.631           40.796           32.581
 H           33.554           41.674           32.208
 H           34.134           40.922           33.386
 O           35.286           35.413           28.869
 H           35.625           34.672           29.372
 H           35.696           36.181           29.266
 O           36.410           37.418           30.339
 H           36.071           37.869           31.113
 H           36.936           38.078           29.888
 O           44.953           37.539           32.953
 H           44.168           37.807           33.432
 H           45.601           37.363           33.635
 O           36.371           30.185           35.694
 H           36.849           30.980           35.458
 H           35.891           30.420           36.487
 O           41.430           32.392           38.928
 H           40.676           32.921           39.191
 H           41.680           32.742           38.073
 O           35.055           30.923           38.157
 H           34.128           30.857           38.385
 H           35.500           30.372           38.800
 O           42.246           33.535           36.334
 H           43.011           34.100           36.440
 H           41.881           33.782           35.485
 O           36.043           34.598           38.686
 H           35.870           34.936           37.807
 H           35.374           35.007           39.235
 O           38.009           32.754           39.054
 H           37.360           33.447           38.927
 H           37.529           31.943           38.887
 O           38.775           31.200           30.246
 H           39.169           31.039           29.388
 H           37.898           31.529           30.048
 O           39.461           32.009           32.861
 H           38.507           31.931           32.854
 H           39.696           32.154           31.944
 O           41.515           33.782           33.810
 H           41.614           34.241           32.976
 H           40.698           33.292           33.718
 O           35.886           30.812           32.371
 H           36.302           30.106           32.866
 H           36.111           31.608           32.853
 O           44.644           33.130           34.102
 H           44.747           33.903           34.658
 H           43.706           32.942           34.124
 O           35.854           28.048           34.155
 H           36.641           27.617           34.489
 H           35.732           28.803           34.731
 O           39.950           30.350           34.894
 H           39.840           30.980           34.182
 H           39.689           29.511           34.514
 O           41.209           35.159           31.478
 H           40.332           34.983           31.138
 H           41.670           35.573           30.748
 O           38.442           34.434           30.690
 H           38.051           34.182           31.527
 H           38.193           33.733           30.088
 O           44.135           35.543           35.650
 H           44.925           35.736           36.154
 H           43.886           36.383           35.264
 O           35.232           38.205           38.191
 H           34.706           37.482           38.534
 H           34.751           38.993           38.444
 O           33.856           36.049           39.257
 H           33.447           36.319           40.079
 H           33.246           35.412           38.883
 O           31.179           39.102           32.404
 H           31.138           40.006           32.093
 H           31.908           39.095           33.025
 O           28.170           39.862           34.765
 H           27.551           39.520           35.410
 H           28.310           39.134           34.159
 O           27.520           35.182           34.258
 H           28.238           35.797           34.410
 H           27.899           34.322           34.439
 O           28.651           37.936           32.865
 H           28.490           37.200           32.275
 H           29.604           37.973           32.947
 O           27.818           33.920           39.553
 H           27.244           33.280           39.974
 H           28.461           34.143           40.226
 O           32.060           33.636           38.881
 H           31.344           33.725           39.510
 H           31.642           33.309           38.085
 O           32.131           30.071           38.827
 H           31.558           29.467           39.298
 H           31.872           30.939           39.138
 O           31.676           29.536           36.086
 H           31.919           29.705           36.996
 H           32.201           28.777           35.834
 O           28.029           33.653           36.735
 H           28.012           33.658           37.692
 H           27.446           32.935           36.488
 O           27.759           36.642           37.420
 H           27.338           35.879           37.817
 H           28.404           36.273           36.817
 O           34.586           32.832           40.336
 H           33.647           32.918           40.168
 H           35.000           33.073           39.507
 O           31.254           35.861           30.449
 H           31.091           36.066           29.528
 H           30.405           35.983           30.874
 O           35.048           33.980           31.114
 H           35.110           33.059           30.859
 H           35.697           34.080           31.810
 O           28.851           35.269           31.721
 H           28.952           34.338           31.526
 H           28.111           35.308           32.326
 O           28.051           31.447           34.089
 H           27.816           30.648           33.618
 H           27.396           31.517           34.784
 O           29.390           32.617           31.736
 H           30.333           32.585           31.575
 H           29.285           32.247           32.613
 O           30.839           30.734           33.950
 H           30.215           31.414           34.207
 H           31.125           30.347           34.777
 O           32.101           33.243           30.964
 H           31.663           34.053           30.702
 H           33.024           33.485           31.041
 O           33.664           36.324           31.519
 H           32.745           36.170           31.299
 H           34.129           35.576           31.146
 O           32.309           30.243           31.343
 H           32.217           30.568           32.239
 H           32.440           31.031           30.815
