# Supplementary material for: Durable Nanocellulose-Stabilized Emulsions of Dithizone/Chloroform in Water for Hg2+ Detection: A Novel Approach for a Classical Problem
Source: ACS Appl Mater Interfaces. 2023 Feb 23;15(9):12580–9. doi: 10.1021/acsami.2c22713 (PMC9999351; doi:10.1021/acsami.2c22713)
Supplement: Supplementary file 2 — am2c22713_si_002.zip [file am2c22713_si_002.zip › Oxycellobiose in water/solute.xyz.pdb]

COMPND    file:/home/aguado/cellulose/nano1.xyz 
AUTHOR    GENERATED BY OPEN BABEL 3.1.0
HETATM    1  C   SLU     1       0.269  -1.383  -0.164  1.00  0.00           C  
HETATM    2  C   SLU     1       0.032   0.142  -0.077  1.00  0.00           C  
HETATM    3  C   SLU     1       0.852   0.904  -1.116  1.00  0.00           C  
HETATM    4  C   SLU     1       2.337   0.526  -0.972  1.00  0.00           C  
HETATM    5  O   SLU     1       2.505  -0.873  -1.151  1.00  0.00           O  
HETATM    6  C   SLU     1       1.799  -1.626  -0.120  1.00  0.00           C  
HETATM    7  C   SLU     1      -3.543  -4.044   1.508  1.00  0.00           C  
HETATM    8  C   SLU     1      -2.113  -3.545   1.779  1.00  0.00           C  
HETATM    9  C   SLU     1      -1.657  -2.605   0.638  1.00  0.00           C  
HETATM   10  O   SLU     1      -2.607  -1.548   0.545  1.00  0.00           O  
HETATM   11  C   SLU     1      -3.908  -1.990   0.121  1.00  0.00           C  
HETATM   12  C   SLU     1      -4.494  -2.863   1.239  1.00  0.00           C  
HETATM   13  C   SLU     1      -4.771  -0.750  -0.154  1.00  0.00           C  
HETATM   14  O   SLU     1      -4.326  -0.098  -1.345  1.00  0.00           O  
HETATM   15  O   SLU     1      -5.790  -3.351   0.881  1.00  0.00           O  
HETATM   16  O   SLU     1      -4.042  -4.794   2.627  1.00  0.00           O  
HETATM   17  O   SLU     1      -1.200  -4.647   1.968  1.00  0.00           O  
HETATM   18  O   SLU     1      -0.356  -2.068   0.976  1.00  0.00           O  
HETATM   19  C   SLU     1       2.110  -3.147  -0.258  1.00  0.00           C  
HETATM   20  O   SLU     1       3.251  -3.566   0.079  1.00  0.00           O  
HETATM   21  O   SLU     1       3.072   1.196  -1.978  1.00  0.00           O  
HETATM   22  O   SLU     1      -1.334   0.501  -0.292  1.00  0.00           O  
HETATM   23  O   SLU     1       0.642   2.316  -0.930  1.00  0.00           O  
HETATM   24  H   SLU     1      -0.138  -1.754  -1.111  1.00  0.00           H  
HETATM   25  H   SLU     1       0.270   0.492   0.932  1.00  0.00           H  
HETATM   26  H   SLU     1       0.490   0.661  -2.121  1.00  0.00           H  
HETATM   27  H   SLU     1       2.742   0.845  -0.006  1.00  0.00           H  
HETATM   28  H   SLU     1       2.192  -1.337   0.858  1.00  0.00           H  
HETATM   29  H   SLU     1      -3.551  -4.734   0.661  1.00  0.00           H  
HETATM   30  H   SLU     1      -2.114  -2.999   2.727  1.00  0.00           H  
HETATM   31  H   SLU     1      -1.588  -3.160  -0.304  1.00  0.00           H  
HETATM   32  H   SLU     1      -3.810  -2.555  -0.812  1.00  0.00           H  
HETATM   33  H   SLU     1      -4.610  -2.276   2.156  1.00  0.00           H  
HETATM   34  H   SLU     1      -5.822  -1.018  -0.308  1.00  0.00           H  
HETATM   35  H   SLU     1      -4.702  -0.039   0.672  1.00  0.00           H  
HETATM   36  H   SLU     1      -4.644   0.822  -1.304  1.00  0.00           H  
HETATM   37  H   SLU     1      -6.061  -3.929   1.623  1.00  0.00           H  
HETATM   38  H   SLU     1      -3.390  -5.509   2.778  1.00  0.00           H  
HETATM   39  H   SLU     1      -0.390  -4.194   2.256  1.00  0.00           H  
HETATM   40  H   SLU     1       3.980   0.860  -1.862  1.00  0.00           H  
HETATM   41  H   SLU     1      -1.380   1.466  -0.183  1.00  0.00           H  
HETATM   42  H   SLU     1       1.151   2.737  -1.646  1.00  0.00           H  
HETATM   43  O   SLU     1       1.166  -3.954  -0.503  1.00  0.00           O  
MASTER        0    0    0    0    0    0    0    0   43    0   43    0
END
