# Supplementary material for: Durable Nanocellulose-Stabilized Emulsions of Dithizone/Chloroform in Water for Hg2+ Detection: A Novel Approach for a Classical Problem
Source: ACS Appl Mater Interfaces. 2023 Feb 23;15(9):12580–9. doi: 10.1021/acsami.2c22713 (PMC9999351; doi:10.1021/acsami.2c22713)
Supplement: Supplementary file 2 — am2c22713_si_002.zip [file am2c22713_si_002.zip › Dithizone in chloroform/dithizone_planar.xyz]

# Jmol state version 14.6.4_2016.11.05  2016-11-10 03:30;

function _setWindowState() {
# width 1842;
# height 929;
  stateVersion = 1406004;
  background [x000000];
  axis1Color = "[xff0000]";
  axis2Color = "[x008000]";
  axis3Color = "[x0000ff]";
  set ambientPercent 45;
  set diffusePercent 84;
  set specular true;
  set specularPercent 22;
  set specularPower 40;
  set specularExponent 6;
  set celShading false;
  set celShadingPower 10;
  set zShadePower 3;
}

function _setFileState() {

  set allowEmbeddedScripts false;
  set appendNew false;
  set appletProxy "";
  set applySymmetryToBonds false;
  set autoBond true;
  set bondRadiusMilliAngstroms 150;
  set bondTolerance 0.45;
  set defaultLattice {0.0 0.0 0.0};
  set defaultLoadFilter "";
  set defaultLoadScript "";
  set defaultStructureDssp true;
  set defaultVDW Auto;
  set forceAutoBond false;
  #set defaultDirectory "/home/aguado";
  #set loadFormat "https://files.rcsb.org/download/%FILE.pdb";
  #set loadLigandFormat "https://files.rcsb.org/ligands/download/%FILE.cif";
  #set smilesUrlFormat "https://cactus.nci.nih.gov/chemical/structure/%FILE/file?format=sdf&get3d=true";
  #set nihResolverFormat "https://cactus.nci.nih.gov/chemical/structure/%FILE";
  #set pubChemFormat "https://pubchem.ncbi.nlm.nih.gov/rest/pug/compound/%FILE/SDF?record_type=3d";
  #set edsUrlFormat "http://eds.bmc.uu.se/eds/dfs/%c2%c3/%file/%file.omap";
  #set edsUrlFormatDiff "http://eds.bmc.uu.se/eds/dfs/%c2%c3/%file/%file_diff.omap";
  #set edsUrlCutoff "http://eds.bmc.uu.se/eds/dfs/%c2%c3/%file/%file.sfdat";
  set bondingVersion 0;
  set legacyAutoBonding false;
  set legacyHAddition false;
  set legacyJavaFloat false;
  set minBondDistance 0.4;
  set minimizationCriterion  0.001;
  set minimizationSteps  100;
  set multipleBondBananas false;
  set pdbAddHydrogens false;
  set pdbGetHeader false;
  set pdbSequential false;
  set percentVdwAtom 23;
  set smallMoleculeMaxAtoms 40000;
  set smartAromatic true;
  load /*file*/"file:/home/aguado/dithizone1/dithizone_sym.sdf";
  load /*data*/ data "append inline"
1
Viewer.AddHydrogens#noautobond
H 7.1174507 -3.7432623 -0.087381214 - - - - 31
end "append inline";;
  load /*data*/ data "append inline"
2
Viewer.AddHydrogens#noautobond
H 5.95962 -1.0152255 -0.06144756 - - - - 32
H 7.1159644 -3.6432748 -0.08683747 - - - - 33
end "append inline";;
  load /*data*/ data "append inline"
1
Viewer.AddHydrogens#noautobond
H 4.3431387 -0.15263557 -0.29486465 - - - - 34
end "append inline";;

}

function _setDefinedState() {

  connect  ({30}) ({11}) delete;;
  connect  ({31}) ({10}) delete;;
  connect  ({6}) ({23}) delete;;
  connect  ({7}) ({24}) delete;;

}

function _setParameterState() {

   set defaultanglelabel "%VALUE %UNITS";
   set defaultcolorscheme "jmol";
   set defaultdistancelabel "%VALUE %UNITS";
   set defaultdrawarrowscale 0.5;
   set defaultlabelpdb "%m%r";
   set defaultlabelxyz "%a";
   set defaultlattice "{0 0 0}";
   set defaultloadfilter "";
   set defaultloadscript "";
   set defaulttorsionlabel "%VALUE %UNITS";
   set defaulttranslucent 0.5;
   set defaultvdw "Auto";
  set allowembeddedscripts true;
  set allowmoveatoms false;
  set allowrotateselected false;
  set animationmode "once";
  set appletproxy "";
  set applysymmetrytobonds false;
  set atomtypes "";
  set autobond true;
  set autofps false;
  set axes window;
  set axesmode 0;
  set axesoffset 0.0;
  set axesscale 2.0;
  set backbonesteps false;
  set bondmodeor false;
  set bondradiusmilliangstroms 150;
  set bondtolerance 0.45;
  set cartoonbaseedges false;
  set cartoonfancy false;
  set cartoonladders false;
  set cartoonrockets false;
  set chaincasesensitive false;
  set dataseparator "~~~";
  set defaultstructuredssp true;
  set delaymaximumms 0;
  set dipolescale 1.0;
  set disablepopupmenu false;
  set displaycellparameters true;
  set dotdensity 3;
  set dotscale 1;
  set dotsselectedonly false;
  set dotsurface true;
  set dragselected false;
  set drawfontsize 14.0;
  set drawhover false;
  set dsspcalculatehydrogenalways true;
  set edsurlformatdiff "http://eds.bmc.uu.se/eds/dfs/%c2%c3/%file/%file_diff.omap";
  set ellipsoidarcs false;
  set ellipsoidarrows false;
  set ellipsoidaxes false;
  set ellipsoidaxisdiameter 0.02;
  set ellipsoidball true;
  set ellipsoiddotcount 200;
  set ellipsoiddots false;
  set ellipsoidfill false;
  set energyunits "kJ";
  set forceautobond false;
  set gestureswipefactor 1.0;
  set greyscalerendering false;
  set hbondsangleminimum 90.0;
  set hbondsbackbone false;
  set hbondsdistancemaximum 3.25;
  set hbondsrasmol true;
  set hbondssolid false;
  set helixstep 1;
  set helppath "http://chemapps.stolaf.edu/jmol/docs/index.htm";
  set hermitelevel 0;
  set hiddenlinesdashed false;
  set hidenameinpopup false;
  set hidenavigationpoint false;
  set highresolution false;
  set hoverdelay 0.5;
  set isosurfacekey false;
  set isosurfacepropertysmoothing true;
  set isosurfacepropertysmoothingpower 7;
  set justifymeasurements false;
  set loadatomdatatolerance 0.01;
  set measureallmodels false;
  set measurementlabels true;
  set meshscale 1;
  set messagestylechime false;
  set minbonddistance 0.4;
  set minimizationcriterion 0.001;
  set minimizationrefresh true;
  set minimizationsilent false;
  set minimizationsteps 100;
  set minpixelselradius 6;
  set modulationscale 1.0;
  set monitorenergy false;
  set multiplebondbananas false;
  set multiplebondradiusfactor 0.0;
  set multiplebondspacing -1.0;
  set navigationperiodic false;
  set navigationspeed 5.0;
  set nmrpredictformat "http://www.nmrdb.org/service/predictor?POST?molfile=";
  set nmrurlformat "http://www.nmrdb.org/new_predictor?POST?molfile=";
  set partialdots false;
  set particleradius 20.0;
  set pdbaddhydrogens false;
  set pdbgetheader false;
  set pdbsequential false;
  set percentvdwatom 23;
  set pickingspinrate 10;
  set pointgroupdistancetolerance 0.2;
  set pointgrouplineartolerance 8.0;
  set propertyatomnumbercolumncount 0;
  set propertyatomnumberfield 0;
  set propertycolorscheme "roygb";
  set propertydatacolumncount 0;
  set propertydatafield 0;
  set quaternionframe "p";
  set rangeselected false;
  set ribbonaspectratio 16;
  set ribbonborder false;
  set rocketbarrels false;
  set selecthetero true;
  set selecthydrogen true;
  set sheetsmoothing 1.0;
  set showhiddenselectionhalos false;
  set showhydrogens true;
  set showmeasurements true;
  set showmodulationvectors false;
  set showmultiplebonds true;
  set shownavigationpointalways false;
  set showunitcelldetails true;
  set slabbyatom false;
  set slabbymolecule false;
  set smallmoleculemaxatoms 40000;
  set smartaromatic true;
  set solventprobe false;
  set solventproberadius 1.2;
  set ssbondsbackbone false;
  set starwidth 0.05;
  set stereodegrees -5;
  set strandcountformeshribbon 7;
  set strandcountforstrands 5;
  set strutdefaultradius 0.3;
  set strutlengthmaximum 7.0;
  set strutsmultiple false;
  set strutspacing 6;
  set tracealpha true;
  set translucent true;
  set twistedsheets false;
  set usenumberlocalization true;
  set vectorscale 1.0;
  set vectorscentered false;
  set vectorsymmetry false;
  set vectortrail 0;
  set vibrationscale 0.5;
  set waitformoveto true;
  set wireframerotation false;
  set zdepth 0;
  set zoomheight false;
  set zoomlarge true;
  set zslab 50;

}

function _setDataState() {

  DATA "atomName set"
3 ;
Jmol Property Data Format 1 -- Jmol 14.6.4_2016.11.05  2016-11-10 03:30;
11 N N11_#11 N11 ;
12 N N12_#12 N12 ;
34 H H34_#34 H34 ;
  end "atomName set";

  DATA "coord set"
30 ;
Jmol Property Data Format 1 -- Jmol 14.6.4_2016.11.05  2016-11-10 03:30;
1 C C1_#1 -0.0860336 1.5594382 -0.11138611 ;
2 C C2_#2 1.3422382 1.9395059 -0.10803088 ;
3 C C3_#3 2.2915225 0.9993725 0.0078034424 ;
4 C C4_#4 1.9084725 -0.43734735 0.15868758 ;
5 C C5_#5 0.6010408 -0.7540922 0.18085444 ;
6 C C6_#6 -0.4356866 0.27600202 0.027330127 ;
7 N N7_#7 2.854699 -1.4882847 0.2716636 ;
8 N N8_#8 3.9290361 -1.5616112 -0.6210212 ;
9 C C9_#9 4.8886375 -2.5279045 -0.15434842 ;
10 S S10_#10 4.5413995 -3.930224 -0.040737838 ;
11 N N11_#11 6.09353 -2.0214853 0.43847066 ;
12 N N12_#12 7.2259727 -2.663265 -0.06087731 ;
13 C C13_#13 8.455011 -1.9525812 -0.11640252 ;
14 C C14_#14 8.458857 -0.46284977 -0.060102317 ;
15 C C15_#15 9.612428 0.21298985 -0.070705704 ;
16 C C16_#16 10.893907 -0.5113848 -0.13272148 ;
17 C C17_#17 10.901179 -1.8515036 -0.18901144 ;
18 C C18_#18 9.627405 -2.6025796 -0.18625243 ;
19 H H19_#19 -0.8477531 2.31657 -0.22308236 ;
20 H H20_#20 1.6095699 2.9866626 -0.1980924 ;
21 H H21_#21 3.329389 1.313417 0.027934052 ;
22 H H22_#22 0.2831357 -1.7863642 0.27882123 ;
23 H H23_#23 -1.4799047 -0.0101971775 0.021056147 ;
26 H H26_#26 7.5310793 0.08943427 -0.013411443 ;
27 H H27_#27 9.608804 1.2973031 -0.030927869 ;
28 H H28_#28 11.823587 0.035879444 -0.13159208 ;
29 H H29_#29 11.838793 -2.385157 -0.23017102 ;
30 H H30_#30 9.663809 -3.6876671 -0.21673581 ;
33 H H33_#33 7.267242 -3.6977303 -0.070395604 ;
34 H H34_#34 2.4862561 -2.3684344 0.66524017 ;
  end "coord set";
}

function _setModelState() {
data "connect_atoms"
10	11	1	0.3	0.0	single;
-33	11	1	0.3	0.0	single;
-34	6	1	0.3	0.0	single;
end "connect_atoms";

  select ({10 11});
  Spacefill 0.3565;
  select ({33});
  Spacefill 0.253;
  measures delete;
  select *; set measures nanometers;
  font measures 15.0 SansSerif Plain;

  frank on;
  font frank 16.0 SansSerif Plain;
  select *;
  set fontScaling false;

}

function _setPerspectiveState() {
  set perspectiveModel 11;
  set scaleAngstromsPerInch 0.0;
  set perspectiveDepth true;
  set visualRange 5.0;
  set cameraDepth 3.0;
  boundbox corners {-10.0 -10.0 -10.0} {10.0 10.0 10.0} # volume = 8000.0;
  center {5.32965 -0.62444997 -0.055049997};
   moveto -1.0 {0 0 1 0} 100.0 0.0 0.0 {5.32965 -0.62444997 -0.055049997} 7.979368 {0 0 0} 0 0 0 3.0 0.0 0.0;
  save orientation "default";
  moveto 0.0 { -998 -55 -15 154.16} 100.0 0.0 0.0 {5.32965 -0.62444997 -0.055049997} 7.979368 {0 0 0} 0 0 0 3.0 0.0 0.0;;
  slab 100;depth 0;
  set slabRange 0.0;
  set spinX 0; set spinY 30; set spinZ 0; set spinFps 30;  set navX 0; set navY 0; set navZ 0; set navFps 10;
}

function _setSelectionState() {
  delete ({23 24 30 31});
  select ({0:22 25:29 32 33});
  set hideNotSelected false;
}

function _setState() {
  initialize;
  set refreshing false;
  _setWindowState;
  _setFileState;
  _setDefinedState;
  _setParameterState;
  _setDataState;
  _setModelState;
  _setPerspectiveState;
  _setSelectionState;
  set refreshing true;
  set antialiasDisplay false;
  set antialiasTranslucent true;
  set antialiasImages true;
}

_setState;
