# Supplementary material for: Durable Nanocellulose-Stabilized Emulsions of Dithizone/Chloroform in Water for Hg2+ Detection: A Novel Approach for a Classical Problem
Source: ACS Appl Mater Interfaces. 2023 Feb 23;15(9):12580–9. doi: 10.1021/acsami.2c22713 (PMC9999351; doi:10.1021/acsami.2c22713)
Supplement: Supplementary file 2 — am2c22713_si_002.zip [file am2c22713_si_002.zip › Dithizone in chloroform/planar_clf_cutoutn-0.xyz]

140
Created with MDTraj 1.9.7, 2022-12-17
 C           31.052           35.857           36.345
 C           32.088           34.890           36.655
 C           33.252           35.337           37.210
 C           33.427           36.714           37.428
 C           32.321           37.551           37.250
 C           31.152           37.236           36.604
 N           34.622           37.339           37.830
 N           35.835           36.834           37.516
 C           36.858           37.768           37.625
 S           36.650           39.366           38.013
 N           38.035           37.148           37.425
 N           39.136           37.892           37.099
 C           40.370           37.317           36.766
 C           40.732           36.002           36.987
 C           42.026           35.640           36.704
 C           43.008           36.579           36.282
 C           42.619           37.918           36.086
 C           41.309           38.230           36.341
 H           30.133           35.332           36.100
 H           32.042           33.859           36.316
 H           34.146           34.729           37.310
 H           32.471           38.584           37.549
 H           30.320           37.902           36.395
 H           39.993           35.286           37.337
 H           42.351           34.639           36.971
 H           44.013           36.187           36.158
 H           43.366           38.670           35.847
 H           40.940           39.245           36.233
 H           38.989           38.856           37.372
 H           34.669           38.261           38.247
 H           48.030           40.441           38.718
 C           47.419           39.518           38.688
CL           48.452           38.106           38.906
CL           46.172           39.475           39.870
CL           46.744           39.499           37.065
 H           36.930           38.720           40.487
 C           37.483           38.498           41.405
CL           36.362           38.132           42.627
CL           38.507           37.111           41.079
CL           38.459           39.901           41.759
 H           41.786           41.133           37.258
 C           41.711           41.356           38.372
CL           42.072           43.045           38.370
CL           40.089           40.975           38.780
CL           42.929           40.363           39.076
 H           35.325           41.431           37.033
 C           34.697           42.255           37.239
CL           34.823           43.324           35.893
CL           33.034           41.666           37.425
CL           35.375           42.837           38.788
 H           37.704           33.515           33.513
 C           38.108           34.037           34.397
CL           39.006           35.452           33.967
CL           36.668           34.402           35.267
CL           39.089           32.982           35.295
 H           43.637           42.386           33.523
 C           43.074           41.864           34.370
CL           44.278           41.482           35.574
CL           41.777           42.898           34.985
CL           42.349           40.349           33.808
 H           38.150           40.748           32.159
 C           38.336           41.435           32.952
CL           39.758           42.425           32.486
CL           36.892           42.395           32.952
CL           38.534           40.481           34.420
 H           43.954           31.078           40.621
 C           44.229           31.555           39.692
CL           43.412           33.103           39.782
CL           45.947           31.817           39.813
CL           43.771           30.542           38.315
 H           38.488           34.515           39.022
 C           38.474           33.417           39.377
CL           37.982           33.518           41.047
CL           37.340           32.653           38.350
CL           40.129           32.792           39.189
 H           46.530           32.487           37.019
 C           46.316           33.293           36.321
CL           47.589           33.721           35.199
CL           44.849           32.920           35.492
CL           45.910           34.708           37.369
 H           42.414           37.316           33.194
 C           42.805           36.701           32.313
CL           44.602           36.678           32.425
CL           42.214           35.150           32.534
CL           42.264           37.446           30.817
 H           31.336           41.606           40.561
 C           31.629           40.595           40.733
CL           33.433           40.412           40.608
CL           31.056           40.193           42.378
CL           30.723           39.686           39.521
 H           25.820           36.336           34.010
 C           26.941           36.413           33.998
CL           27.864           34.913           33.873
CL           27.325           37.452           32.631
CL           27.175           37.233           35.569
 H           28.760           40.766           34.673
 C           29.687           41.266           34.973
CL           29.864           42.526           33.729
CL           29.480           41.914           36.610
CL           31.038           40.180           34.785
 H           34.141           37.689           33.030
 C           34.935           38.424           33.182
CL           34.752           39.579           31.956
CL           34.845           39.294           34.750
CL           36.465           37.624           32.977
 H           25.860           32.378           38.497
 C           26.032           33.361           38.057
CL           26.862           34.478           39.130
CL           27.097           32.774           36.752
CL           24.492           33.833           37.440
 H           33.260           34.190           42.858
 C           33.868           33.536           42.214
CL           35.174           32.721           43.026
CL           32.799           32.230           41.580
CL           34.552           34.380           40.848
 H           30.033           37.383           40.454
 C           30.176           36.465           41.074
CL           31.470           36.556           42.280
CL           30.216           35.076           40.077
CL           28.544           36.482           41.950
 H           28.749           29.477           38.661
 C           29.816           29.524           38.710
CL           30.345           29.074           40.246
CL           30.473           28.572           37.392
CL           30.263           31.205           38.465
 H           35.774           30.146           38.009
 C           34.690           30.011           38.100
CL           34.419           28.454           37.424
CL           34.485           29.947           39.791
CL           33.811           31.296           37.288
 H           32.475           31.343           34.498
 C           32.149           30.866           33.615
CL           32.077           29.082           33.888
CL           30.633           31.530           33.348
CL           33.169           31.245           32.283
 H           32.404           35.543           30.322
 C           31.737           35.469           31.214
CL           31.316           37.119           31.592
CL           30.270           34.575           30.812
CL           32.558           34.734           32.521
